# Supplementary material for: IFN-γ selectively suppresses a subset of TLR4-activated genes and enhancers to potentiate macrophage activation
Source: Nat Commun. 2019 Jul 25;10:3320. doi: 10.1038/s41467-019-11147-3 (PMC6658531; doi:10.1038/s41467-019-11147-3)
Supplement: Supplementary file 4 — Supplementary Data 1 [file 41467_2019_11147_MOESM4_ESM.xlsx]

## Sheet: cluster I
Category	Term	Count	%	PValue	Genes
GOTERM_CC_DIRECT	GO:0005829~cytosol	286	24.6978	4.39587e-12	ITGB3BP, MEF2C, FHIT, A2M, ALAD, PPP2R5D, SNCA, PPP2R5C, IARS2, ITSN1, HOOK3, FAH, TPK1, PGP, PGPEP1, HTRA1, HOMER3, WWP1, KIFAP3, SULT1A1, SMOX, PELI2, DDAH2, SYK, PIK3CG, PAN2, PIK3CB, NCF4, PIK3CD, RAP1GDS1, EIF2S3, PCM1, NCAPD2, PGLS, TRAPPC9, MAPK3, PGM1, UBL4A, FBXL4, ADD3, MPST, HSD17B11, RBP1, PFKFB2, ACP5, ASL, PXN, EPHB2, VRK1, HNMT, NMRAL1, IDH2, IDH1, STX10, BLNK, ASPSCR1, DVL2, OSBPL…
GOTERM_MF_DIRECT	GO:0005096~GTPase activator activity	44	3.79965	7.24354e-09	A2M, ARHGAP19, ARHGAP18, ARHGAP35, NPRL2, FAM13A, STARD13, ARHGAP4, RASAL1, ARHGAP22, DOCK2, ARHGAP6, TBC1D17, RASGRP3, EVI5, TBC1D12, TBC1D14, GIT2, TBC1D5, ELMOD2, PIK3R2, ARHGAP9, VAV3, TBC1D10C, ARHGEF6, RAP1GDS1, SIPA1L2, RGS19, NCKAP1L, RGS18, TBC1D22A, TBCK, ARHGAP26, RGS14, ARHGAP30, ANKRD27, ADAP2, RGS2, SGSM2, GNAQ, STXBP5, TBCD, CHN2, RIN3
GOTERM_CC_DIRECT	GO:0005764~lysosome	38	3.28152	1.73454e-08	MYO5A, NAGLU, ARSD, RAB9A, STX7, ARSG, CPQ, LGMN, HPS4, SNCA, UVRAG, ACP5, RRAGD, TLR7, ASAH1, TPCN1, ACE, CXCR4, HPSE, RNASET2, NAGA, GALC, CAT, PLA2G15, SYT11, TMEM9, MARCH8, ENGASE, DNASE2, ANKRD27, CTSK, DRAM2, NPC2, CHID1, PON2, CTSC, PCYOX1, CTSF
GOTERM_MF_DIRECT	GO:0005515~protein binding	598	51.6408	2.57433e-07	SLC9A9, MEF2C, FHIT, A2M, CDIPT, PPP2R5D, PPP2R5C, ITSN1, MXI1, FAH, FLI1, INTS4, BTBD2, GIT2, DDAH2, TMEM14C, SYK, H1F0, PIK3CG, IKBKAP, ACAA2, RCOR3, PIK3CB, NCF4, AIG1, PIK3CD, EIF2S3, PCM1, PIK3IP1, PTPRO, NCAPD3, NCAPD2, NME4, NME3, NPC2, SERPINF1, MAPK3, UBL4A, ZZZ3, PMP22, MYO18A, HSPBAP1, HFE, VENTX, DTD2, ASL, ORAI3, HEXIM1, LYL1, ZNF124, DHX57, DVL2, TGFBR1, FOXRED2, TGFBR2, DUSP23, HGF…
GOTERM_CC_DIRECT	GO:0070062~extracellular exosome	226	19.5164	6.75232e-07	FHIT, A2M, ALAD, RARRES1, BTD, PDLIM2, ITSN1, FAH, H2AFV, PLOD1, HTRA1, WWP1, KIFAP3, H2AFY, GNG2, H2AFX, DDAH2, ACAA2, F11R, SLC12A9, GATM, RREB1, RAP1GDS1, EIF2S3, PIK3IP1, PTPRO, PGLS, CD37, NME3, NPC2, CD320, SERPINF1, CD33, MAPK3, PGM1, MGAT5, VSIG4, MPST, TPST2, NAGLU, ACP5, ASL, SERINC2, SERINC5, ACE, LAMB2, HNMT, NAGA, IDH2, IDH1, MGAT4A, GPR155, DUSP23, NCKAP1L, CRYZ, ECM1, GAS6, GBE1, E…
GOTERM_MF_DIRECT	GO:0016301~kinase activity	35	3.02245	2.15913e-06	PHKB, FGGY, PINK1, PRKDC, AKAP9, SGMS1, TK2, TPK1, ADCK2, DGKD, GIT2, DYRK4, CDK10, PRKACB, CERK, PIK3R1, PIK3R2, CIITA, PIK3CG, IKBKAP, PIK3CB, PIK3CD, PDK4, DOK1, DOK2, EPS8, RPS6KA2, MAPK3, SH3KBP1, MAPK8IP3, CALM3, MAP3K14, AKAP1, PLAU, CALM2
GOTERM_BP_DIRECT	GO:0043547~positive regulation of GTPase activity	61	5.2677	8.51042e-06	A2M, HPS4, ARHGAP19, ARHGAP18, ITSN1, RGL2, ARHGAP4, RCBTB2, ARHGAP22, ARHGAP6, TBC1D17, S1PR1, GIT2, DLG4, ARHGEF40, DOCK11, ARHGAP9, F11R, ARHGEF6, RAB3IL1, SIPA1L2, RAP1GDS1, HERC1, ARHGAP26, ARHGAP30, ANKRD27, SGSM2, GNAQ, STXBP5, TBCD, RIN3, SNX18, CAMK2G, ARHGAP35, AKAP9, NPRL2, FAM13A, STARD13, RASAL1, DOCK2, RASGRP3, RASGRP4, SOS2, BCAS3, FGD3, ELMOD2, FGD4, PIK3R2, DVL2, VAV3, RGS19, NCK…
GOTERM_BP_DIRECT	GO:0051056~regulation of small GTPase mediated signal transduction	23	1.98618	1.27704e-05	A2M, VAV3, ARHGEF6, SIPA1L2, ARHGAP19, ARHGAP18, ARHGAP35, ITSN1, FAM13A, ARHGAP26, STARD13, ARHGAP4, ARHGAP30, ARHGAP22, ARHGAP6, SOS2, RHOT1, RHOB, CHN2, FGD3, PIK3R2, ARHGAP9, FGD4
GOTERM_MF_DIRECT	GO:0016491~oxidoreductase activity	28	2.41796	5.15937e-05	CYB5R1, SORD, SNCA, ADH5, ALDH3A2, SESN3, KDM1A, PIGF, SMOX, MICAL1, HSD17B4, OXR1, SUOX, FOXRED2, CBR4, CRYZ, VAT1, ALDH3B1, POR, ADI1, ANKRD27, SCCPDH, HSDL2, AKR1B1, SUMF1, TXNRD2, ZADH2, RETSAT
GOTERM_CC_DIRECT	GO:0005739~mitochondrion	114	9.84456	5.83495e-05	RAD51C, FHIT, MRPS34, SNCA, IARS2, WDR81, PDHB, HIBADH, KANK2, SLC25A20, SLC16A1, AGPS, CPOX, TCAIM, AKR7A2, DNAJC4, DDAH2, HADH, MRPL34, DISC1, OXR1, C12ORF65, ACAA2, ALDH6A1, FECH, NUDT1, NUDT19, GATM, TAZ, RAP1GDS1, SYNJ2BP, POR, NME4, SCCPDH, NME3, MAPK3, ATPIF1, AKAP1, MPST, MAVS, PACS2, ELAC2, FARS2, ELK3, C12ORF10, IDH2, GALC, IDH1, SLC35F6, LIPT1, DHX57, TMEM223, BRI3BP, C14ORF159, ABCG1,…
GOTERM_CC_DIRECT	GO:0016020~membrane	172	14.8532	9.74774e-05	AKNA, ADCY3, ITGB3BP, TMEM19, CDIPT, PPP1R21, SNCA, SLC7A8, PDE3B, TNFSF13, TNFSF12, SGMS1, NFXL1, HS2ST1, SLC16A1, ATP2B4, RNF141, AGPS, GNG2, DNAJC4, ANKZF1, ORC2, PIK3CG, SLC12A9, NCF4, PCM1, METTL7A, CHPT1, POR, NCAPD3, TACC1, NCAPD2, VEGFB, SCCPDH, CD37, CHID1, CD36, CD163L1, CD320, VAMP8, UBL4A, TGFBRAP1, STMN1, AMFR, AKAP1, ADD3, MYO18A, TPST2, CLCN3, MFNG, CYSLTR1, MMD, GIPC1, ORAI3, IKBI…
GOTERM_CC_DIRECT	GO:0005759~mitochondrial matrix	38	3.28152	0.000124284	RNASEL, BCAT2, ELAC2, BTD, FARS2, IARS2, ACSF3, ACSF2, HIBADH, PDHB, TK2, AUH, GPX1, ACSS1, MCEE, REXO2, IDH2, ABHD10, HADH, LIPT1, ETFB, ALKBH7, SUOX, ALDH6A1, PDK2, NUDT1, FECH, ACADS, CREB1, PDK4, CBR4, NME4, TST, TMLHE, TXNRD2, PCCA, PC, TRIT1
GOTERM_MF_DIRECT	GO:0000287~magnesium ion binding	26	2.24525	0.000441601	IMPA2, FARS2, SNCA, PINK1, PGP, NLRC4, IDH2, IDH1, PRKACB, CERK, DYRK2, STK38L, ENOSF1, ATP8B4, NUDT16, TESC, MSH2, NUDT5, PDXP, MAST3, RPS6KA4, RPS6KA2, PGM1, ABL1, ATP8A1, DUT
GOTERM_BP_DIRECT	GO:0006661~phosphatidylinositol biosynthetic process	12	1.03627	0.000530479	PIK3CG, SLC27A1, CDIPT, INPPL1, PIK3CB, PIK3CD, INPP5D, INPP4A, FIG4, PIK3R1, PIP4K2B, PIK3R2
GOTERM_MF_DIRECT	GO:0042803~protein homodimerization activity	66	5.69948	0.000628122	SLC27A1, IMPA2, MYO7A, HPS4, CBX1, CBX5, ASGR1, CRYL1, NLRC4, TMEM173, SLC16A1, PRMT2, PLOD1, ANG, FAM109A, ATG7, CPOX, NUDT16L1, PDGFC, CAT, NUDT16, ADAM10, LDB1, NUDT5, PTPRO, TBC1D22A, VEGFB, TARBP2, XPA, HHEX, RENBP, ATPIF1, CLN6, CLCN3, SNX6, CPQ, CAMK2G, ADH5, GIPC1, ANXA6, ERCC5, CEP57, DGKD, NAGA, PYCARD, IDH1, ABCD3, GALE, SCARB1, HSD17B4, CSF1R, PDK2, SHMT1, TESC, CARD8, CARD9, GIMAP7, …
GOTERM_BP_DIRECT	GO:0005975~carbohydrate metabolic process	23	1.98618	0.000648843	GGTA1P, MGAT4A, GNPDA1, FGGY, NPL, SLC35A1, MANBA, SLC2A8, MAN2A2, PGLS, AMDHD2, CHID1, MPI, HPSE, PYGL, NAGA, PGM1, AKR1B1, IDH2, GALC, AKR7A2, NEU3, PYGB
GOTERM_CC_DIRECT	GO:0055037~recycling endosome	17	1.46805	0.000757345	SLC9A9, MYO5A, RAP2A, STX7, RAB4A, SYT11, SORL1, HFE, FIG4, ABCG1, NISCH, TBC1D12, VAMP8, FAM109A, TBC1D14, SDCCAG3, RAB11FIP1
GOTERM_BP_DIRECT	GO:0002224~toll-like receptor signaling pathway	8	0.690846	0.00079173	CTSK, LGMN, MAPKAPK3, CNPY3, TLR4, TLR6, TLR7, CD180
GOTERM_BP_DIRECT	GO:0032497~detection of lipopolysaccharide	4	0.345423	0.000797778	LY96, SCARB1, TLR4, TREM2
GOTERM_BP_DIRECT	GO:0006886~intracellular protein transport	28	2.41796	0.000826793	SNX18, STX7, SNX6, AP1B1, SNX5, MYO7A, TBC1D12, EVI5, TBC1D14, ANKRD50, TBC1D5, RHOB, IFT27, STX10, APBA1, ASPSCR1, TBC1D10C, WLS, TBCK, TBC1D22A, AP2A2, SGSM2, TOM1L2, TGFBRAP1, SNX33, XPO7, VPS26B, GGA2
GOTERM_CC_DIRECT	GO:0000118~histone deacetylase complex	9	0.777202	0.00101878	HDAC5, TBL1XR1, ZNF217, HDAC10, TBL1X, TRERF1, NRIP1, ELMSAN1, CBX5
GOTERM_BP_DIRECT	GO:0031954~positive regulation of protein autophosphorylation	7	0.604491	0.00108223	RAP2B, RAP2A, RASSF2, CALM3, PDGFC, GPNMB, CALM2
GOTERM_BP_DIRECT	GO:0002576~platelet degranulation	16	1.38169	0.00108648	A2M, CYB5R1, F13A1, IGF1, SPARC, HGF, ECM1, GAS6, VCL, VEGFB, CD36, PECAM1, CALM3, THBS1, CALM2, FN1
GOTERM_CC_DIRECT	GO:0005777~peroxisome	16	1.38169	0.0011939	MYO5A, KIAA0430, PEX6, AKAP11, PHYH, ALDH3A2, TMEM173, PEX1, AGPS, HSDL2, IDH2, IDH1, ABCD3, CAT, ZADH2, HSD17B4
GOTERM_MF_DIRECT	GO:0030169~low-density lipoprotein particle binding	6	0.518135	0.00130978	MSR1, CD36, STAB1, SORL1, SCARB1, THBS1
GOTERM_CC_DIRECT	GO:0005794~Golgi apparatus	74	6.39033	0.00135216	ADCY3, CDIPT, SNCA, SORL1, MAN1B1, PDE3B, SLC35A1, TLR6, FES, HOOK3, ARHGAP4, CRYL1, TMEM173, EVI5, TBC1D14, KIFAP3, ST3GAL6, AKR7A2, CAT, ATP8B4, ZDHHC2, H1F0, ADAM10, MAN1A2, INPPL1, ZDHHC7, MINK1, WLS, MAN1A1, HERC1, GLCE, GZF1, XPA, CD36, NUCB2, MAPK3, OSBPL11, PTGFRN, MYO18A, MYO5A, ABCA7, TPST2, CLCN3, ING2, CPQ, MMD, AKAP9, UBAC1, PDXDC1, MPPE1, SERINC5, CEP57, SLC35B4, MANEA, PREPL, FGD3,…
GOTERM_CC_DIRECT	GO:0031410~cytoplasmic vesicle	27	2.33161	0.0016494	SNX18, CLCN3, HFE, GIPC1, COMMD9, FES, TBC1D17, CXCR4, ANG, TBC1D5, SLC4A7, WIPF1, DVL2, F11R, MYO1D, WLS, SIGMAR1, ARRDC2, ARRDC1, ATM, ARHGAP30, AP2A2, ARRB2, DSC2, SNX33, TP53INP1, RIN3
GOTERM_CC_DIRECT	GO:0005765~lysosomal membrane	30	2.59067	0.00182206	HGSNAT, SLC36A1, STX7, GDAP2, AP1B1, MYO7A, MMD, HLA-DMB, TPCN1, SLC2A8, ANXA6, DIRC2, DAB2, SLC48A1, HPSE, MCOLN1, SCARB1, SLC35F6, ATP6V0D2, AHNAK, TMEM9, MARCH8, LMBRD1, TMEM55A, DRAM2, LRP1, GNAQ, VAMP8, TM6SF1, CLCN5
GOTERM_BP_DIRECT	GO:0006006~glucose metabolic process	12	1.03627	0.0018397	PDK2, WDTC1, NISCH, GNPDA1, SORD, INPPL1, MAPK14, PGM1, PDK4, SLC37A4, BRAT1, PDHB
GOTERM_MF_DIRECT	GO:0044212~transcription regulatory region DNA binding	25	2.15889	0.00184507	ZNF564, CIITA, MEF2C, TBL1XR1, ZNF516, HMGB2, THRA, RCOR3, CREB1, SNCA, ZBTB14, TRERF1, CALCOCO1, AHR, HDAC5, FOS, KDM1A, HHEX, ZNF217, PAX8, H2AFY, TBL1X, SMARCA2, ZFHX3, ELMSAN1
GOTERM_BP_DIRECT	GO:0002322~B cell proliferation involved in immune response	4	0.345423	0.00190615	GAPT, TLR4, ABL1, CD180
GOTERM_BP_DIRECT	GO:0022027~interkinetic nuclear migration	4	0.345423	0.00190615	HHEX, CEP120, PCM1, HOOK3
GOTERM_BP_DIRECT	GO:0043065~positive regulation of apoptotic process	32	2.76339	0.00193281	ITGB3BP, ING4, ING2, APH1B, SNCA, PRKDC, ITSN1, ARHGAP4, NLRC4, MOAP1, PRMT2, ATG7, SOS2, PYCARD, RHOB, INPP5D, BMF, ARL6IP5, CASP2, FGD3, FGD4, VAV3, ARHGEF6, CREB1, ATM, RPS6KA2, BNIP3L, RASSF2, GADD45G, ID3, ABL1, SLC9A1
GOTERM_MF_DIRECT	GO:0016787~hydrolase activity	23	1.98618	0.00212206	FHIT, ABHD15, NCEH1, GNPDA1, ABHD8, INPPL1, NUDT5, HDAC10, ABHD4, ACP5, EPHX1, ABHD14B, POR, ASAH1, AFMID, MPPE1, NUDT16L1, ASRGL1, CTSC, LYPLAL1, INPP5D, AHCYL2, GCHFR
GOTERM_BP_DIRECT	GO:0010506~regulation of autophagy	10	0.863558	0.00244713	DRAM2, SOGA1, ULK2, PYCARD, RRAGD, ABL1, ATM, TP53INP1, PIP4K2B, PIK3R2
GOTERM_CC_DIRECT	GO:0005856~cytoskeleton	37	3.19516	0.0025576	KCNAB2, MYO7A, SSH2, PINK1, AKAP9, APBB1IP, PXN, VCL, DOCK2, SORBS3, MARVELD1, MYO15B, PSTPIP1, PREPL, INPP5D, ARL6IP5, FGD3, TEC, PARVG, EPB41, SWAP70, INPPL1, BAIAP2, ENC1, PDXP, SPIRE1, RAPH1, WIPI1, ARHGAP26, CASS4, TNS1, DEF6, FRMD4B, MAPK3, SH3KBP1, ADD3, FHOD1
GOTERM_CC_DIRECT	GO:0005783~endoplasmic reticulum	70	6.04491	0.00257329	SLC27A1, SLC36A1, ARSG, SORL1, MAN1B1, UVRAG, PDE3B, SGMS1, TLR7, FOS, PLOD1, KIFAP3, PHTF2, ANP32A, SRD5A3, DLG4, CAT, IFNGR1, DISC1, ZDHHC2, SGPL1, MAN1A2, SMIM14, CRTAP, RAP1GDS1, ERLIN2, MAN1A1, SIGMAR1, METTL7A, NLRP3, NPC2, TRAPPC9, CD320, NUCB2, ORMDL3, FAM172A, CLN6, MYO5A, PACS2, TPST2, CPQ, APH1B, SLC37A4, KIAA0196, CPED1, STAU2, IKBIP, TMEM50B, MPPE1, PLIN2, SLC35B4, PYCARD, APMAP, THB…
GOTERM_BP_DIRECT	GO:0002755~MyD88-dependent toll-like receptor signaling pathway	8	0.690846	0.00278998	CD36, LY96, MAP3K1, TLR4, TLR5, TLR6, TLR7, CD14
GOTERM_MF_DIRECT	GO:0019992~diacylglycerol binding	5	0.431779	0.00287592	CDIPT, RASGRP3, DGKD, RASGRP4, CHPT1
GOTERM_BP_DIRECT	GO:0019262~N-acetylneuraminate catabolic process	4	0.345423	0.00364406	RENBP, AMDHD2, GNPDA1, NPL
GOTERM_MF_DIRECT	GO:0005524~ATP binding	114	9.84456	0.00377679	ADCY3, KIFC2, RAD51C, RNASEL, IARS2, TPK1, NLRC4, ACSS1, ATP2B4, PRKACB, SYK, CIITA, PIK3CG, ACAA2, PIK3CB, PIK3CD, NME4, RENBP, NME3, MAPK3, BMP2K, TESK2, SMARCA2, MYO18A, PCCA, NMNAT1, ABCA7, CLCN3, NEK3, FARS2, PFKFB2, MAPKAPK3, TK2, EPHB2, VRK1, MYO15B, DYRK4, DYRK2, STK38L, TEC, DHX57, CSF1R, TGFBR1, TGFBR2, MYO1D, MYO1F, ABCG1, ATM, ATP7A, P2RX1, ULK2, ULK3, MERTK, ABL1, PC, CLCN5, PIP4K2B,…
GOTERM_MF_DIRECT	GO:0035091~phosphatidylinositol binding	13	1.12263	0.00417666	SNX29, ING2, SH3PXD2A, SNX6, SNX5, NCF4, KIF16B, FES, NISCH, SNX33, SNX24, SNX30, FCHO2
GOTERM_BP_DIRECT	GO:0014065~phosphatidylinositol 3-kinase signaling	7	0.604491	0.00435119	PIK3CG, ZFP36L1, PIK3CB, PIK3CD, IGF1, PIK3R1, PIK3R2
GOTERM_BP_DIRECT	GO:0055114~oxidation-reduction process	52	4.4905	0.00487298	CYB5R1, KCNAB2, SNCA, HIBADH, KDM1A, CRYL1, PLOD1, AGPS, PIGF, CPOX, GPX3, AKR7A2, SRD5A3, MICAL1, SMOX, LOXL3, KDM5D, OXR1, ALDH6A1, SH3PXD2A, NCF4, DHRS9, CBR4, VAT1, POR, ALDH3B1, SCCPDH, DHRS3, CYBRD1, TXNRD2, ZADH2, JMJD1C, PCYOX1, HSD17B11, SORD, RSAD1, SESN1, ALDH3A2, SESN3, ALKBH7, TBXAS1, FOXRED2, CRYZ, ADI1, HSDL2, STAB1, BLVRB, AKR1B1, TMLHE, SUMF1, ALOX5, RETSAT
GOTERM_CC_DIRECT	GO:0005769~early endosome	25	2.15889	0.00488487	MYO5A, CLCN3, STX7, SORL1, KIAA0196, UVRAG, HFE, NISCH, FAM109A, CXCR4, RHOB, ATP6V0D2, HAVCR2, WDFY2, KIF16B, WLS, VPS8, ANKRD27, CORO1A, VAMP8, MAPK3, SDCCAG3, TGFBRAP1, VPS26B, RIN3
GOTERM_BP_DIRECT	GO:0007165~signal transduction	91	7.85838	0.00523928	ITGB3BP, ADCY3, IMPA2, PPP2R5D, PPP2R5C, SORL1, ARHGAP19, PDE3B, TNFSF13, TNFSF12, TLR6, ARHGAP4, ARHGAP22, ARHGAP6, PRMT2, EVI2A, WWP1, KIFAP3, DLG4, MICAL1, PRKACB, NCKIPSD, IFNGR1, ARHGAP9, RAP2B, IKBKAP, PIK3CB, PIK3CD, MTA1, NLRP3, ARRDC2, ARHGAP26, SIGIRR, ARHGAP30, DOK1, DOK2, ARRB2, CD33, TGFBRAP1, INPP4A, STMN1, AMFR, RIN3, MAVS, CD244, ZNF516, ING2, MAPKAPK3, AKAP9, ELK3, FAM13A, APBB1I…
GOTERM_BP_DIRECT	GO:0032715~negative regulation of interleukin-6 production	7	0.604491	0.00526457	HAVCR2, ARRB2, NCKAP1L, TLR4, HGF, KLF2, GAS6
GOTERM_BP_DIRECT	GO:0006491~N-glycan processing	6	0.518135	0.00535641	MAN2A2, MGAT4A, MAN1A2, MAN1B1, MAN1A1, ENGASE
GOTERM_BP_DIRECT	GO:0032869~cellular response to insulin stimulus	12	1.03627	0.00558505	ZFP36L1, MYO5A, HDAC5, WDTC1, DENND4C, EEF2K, PDE3B, PRKDC, PARP1, PIK3R1, SLC9A1, PIK3R2
GOTERM_CC_DIRECT	GO:0031092~platelet alpha granule membrane	5	0.431779	0.00571512	CYB5R1, CD36, PECAM1, SNCA, SPARC
GOTERM_MF_DIRECT	GO:0016780~phosphotransferase activity, for other substituted phosphate groups	4	0.345423	0.00604049	CDIPT, CEPT1, CHPT1, PIGN
GOTERM_CC_DIRECT	GO:0043231~intracellular membrane-bounded organelle	49	4.23143	0.0062088	MEF2C, DAB2, ATP2B4, PEX1, AGPS, EVI5, HPSE, CAT, SCAMP1, ADAM10, RAB4A, ZDHHC7, MTA1, SLC9A3R1, MCM3, CHPT1, POR, ARHGAP30, VCAN, NEU3, TREM2, RAB11FIP1, SMARCA2, HSD17B11, SNX18, ABCA7, STX7, SNX6, SLC37A4, AKAP9, ELK3, CALCOCO1, ALDH3A2, PDXDC1, RNF125, PLIN2, DYRK4, ABCD3, SCARB1, HSD17B4, ETFB, ASPSCR1, ABCG1, MANBA, DRAM2, TDP1, ZFHX3, MGST2, ATP8A1
GOTERM_BP_DIRECT	GO:0006783~heme biosynthetic process	6	0.518135	0.00669209	ALAD, FECH, CPOX, UROS, ATPIF1, TMEM14C
GOTERM_BP_DIRECT	GO:0005980~glycogen catabolic process	6	0.518135	0.00669209	PYGL, PHKB, PGM1, CALM3, CALM2, PYGB
GOTERM_CC_DIRECT	GO:0030136~clathrin-coated vesicle	10	0.863558	0.00678107	SCAMP1, SNX18, DAB2, LRP1, FAM109A, RGS19, GGA2, WIPI1, FCHO2, DENND1C
GOTERM_CC_DIRECT	GO:0005942~phosphatidylinositol 3-kinase complex	5	0.431779	0.00763	PIK3CG, PIK3CB, PIK3CD, PIK3R1, PIK3R2
GOTERM_BP_DIRECT	GO:0040029~regulation of gene expression, epigenetic	5	0.431779	0.00765305	HDAC5, GPX1, H2AFY, MTA1, KLF2
GOTERM_CC_DIRECT	GO:0030659~cytoplasmic vesicle membrane	16	1.38169	0.00769744	SNX18, GDE1, AP1B1, SNX5, SNCA, SPIRE1, MARCH8, ANKRD27, SLC2A8, TMEM173, STXBP5, ULK2, DENND4C, SH3KBP1, SNX33, SNX24
GOTERM_CC_DIRECT	GO:0016023~cytoplasmic, membrane-bounded vesicle	17	1.46805	0.00775835	SNX18, SNX6, RGS19, GIPC1, WLS, FES, SIGMAR1, COMMD9, ATM, ARHGAP30, AP2A2, DGKD, CXCR4, ANG, SNX33, WIPF1, RIN3
GOTERM_BP_DIRECT	GO:0030168~platelet activation	15	1.29534	0.00816811	RAP2B, PIK3CG, VAV3, PIK3CB, GAS6, GNAQ, P2RX1, ARRB2, DGKD, MAPK3, RHOB, GNG2, MERTK, PIK3R1, SYK
GOTERM_CC_DIRECT	GO:0030904~retromer complex	6	0.518135	0.00821588	SNX6, SNX5, TBC1D5, DENND4C, SDCCAG3, VPS26B
GOTERM_BP_DIRECT	GO:0032465~regulation of cytokinesis	6	0.518135	0.00824446	PDXP, UVRAG, SDCCAG3, CALM3, KLHL21, CALM2
GOTERM_BP_DIRECT	GO:0010508~positive regulation of autophagy	8	0.690846	0.0084899	TRIM65, PIK3CB, ATG7, TBC1D5, UVRAG, NPRL2, TPCN1, TP53INP1
GOTERM_BP_DIRECT	GO:0006915~apoptotic process	49	4.23143	0.0085352	ITGB3BP, MEF2C, ING4, PACS2, LY86, SNCA, TNFSF12, SGMS1, GRAMD4, PDCD4, KANK2, ZFP36L1, CASP6, NLRC4, TMEM173, DAB2, NISCH, CXCR4, MAP3K1, PYCARD, RHOB, INPP5D, BMF, CASP2, MAGEH1, CKAP2, CARD8, ARHGEF6, TGFBR1, TGFBR2, NOA1, NLRP3, BRAT1, NLRP1, GAS6, AHR, DRAM2, NME3, P2RX1, MAPK14, MAPK3, GADD45G, SH3KBP1, TCHP, NAIP, CTSC, IRF3, CD14, TP53INP1
GOTERM_BP_DIRECT	GO:0030032~lamellipodium assembly	7	0.604491	0.00884314	VAV3, S1PR1, ARHGEF6, NUP85, PTPRO, FGD4, VCL
GOTERM_CC_DIRECT	GO:0031982~vesicle	16	1.38169	0.00886409	MYO5A, WDFY2, LZTS2, STX7, EPS8, VAMP8, RAB4A, TSPAN4, CALM3, SLC9A3R1, STX10, CALM2, ALDH3B1, KCNE3, AHNAK, IFNGR1
GOTERM_BP_DIRECT	GO:1903214~regulation of protein targeting to mitochondrion	4	0.345423	0.00932673	PARL, BNIP3L, PINK1, ATPIF1
GOTERM_BP_DIRECT	GO:0006779~porphyrin-containing compound biosynthetic process	4	0.345423	0.00932673	ALAD, CPOX, UROS, RSAD1
GOTERM_BP_DIRECT	GO:0044351~macropinocytosis	4	0.345423	0.00932673	DOCK2, MAPKAPK3, PYCARD, SNX33
GOTERM_BP_DIRECT	GO:0050702~interleukin-1 beta secretion	4	0.345423	0.00932673	NLRC4, CD36, TLR4, TLR6
GOTERM_BP_DIRECT	GO:0048010~vascular endothelial growth factor receptor signaling pathway	11	0.949914	0.00978517	VEGFB, VAV3, PIK3CB, MAPK14, BAIAP2, NCF4, MAPKAPK3, NCKAP1L, PIK3R1, PXN, PIK3R2
GOTERM_BP_DIRECT	GO:0031663~lipopolysaccharide-mediated signaling pathway	7	0.604491	0.0103497	LY96, MAPK14, MAPK3, SCARB1, TLR4, IRF3, CD14
GOTERM_CC_DIRECT	GO:0000790~nuclear chromatin	21	1.81347	0.0108208	H1F0, KAT2A, HIST1H2AC, HMGB2, RAD51AP1, CREB1, LDB1, ENC1, POLR3GL, EHMT2, CALCOCO1, KLHDC3, NRIP1, KDM1A, H2AFV, TRPS1, H2AFY, H2AFX, ASF1B, ASF1A, SMARCA2
GOTERM_BP_DIRECT	GO:0006631~fatty acid metabolic process	9	0.777202	0.0110249	ALKBH7, PPARA, SGPL1, CRYL1, SNCA, FABP3, HADH, ACSF3, ACSF2
GOTERM_CC_DIRECT	GO:0043202~lysosomal lumen	12	1.03627	0.0115642	NAGLU, NAAA, HPSE, LGMN, RNASET2, GALC, VCAN, FUCA1, MANBA, ASAH1, SDC3, CTSF
GOTERM_BP_DIRECT	GO:0006629~lipid metabolic process	18	1.5544	0.0120165	PPARA, PLA2G15, GDE1, NAAA, ABHD4, ABHD3, MID1IP1, CHPT1, ALDH3B1, ASAH1, CEPT1, SLC16A1, CD36, SRD5A3, CPNE3, LIPT1, PLTP, PC
GOTERM_BP_DIRECT	GO:0031338~regulation of vesicle fusion	8	0.690846	0.0125844	TBC1D10C, TBC1D12, SGSM2, EVI5, TBC1D14, TBC1D5, TBC1D22A, TBCK
GOTERM_BP_DIRECT	GO:0006885~regulation of pH	5	0.431779	0.012657	SLC9A9, PDK2, CLCN3, PDK4, SLC9A1
GOTERM_MF_DIRECT	GO:0017137~Rab GTPase binding	16	1.38169	0.0129402	MYO5A, TBC1D10C, HPS4, KIF16B, TBCK, TBC1D22A, ANKRD27, TBC1D12, EVI5, SGSM2, STXBP5, TBC1D14, TBC1D5, MICAL1, RAB11FIP1, RIN3
GOTERM_MF_DIRECT	GO:0042393~histone binding	15	1.29534	0.0130705	TBL1XR1, WDTC1, UHRF2, PRMT7, SNCA, ANP32A, H2AFX, HIST1H4C, RNF168, ASF1B, BCAS3, TBL1X, ASF1A, SMARCA2, NCAPD2
GOTERM_BP_DIRECT	GO:0071223~cellular response to lipoteichoic acid	4	0.345423	0.0133786	CD36, TLR4, TREM2, CD14
GOTERM_BP_DIRECT	GO:0006979~response to oxidative stress	14	1.20898	0.0133812	XPA, GPX1, ALAD, NUDT1, GPX3, ATRN, PSIP1, PON2, IDH1, PINK1, OGG1, ABL1, RGS14, OXR1
GOTERM_BP_DIRECT	GO:0050900~leukocyte migration	15	1.29534	0.0134174	F11R, CD244, PIK3CB, SLC7A8, ITGA4, GAS6, DOK2, SLC16A1, PECAM1, INPP5D, MERTK, SELPLG, PIK3R1, FN1, PIK3R2
GOTERM_BP_DIRECT	GO:0006468~protein phosphorylation	40	3.45423	0.0142508	RNASEL, NEK3, PHKB, MMD, PINK1, FES, NPRL2, VRK1, ADCK2, MAP3K2, MAP3K1, CDK10, DYRK2, PRKACB, STK38L, ADCK5, PIK3R1, SYK, TEC, PIK3CG, PDK2, IKBKAP, ADAM10, CREB1, TGFBR1, TGFBR2, PDK4, PIK3CD, SMAD5, MINK1, TBCK, GAS6, ATM, RPS6KA4, MAPK3, RASSF2, BMP2K, TESK2, CPNE3, MERTK
GOTERM_CC_DIRECT	GO:0031093~platelet alpha granule lumen	9	0.777202	0.0152025	VEGFB, A2M, F13A1, IGF1, SPARC, HGF, THBS1, GAS6, FN1
GOTERM_BP_DIRECT	GO:0016310~phosphorylation	13	1.12263	0.0152658	CIITA, TPK1, PIK3CG, PIK3CB, FGGY, PIK3CD, MAPK3, PPIP5K2, PINK1, SGMS1, PAPSS2, TK2, EPHB2
GOTERM_BP_DIRECT	GO:0045087~innate immune response	38	3.28152	0.0152831	MAVS, TNFAIP8L2, HMGB2, CD244, LY86, TLR4, LY9, TLR5, TLR6, FES, TLR7, NLRC4, TMEM173, SERINC5, ANG, PSTPIP1, PYCARD, CLEC4A, CSF1R, SYK, TEC, HAVCR2, PIK3CG, CARD9, LY96, PIK3CD, CNPY3, NLRP3, NLRP1, CD180, CORO1A, CHID1, NAIP, RNF135, TREM2, ABL1, CD300LB, CD14
GOTERM_CC_DIRECT	GO:0030666~endocytic vesicle membrane	10	0.863558	0.015489	AP2A2, MSR1, CD36, LRP1, STAB1, CAMK2G, DLG4, SCARB1, WLS, CD163
GOTERM_BP_DIRECT	GO:0090201~negative regulation of release of cytochrome c from mitochondria	5	0.431779	0.0157884	GPX1, PARL, ARRB2, IGF1, HGF
GOTERM_BP_DIRECT	GO:0016571~histone methylation	5	0.431779	0.0157884	SATB1, PRMT2, PRMT7, EHMT2, NSD1
GOTERM_BP_DIRECT	GO:0006672~ceramide metabolic process	5	0.431779	0.0157884	SGPL1, PLA2G15, CERK, ORMDL3, ASAH1
GOTERM_BP_DIRECT	GO:0070542~response to fatty acid	5	0.431779	0.0157884	ALAD, CD36, TBXAS1, FABP3, CAT
GOTERM_BP_DIRECT	GO:0071222~cellular response to lipopolysaccharide	14	1.20898	0.0164831	HAVCR2, MEF2C, HMGB2, TLR4, SGMS1, TLR5, NLRP3, CD180, HDAC5, CD36, MAPK14, PYCARD, ABL1, CD14
GOTERM_CC_DIRECT	GO:0005737~cytoplasm	342	29.5337	0.0173377	KIFC2, MEF2C, FLYWCH1, ITGB3BP, ADCY3, FHIT, RAD51C, SLC2A4RG, SNCA, IARS2, MXI1, ACBD6, HOOK3, SIN3B, HIST1H2BK, HOMER3, WWP1, ARHGEF40, SMOX, ZNF395, DDAH2, SYK, PIK3CG, NUDT16, ZNF641, IKBKAP, TTC7A, RREB1, EIF2S3, PCM1, NCAPD2, PGM1, UBL4A, CDCA7L, ADD3, HSD17B11, HSPBAP1, TDRD3, RBP7, NEK3, RBP1, FARS2, NTAN1, ASL, DTD2, PXN, SH3BP5L, AHRR, VRK1, TPGS1, HNMT, HEXIM1, NMRAL1, MYO15B, NAGA, ID…
GOTERM_BP_DIRECT	GO:0006954~inflammatory response	34	2.9361	0.0181214	LXN, LY86, TLR4, TLR5, SGMS1, TLR6, TLR7, FOS, NLRC4, FOLR2, CXCR4, PYCARD, PSTPIP1, THBS1, CSF1R, SYK, BLNK, HAVCR2, CIITA, PIK3CG, F11R, C5AR2, LY96, ATRN, PIK3CD, NLRP3, ECM1, CD180, NLRP1, HDAC5, RPS6KA4, STAB1, NAIP, CD14
GOTERM_MF_DIRECT	GO:0008134~transcription factor binding	27	2.33161	0.0181494	PPARA, HMGB2, THRA, NAAA, PRKDC, FOXO4, FOS, KDM1A, TMEM173, SORBS3, ATG7, GPX3, BCAS3, PIK3R1, ELMSAN1, KAT2A, EPAS1, RCOR3, NLRP3, TRERF1, AHR, HDAC5, HHEX, APBB3, ID3, PARP1, TBL1X
GOTERM_BP_DIRECT	GO:0002218~activation of innate immune response	4	0.345423	0.0182795	MAVS, TMEM173, NLRC4, PYCARD
GOTERM_MF_DIRECT	GO:0043274~phospholipase binding	5	0.431779	0.0191556	ARHGAP6, SNCA, CALM3, WAS, CALM2
GOTERM_MF_DIRECT	GO:0051990~(R)-2-hydroxyglutarate dehydrogenase activity	3	0.259067	0.0193763	AKR7A2, IDH1, HSD17B4
GOTERM_CC_DIRECT	GO:0070022~transforming growth factor beta receptor homodimeric complex	3	0.259067	0.0194646	DAB2, TGFBR1, TGFBR2
GOTERM_BP_DIRECT	GO:0034969~histone arginine methylation	3	0.259067	0.0194987	PRMT3, PRMT2, PRMT7
GOTERM_BP_DIRECT	GO:1901031~regulation of response to reactive oxygen species	3	0.259067	0.0194987	HEBP2, SESN1, SESN3
GOTERM_BP_DIRECT	GO:0038124~toll-like receptor TLR6:TLR2 signaling pathway	3	0.259067	0.0194987	CD36, TLR6, CD14
GOTERM_BP_DIRECT	GO:0071726~cellular response to diacyl bacterial lipopeptide	3	0.259067	0.0194987	CD36, TLR6, CD14
GOTERM_BP_DIRECT	GO:0051450~myoblast proliferation	3	0.259067	0.0194987	GPX1, IGF1, HGF
GOTERM_CC_DIRECT	GO:0015629~actin cytoskeleton	22	1.89983	0.0196397	H1F0, MTSS1, BAIAP2, SNCA, PDXP, PDLIM2, ARHGAP35, SLC9A3R1, IVNS1ABP, WAS, VCL, CORO1B, CORO1A, ARHGAP6, ZNF185, PGM1, APBB3, WIPF1, ABL1, STK38L, AHNAK, FGD4
GOTERM_BP_DIRECT	GO:0043647~inositol phosphate metabolic process	8	0.690846	0.0200293	IMPA2, INPPL1, PPIP5K2, CALM3, INPP5D, INPP4A, PLCB2, CALM2
GOTERM_BP_DIRECT	GO:0032760~positive regulation of tumor necrosis factor production	8	0.690846	0.0200293	MAVS, CARD9, CD36, LY96, PYCARD, TLR4, PIK3R1, CD14
GOTERM_BP_DIRECT	GO:0042147~retrograde transport, endosome to Golgi	10	0.863558	0.0203693	TBC1D17, TBC1D10C, RAB9A, SNX6, EVI5, FAM109A, SNX5, TBC1D5, VPS26B, STX10
GOTERM_MF_DIRECT	GO:0005085~guanyl-nucleotide exchange factor activity	14	1.20898	0.0222929	ARHGAP4, ANKRD27, DOCK2, VAV3, RASGRP3, RASGRP4, ARHGEF6, HPS4, SOS2, ITSN1, DOCK11, FGD3, FGD4, RGL2
GOTERM_BP_DIRECT	GO:0016050~vesicle organization	6	0.518135	0.0229446	SNX18, SNX6, SNX5, PINK1, SNX33, SNX30
GOTERM_BP_DIRECT	GO:0032720~negative regulation of tumor necrosis factor production	7	0.604491	0.0233483	HAVCR2, C5AR2, ARRB2, ACP5, TLR4, GPNMB, GAS6
GOTERM_MF_DIRECT	GO:0017124~SH3 domain binding	14	1.20898	0.0237233	ADAM10, INPPL1, UVRAG, WAS, SH3BP5L, GPX1, ARHGAP6, CBLB, SH3KBP1, MICAL1, WIPF1, INPP5D, NCKIPSD, ABL1
GOTERM_MF_DIRECT	GO:0050072~m7G(5')pppN diphosphatase activity	4	0.345423	0.0238357	NUDT16, NUDT1, NUDT5, NUDT16L1
GOTERM_BP_DIRECT	GO:0010212~response to ionizing radiation	8	0.690846	0.0247142	RAD51C, ALAD, FAM175A, MTA1, H2AFX, RNF168, BRAT1, ATM
GOTERM_BP_DIRECT	GO:0036092~phosphatidylinositol-3-phosphate biosynthetic process	8	0.690846	0.0247142	PIK3CG, PIK3CB, PIK3CD, INPP4A, FIG4, PIK3R1, ATM, PIK3R2
GOTERM_MF_DIRECT	GO:0004674~protein serine/threonine kinase activity	33	2.84974	0.0249094	NEK3, CAMK2G, MAPKAPK3, PINK1, PRKDC, STK32C, VRK1, ADCK2, MAP3K2, MAP3K1, EEF2K, DYRK4, CDK10, DYRK2, PRKACB, STK38L, ADCK5, SYK, PIK3CG, TGFBR1, MINK1, ATM, MAST3, RPS6KA4, RPS6KA2, ULK2, MAPK14, ULK3, MAPK3, BMP2K, TESK2, CPNE3, MAP3K14
GOTERM_MF_DIRECT	GO:0003779~actin binding	26	2.24525	0.0250387	MYO5A, IMPACT, SSH2, GIPC1, VCL, ACE, ANG, CXCR4, MICAL1, WIPF1, STK38L, FGD4, PARVG, EPB41, INPPL1, CLMN, ENC1, MYO1F, SPIRE1, WAS, TNNI2, CORO1A, TNS1, EPS8, ADD3, FHOD1
GOTERM_BP_DIRECT	GO:0035556~intracellular signal transduction	35	3.02245	0.025454	ADCY3, PINK1, ASB13, AKAP11, ITSN1, RGL2, SH3BP5L, RASAL1, STK32C, MAP3K3, DGKD, ANP32A, INPP5D, PLCB2, STK38L, BLNK, SYK, TEC, DVL2, GPR155, TGFBR1, SOCS6, MINK1, RGS14, MAST3, RPS6KA4, TNS1, RPS6KA2, MAPK14, RASSF1, DEF8, DEPTOR, CHN2, ASB3, STMN1
GOTERM_CC_DIRECT	GO:0045335~phagocytic vesicle	7	0.604491	0.026158	CLCN3, CORO1A, CD36, RAB9A, SYT11, UVRAG, ITGB5
GOTERM_BP_DIRECT	GO:0043542~endothelial cell migration	6	0.518135	0.02641	TGFBR1, PECAM1, GIPC1, TNFSF12, PLXND1, STARD13
GOTERM_CC_DIRECT	GO:0016459~myosin complex	8	0.690846	0.0272097	MYO5A, ACAA2, MYO7A, MYO15B, MYO1D, MYO1F, BMF, MYO18A
GOTERM_BP_DIRECT	GO:0019370~leukotriene biosynthetic process	5	0.431779	0.0279164	GGTA1P, FCER1A, ALOX5, SYK, MGST2
GOTERM_CC_DIRECT	GO:0030027~lamellipodium	17	1.46805	0.0283238	TESC, INPPL1, SWAP70, ARHGEF6, PDXP, ITSN1, APBB1IP, PTPRO, RAPH1, PXN, CORO1B, CORO1A, PSTPIP1, PLXND1, FGD3, SLC9A1, FGD4
GOTERM_CC_DIRECT	GO:0005770~late endosome	14	1.20898	0.0289292	MYO5A, CLCN3, STX7, RAB9A, LGMN, TMEM9, UVRAG, ATP7A, ANKRD27, ANKRD13D, CHID1, CXCR4, MAPK3, VPS26B
GOTERM_MF_DIRECT	GO:0035004~phosphatidylinositol 3-kinase activity	3	0.259067	0.0310352	PIK3CG, PIK3CB, PIK3CD
GOTERM_MF_DIRECT	GO:0001875~lipopolysaccharide receptor activity	3	0.259067	0.0310352	LY96, SCARB1, TLR4
GOTERM_CC_DIRECT	GO:0005802~trans-Golgi network	15	1.29534	0.0311453	SCAMP1, SORL1, WLS, WIPI1, ATP7A, CHID1, TRAPPC9, FAM109A, TGFBI, DOPEY2, GGA2, MYO18A, GCNT1, STX10, ATP8A1
GOTERM_CC_DIRECT	GO:0097422~tubular endosome	3	0.259067	0.0311734	ANKRD27, SNX6, SNX5
GOTERM_BP_DIRECT	GO:1900227~positive regulation of NLRP3 inflammasome complex assembly	3	0.259067	0.0312271	CD36, TLR4, TLR6
GOTERM_BP_DIRECT	GO:0042415~norepinephrine metabolic process	3	0.259067	0.0312271	ATP7A, EPAS1, AKR1B1
GOTERM_BP_DIRECT	GO:0014910~regulation of smooth muscle cell migration	3	0.259067	0.0312271	ACE, SORL1, PLAU
GOTERM_BP_DIRECT	GO:0030035~microspike assembly	3	0.259067	0.0312271	MTSS1, ABL1, FGD4
GOTERM_BP_DIRECT	GO:0051304~chromosome separation	3	0.259067	0.0312271	SMARCAD1, NCAPD3, NCAPD2
GOTERM_BP_DIRECT	GO:0071447~cellular response to hydroperoxide	3	0.259067	0.0312271	CD36, TP53INP1, OXR1
GOTERM_BP_DIRECT	GO:1990966~ATP generation from poly-ADP-D-ribose	3	0.259067	0.0312271	NUDT5, PARP1, NMNAT1
GOTERM_BP_DIRECT	GO:0010032~meiotic chromosome condensation	3	0.259067	0.0312271	SMC2, NCAPD3, NCAPD2
GOTERM_BP_DIRECT	GO:0060509~Type I pneumocyte differentiation	3	0.259067	0.0312271	THRA, CREB1, KLF2
GOTERM_BP_DIRECT	GO:0043473~pigmentation	5	0.431779	0.0329103	ATP7A, C12ORF10, HPS3, ATRN, FIG4
GOTERM_BP_DIRECT	GO:0018105~peptidyl-serine phosphorylation	14	1.20898	0.0345337	MAST3, STK32C, RPS6KA2, MAPK14, TGFBR1, MAPK3, TGFBR2, MAPKAPK3, PINK1, PRKDC, STK38L, GAS6, ATM, SYK
GOTERM_CC_DIRECT	GO:0000139~Golgi membrane	47	4.05872	0.0356802	ABCA7, TPST2, CDIPT, CLCN3, AP1B1, HS3ST2, CLSTN1, SGMS1, SLC35A1, TLR7, HS2ST1, RNF125, B3GNT8, NUMA1, XYLT1, ST3GAL6, SLC35B4, MANEA, CHST13, PDGFC, DOPEY2, B3GNT2, GCNT1, PGAP3, MGAT4A, ADAM10, MAN1A2, ZDHHC7, MAN1A1, WLS, FIG4, CHPT1, WIPI1, GLCE, ABCG1, GIMAP1, MAN2A2, FAM198B, COG6, C3ORF58, TRAPPC9, MAPK8IP3, CTSC, MGAT5, MYO18A, CLCN5, ATP8A1
GOTERM_MF_DIRECT	GO:0004672~protein kinase activity	31	2.67703	0.035874	RNASEL, NEK3, MMD, MAPKAPK3, PINK1, PRKDC, NPRL2, VRK1, ADCK2, MAP3K3, MAP3K2, MAP3K1, EEF2K, DYRK4, CDK10, STK38L, SYK, PIK3CG, PDK2, TGFBR1, PDK4, MINK1, TBCK, RPS6KA2, MAPK14, ULK3, RASSF2, BMP2K, TESK2, MAP3K14, ABL1
GOTERM_BP_DIRECT	GO:0007264~small GTPase mediated signal transduction	23	1.98618	0.0362913	RAP2A, RAB9A, VAV3, RAB3D, RAB4A, RAP1GDS1, RGS19, ARHGAP18, ARHGAP35, ITSN1, RGL2, RAB42, ARHGAP30, ARL5A, DOCK2, ARL11, RASGRP3, RASGRP4, SOS2, RHOT1, IFT27, ARL4C, DOCK11
GOTERM_CC_DIRECT	GO:0031902~late endosome membrane	12	1.03627	0.0368869	SLC9A9, ANXA6, CLCN3, VAMP8, TMEM9, MMD, RHOB, MCOLN1, OSBPL11, HLA-DMB, FIG4, TMEM55A
GOTERM_CC_DIRECT	GO:0045121~membrane raft	20	1.72712	0.0375481	RAP2B, TGFBR1, TGFBR2, RGS19, ERLIN2, SLC9A3R1, TLR6, VCL, CBLB, S1PR1, CD36, P2RX1, MARVELD1, HPSE, PECAM1, INPP5D, CD14, AHNAK, KCNE3, SLC9A1
GOTERM_MF_DIRECT	GO:0005089~Rho guanyl-nucleotide exchange factor activity	10	0.863558	0.0375894	ARHGAP4, VAV3, ARHGEF6, SOS2, ARHGEF40, ITSN1, DOCK11, FGD3, FGD4, RGL2
GOTERM_MF_DIRECT	GO:0097153~cysteine-type endopeptidase activity involved in apoptotic process	4	0.345423	0.0378329	CASP6, PYCARD, CLC, CASP2
GOTERM_BP_DIRECT	GO:0009117~nucleotide metabolic process	4	0.345423	0.0381508	SMARCAD1, FHIT, REXO2, NUDT5
GOTERM_BP_DIRECT	GO:0010288~response to lead ion	4	0.345423	0.0381508	FECH, CPOX, CAT, SPARC
GOTERM_BP_DIRECT	GO:0046685~response to arsenic-containing substance	4	0.345423	0.0381508	ALAD, FECH, SERPINF1, CPOX
GOTERM_CC_DIRECT	GO:0005720~nuclear heterochromatin	5	0.431779	0.038286	SATB1, UHRF2, PSIP1, CBX1, CBX5
GOTERM_BP_DIRECT	GO:0050718~positive regulation of interleukin-1 beta secretion	5	0.431779	0.0383916	CARD8, PYCARD, NLRP12, NLRP3, NLRP1
GOTERM_BP_DIRECT	GO:0071345~cellular response to cytokine stimulus	5	0.431779	0.0383916	PID1, CXCR4, NLRP12, ITGA4, CSF1R
GOTERM_MF_DIRECT	GO:0019899~enzyme binding	29	2.50432	0.038599	A2M, PRKDC, CBX1, FOXO4, KDM1A, PYCARD, H2AFY, H2AFX, CAT, CASP2, RCOR3, MSH2, LDB1, CREB1, UBE4B, HDAC10, WDR70, DIS3L, ECM1, NLRP1, POR, TARBP2, NPC2, ARRB2, MAPK14, PEBP1, PARP1, ZFHX3, PCCA
GOTERM_CC_DIRECT	GO:0005778~peroxisomal membrane	8	0.690846	0.0394201	MAVS, AGPS, PEX1, PEX6, ABCD3, CAT, HSD17B4, ALDH3A2
GOTERM_BP_DIRECT	GO:0048146~positive regulation of fibroblast proliferation	8	0.690846	0.0395706	FNTB, IGF1, PRKDC, PDGFC, ABL1, RNASEH2B, GAS6, FN1
GOTERM_BP_DIRECT	GO:0006325~chromatin organization	7	0.604491	0.0402266	HDAC5, SMARCAD1, SATB1, HMGB2, HDAC10, PADI2, ING1
GOTERM_CC_DIRECT	GO:0001726~ruffle	11	0.949914	0.0402955	MYO5A, MTSS1, TESC, SNX5, BAIAP2, FRMD4B, WIPF1, SLC9A3R1, ABL1, FGD3, FGD4
GOTERM_CC_DIRECT	GO:0005811~lipid particle	9	0.777202	0.0407424	HSD17B11, SCCPDH, PLIN2, GIMAP7, ABHD4, FABP4, SIGMAR1, METTL7A, STARD13
GOTERM_CC_DIRECT	GO:0005925~focal adhesion	33	2.84974	0.0407851	KIF22, TSPAN4, PDLIM2, ITGB5, FES, APBB1IP, PXN, VCL, ANXA6, ARHGAP22, DAB2, SORBS3, RPL31, ZNF185, REXO2, GIT2, RHOB, CAT, AHNAK, PARVG, ADAM10, FZD2, ITGA4, ARHGAP26, CORO1B, CASS4, LRP1, TNS1, MAPK3, SH3KBP1, CPNE3, PLAU, SLC9A1
GOTERM_BP_DIRECT	GO:0006302~double-strand break repair	9	0.777202	0.0409089	MSH2, FAM175A, TDP1, KIAA0430, MTA1, PRKDC, H2AFX, RNF168, PARP1
GOTERM_BP_DIRECT	GO:0008152~metabolic process	17	1.46805	0.0418782	ACAA2, ARSD, NCEH1, BCAT2, MAN1A2, ARSG, TAZ, MAN1B1, NPL, ACSF3, ACSF2, AFMID, AUH, ACSS1, DIP2A, GALC, ENOSF1
GOTERM_MF_DIRECT	GO:0008022~protein C-terminus binding	18	1.5544	0.0419084	ITGB3BP, CIITA, CEP120, MSH2, BAIAP2, PEX6, SYNJ2BP, MID1IP1, ECM1, CALCOCO1, CORO1A, DAB2, PEX1, HOMER3, DLG4, ABL1, TBL1X, MIF4GD
GOTERM_BP_DIRECT	GO:0006461~protein complex assembly	13	1.12263	0.0426148	IKBKAP, SSBP3, TSPAN4, KIFAP3, MAPK3, DLG4, HFE, NCKAP1L, WIPF1, ATPAF1, SLC9A3R1, WAS, APBA1
GOTERM_BP_DIRECT	GO:0001525~angiogenesis	21	1.81347	0.0432335	PIK3CG, VAV3, EPAS1, PDE3B, TNFSF12, ELK3, ECM1, EPHB2, VEGFB, ARHGAP22, S1PR1, ANG, MAPK14, PECAM1, TGFBI, RHOB, ATPIF1, BCAS3, PLXND1, FN1, SYK
GOTERM_BP_DIRECT	GO:1903146~regulation of mitophagy	6	0.518135	0.0435007	KAT2A, CTSK, PARL, ATG7, BNIP3L, PINK1
GOTERM_MF_DIRECT	GO:0004540~ribonuclease activity	5	0.431779	0.0439141	RNASEL, ANG, RNASE4, RNASET2, RNASE6
GOTERM_CC_DIRECT	GO:0005876~spindle microtubule	7	0.604491	0.0441796	TBL1XR1, NUMA1, NLRC4, KIFAP3, CALM3, TBL1X, CALM2
GOTERM_CC_DIRECT	GO:0046696~lipopolysaccharide receptor complex	3	0.259067	0.0449426	LY96, TLR4, CD14
GOTERM_BP_DIRECT	GO:0034454~microtubule anchoring at centrosome	3	0.259067	0.0450186	NIN, PCM1, HOOK3
GOTERM_BP_DIRECT	GO:0030036~actin cytoskeleton organization	14	1.20898	0.0451838	MTSS1, EPB41, SSH2, SPIRE1, SLC9A3R1, ARHGAP26, CORO1B, DOCK2, CORO1A, NISCH, TESK2, ABL1, FGD3, FGD4
GOTERM_BP_DIRECT	GO:0007179~transforming growth factor beta receptor signaling pathway	11	0.949914	0.0459677	F11R, FOS, ARRB2, TGFBR1, CREB1, SMAD5, TGFBR2, ITGB5, TGFBRAP1, PARP1, PXN
GOTERM_MF_DIRECT	GO:0031404~chloride ion binding	4	0.345423	0.0460877	CLCN3, ACE, CTSC, CLCN5
GOTERM_MF_DIRECT	GO:0005178~integrin binding	12	1.03627	0.0461652	NISCH, LAMB2, ADAM10, TSPAN4, TGFBI, IGF1, THBS1, TIMP2, GPNMB, PXN, FN1, SYK
GOTERM_CC_DIRECT	GO:0005768~endosome	21	1.81347	0.0464163	SNX18, STX7, TGFBR1, RAB4A, SORL1, MYO1D, MARCH8, KIF16B, TLR7, TPCN1, ABCG1, ACE, S1PR1, LRP1, ANKRD50, SDCCAG3, DOPEY2, SNX33, VPS26B, SNX30, CLCN5
GOTERM_BP_DIRECT	GO:0010875~positive regulation of cholesterol efflux	4	0.345423	0.0464683	ABCA7, LRP1, PLTP, ABCG1
GOTERM_CC_DIRECT	GO:0014069~postsynaptic density	18	1.5544	0.046588	ADAM10, KCNAB2, BAIAP2, CAMK2G, SYT11, CLSTN1, RGS19, MINK1, SIGMAR1, RGS14, EPS8, ARRB2, HOMER3, EEF2K, DLG4, ADD3, IFNGR1, DISC1
GOTERM_BP_DIRECT	GO:0007173~epidermal growth factor receptor signaling pathway	8	0.690846	0.0468572	CBLB, EPS8, DGKD, KIF16B, FES, ABL1, PIK3R1, PXN
GOTERM_BP_DIRECT	GO:0021987~cerebral cortex development	8	0.690846	0.0468572	KDM1A, BBS2, CEP120, LRP1, TRAPPC9, H2AFX, TACC3, TACC1
GOTERM_BP_DIRECT	GO:0042060~wound healing	10	0.863558	0.0470994	FNTB, PPARA, CORO1B, TGFBR1, PECAM1, TGFBR2, SCARB1, ELK3, SPARC, FN1
GOTERM_MF_DIRECT	GO:0003697~single-stranded DNA binding	11	0.949914	0.0480067	RPA1, RAD51C, SSBP4, SSBP3, ERCC5, HMGB2, SSBP2, RAD51AP1, MSH2, TDP1, MCM6
GOTERM_CC_DIRECT	GO:0010008~endosome membrane	18	1.5544	0.048597	SNX18, LY96, NCF4, TLR4, FIG4, WIPI1, APPL2, TLR7, TPCN1, SLC48A1, CD320, TBC1D5, RHOB, MCOLN1, GGA2, ATP6V0D2, CD14, CLCN5
GOTERM_BP_DIRECT	GO:0007585~respiratory gaseous exchange	6	0.518135	0.0486055	COX11, MAN1A2, HNMT, CYSLTR1, MAPK8IP3, PBX3
GOTERM_BP_DIRECT	GO:0006687~glycosphingolipid metabolic process	7	0.604491	0.0486916	ARSD, ARSG, SUMF1, GALC, CERK, NEU3, ASAH1
GOTERM_BP_DIRECT	GO:0045893~positive regulation of transcription, DNA-templated	41	3.54059	0.0498291	MEF2C, SMARCAD1, PPARA, HMGB2, ZNF516, ING2, ELK3, CALCOCO1, FOS, SFR1, DAB2, PRMT2, MAP3K2, LYL1, NR1D2, ZFP90, PAX8, ING1, DVL2, CIITA, TBL1XR1, KLF7, TESC, RREB1, CREB1, TGFBR1, SMAD5, IGF1, NUP85, FZD2, TRERF1, AHR, TNNI2, NRIP1, MAPK3, KLF2, TBL1X, SMARCA2, ZFHX3, NSD1, TP53INP1

## Sheet: cluster II
Category	Term	Count	%	PValue	Genes
GOTERM_BP_DIRECT	GO:0006695~cholesterol biosynthetic process	9	0.0607944	8.94678e-12	EBP, MSMO1, SQLE, HMGCR, DHCR7, MVK, HSD17B7, FDFT1, DHCR24
GOTERM_CC_DIRECT	GO:0005783~endoplasmic reticulum	19	0.128344	8.19548e-08	SREBF1, EBP, HYAL2, MSMO1, HMGCR, SCD, TP53, DNAJC10, SERPINH1, ABCB6, VASH1, FDFT1, SQLE, DHCR7, KIAA0922, LRRK2, APEX1, HSD17B7, DHCR24
GOTERM_CC_DIRECT	GO:0005789~endoplasmic reticulum membrane	16	0.108079	1.6945e-05	SREBF1, EBP, MSMO1, HMGCR, FKBP4, SCD, C14ORF1, LPIN1, ABCB6, FDFT1, SQLE, NUP210, DHCR7, PCYT2, HSD17B7, DHCR24
GOTERM_BP_DIRECT	GO:0055114~oxidation-reduction process	13	0.0878141	2.52874e-05	ACADM, MSMO1, HMGCR, SCD, DNAJC10, CHCHD4, FDFT1, SQLE, DHCR7, APEX1, HSD17B7, DHCR24, CBS
GOTERM_BP_DIRECT	GO:0033490~cholesterol biosynthetic process via lathosterol	3	0.0202648	0.000137031	EBP, DHCR7, DHCR24
GOTERM_BP_DIRECT	GO:0033489~cholesterol biosynthetic process via desmosterol	3	0.0202648	0.000137031	EBP, DHCR7, DHCR24
GOTERM_MF_DIRECT	GO:0005524~ATP binding	20	0.135099	0.000152125	ALPK1, TWF2, FKBP4, AARS, ACACA, TP53, TRIB3, KCNJ10, PXK, ACSS2, ABCB6, MMAB, CAMKK1, PDIK1L, LONP1, MVK, LRRK2, ENTPD1, CLCN4, PPP5C
GOTERM_CC_DIRECT	GO:0005739~mitochondrion	18	0.121589	0.000213185	MRPL4, ATP5SL, ACADM, SUCLG1, FKBP4, PHB, AARS, ACACA, TP53, CHCHD4, ABCB6, MRPL24, SLC25A11, LONP1, GOT1, NIPSNAP1, LRRK2, APEX1
GOTERM_CC_DIRECT	GO:0005743~mitochondrial inner membrane	10	0.0675493	0.000301056	MRPL2, MRPL24, PRKAR2B, SLC25A11, MRPL4, PHB, SUCLG1, NIPSNAP1, LRRK2, ABCB6
GOTERM_BP_DIRECT	GO:0008299~isoprenoid biosynthetic process	3	0.0202648	0.00201417	HMGCR, MVK, FDFT1
GOTERM_BP_DIRECT	GO:0008610~lipid biosynthetic process	3	0.0202648	0.00201417	SREBF1, ACSS2, FDFT1
GOTERM_CC_DIRECT	GO:0016021~integral component of membrane	39	0.263442	0.00253946	SLC20A1, HMGCR, DNAJC10, CDCP1, KCNJ10, ABHD2, GPR68, HVCN1, C14ORF1, MMP25, FDFT1, SLC1A5, DHCR7, NUP210, ENTPD1, C19ORF24, HSD17B7, DHCR24, SREBF1, EBP, TMEM97, GIMAP5, MSMO1, PLD6, SCD, TP53, SIGLEC10, SLAMF8, ABCB6, SLC25A11, SQLE, P2RY14, KIAA0922, CCR2, CD300LF, LRP8, TMCO4, CLCN4, TMEM176A
GOTERM_CC_DIRECT	GO:0005759~mitochondrial matrix	7	0.0472845	0.00532401	ARL2, LONP1, ACADM, SUCLG1, TP53, LRRK2, MMAB
GOTERM_BP_DIRECT	GO:0007005~mitochondrion organization	4	0.0270197	0.00612059	ESRRA, LONP1, PHB, LRRK2
GOTERM_CC_DIRECT	GO:0005741~mitochondrial outer membrane	5	0.0337747	0.0061222	GIMAP5, PLD6, LRRK2, LPIN1, ABCB6
GOTERM_BP_DIRECT	GO:0006696~ergosterol biosynthetic process	2	0.0135099	0.00962447	C14ORF1, FDFT1
GOTERM_MF_DIRECT	GO:0005525~GTP binding	7	0.0472845	0.0136259	ARL2, GIMAP5, GIMAP6, FKBP4, SUCLG1, RHOBTB2, LRRK2
GOTERM_CC_DIRECT	GO:0005829~cytosol	26	0.175628	0.0141936	ARL2, SREBF1, HYAL2, GIMAP6, FKBP4, SUCLG1, EXOSC5, AARS, TP53, ACACA, TRIB3, ACSS2, LPIN1, CAMKK1, PRKAR2B, GOT1, CCR2, RHOBTB2, CDA, LTA4H, MVK, LRRK2, CBS, ARHGDIB, DHCR24, PPP5C
GOTERM_MF_DIRECT	GO:0016491~oxidoreductase activity	5	0.0337747	0.0191061	MSMO1, SQLE, SCD, APEX1, FDFT1
GOTERM_CC_DIRECT	GO:0005886~plasma membrane	30	0.202648	0.0196275	SLC20A1, TRIB3, CDCP1, KCNJ10, GPR68, PXK, HVCN1, MMP25, PRKAR2B, SLC1A5, RHOBTB2, ENTPD1, FCHO1, HSD17B7, TMEM97, HYAL2, SLCO4C1, MSMO1, PHB, SUCLG1, SIGLEC10, ABCB6, KIAA0922, P2RY14, CCR2, CD300LF, LRP8, LTA4H, LRRK2, PPP5C
GOTERM_BP_DIRECT	GO:0030308~negative regulation of cell growth	4	0.0270197	0.0207251	HYAL2, PHB, TP53, CDA
GOTERM_CC_DIRECT	GO:0005762~mitochondrial large ribosomal subunit	3	0.0202648	0.0230012	MRPL2, MRPL24, MRPL4
GOTERM_CC_DIRECT	GO:0005764~lysosome	5	0.0337747	0.0248012	TMEM97, HYAL2, GOT1, GIMAP5, LRRK2
GOTERM_MF_DIRECT	GO:0019899~enzyme binding	6	0.0405296	0.0275844	HYAL2, NABP2, PHB, TP53, CBS, DHCR24
GOTERM_MF_DIRECT	GO:0016628~oxidoreductase activity, acting on the CH-CH group of donors, NAD or NADP as acceptor	2	0.0135099	0.0301847	DHCR7, DHCR24
GOTERM_BP_DIRECT	GO:0071467~cellular response to pH	2	0.0135099	0.0332872	GPR68, HVCN1
GOTERM_BP_DIRECT	GO:0001933~negative regulation of protein phosphorylation	3	0.0202648	0.0350087	DNAJC10, LRRK2, PPP5C
GOTERM_BP_DIRECT	GO:0009611~response to wounding	3	0.0202648	0.0371327	CCR2, ABHD2, VASH1
GOTERM_CC_DIRECT	GO:0005887~integral component of plasma membrane	13	0.0878141	0.0420679	SLC25A11, SLC1A5, EBP, SLCO4C1, SLC20A1, P2RY14, PHB, CCR2, KCNJ10, GPR68, HVCN1, ENTPD1, CLCN4
GOTERM_MF_DIRECT	GO:0050660~flavin adenine dinucleotide binding	3	0.0202648	0.0421881	ACADM, SQLE, DHCR24
GOTERM_BP_DIRECT	GO:0008203~cholesterol metabolic process	3	0.0202648	0.042652	SREBF1, EBP, SQLE
GOTERM_CC_DIRECT	GO:0005635~nuclear envelope	4	0.0270197	0.0429448	SREBF1, EBP, NUP210, LPIN1
GOTERM_BP_DIRECT	GO:0007568~aging	4	0.0270197	0.0455702	SREBF1, LONP1, HMGCR, APEX1
GOTERM_BP_DIRECT	GO:0010944~negative regulation of transcription by competitive promoter binding	2	0.0135099	0.0472159	PHB, BHLHE41
GOTERM_BP_DIRECT	GO:0016126~sterol biosynthetic process	2	0.0135099	0.0472159	MSMO1, SQLE
GOTERM_CC_DIRECT	GO:0005840~ribosome	4	0.0270197	0.0477502	MRPL2, MRPL24, MRPL4, APEX1
GOTERM_BP_DIRECT	GO:0031065~positive regulation of histone deacetylation	2	0.0135099	0.0518146	SREBF1, TP53
GOTERM_BP_DIRECT	GO:0032869~cellular response to insulin stimulus	3	0.0202648	0.0532955	GOT1, TRIB3, LPIN1
GOTERM_BP_DIRECT	GO:0008340~determination of adult lifespan	2	0.0135099	0.0609464	TP53, LRRK2
GOTERM_BP_DIRECT	GO:0070125~mitochondrial translational elongation	3	0.0202648	0.0634569	MRPL2, MRPL24, MRPL4
GOTERM_BP_DIRECT	GO:0070126~mitochondrial translational termination	3	0.0202648	0.0647701	MRPL2, MRPL24, MRPL4
GOTERM_CC_DIRECT	GO:0043025~neuronal cell body	5	0.0337747	0.0684159	PRKAR2B, FKBP4, CCR2, LRP8, LRRK2
GOTERM_BP_DIRECT	GO:0006468~protein phosphorylation	6	0.0405296	0.0692981	PDIK1L, ALPK1, TRIB3, PXK, LRRK2, CAMKK1
GOTERM_BP_DIRECT	GO:0006646~phosphatidylethanolamine biosynthetic process	2	0.0135099	0.0699913	PCYT2, LPIN1
GOTERM_MF_DIRECT	GO:0042803~protein homodimerization activity	8	0.0540394	0.0784674	NACC2, HMGCR, PLD6, CCR2, CDA, BHLHE41, LRRK2, CBS
GOTERM_BP_DIRECT	GO:1901214~regulation of neuron death	2	0.0135099	0.0789501	LRRK2, DHCR24
GOTERM_BP_DIRECT	GO:0050804~modulation of synaptic transmission	2	0.0135099	0.0789501	LRP8, PXK
GOTERM_CC_DIRECT	GO:0070062~extracellular exosome	20	0.135099	0.0841441	ARL2, ACADM, SLCO4C1, TWF2, PHB, SUCLG1, FKBP4, AARS, ACACA, SERPINH1, ABCB6, PRKAR2B, SLC1A5, PRADC1, GOT1, LTA4H, MVK, LRRK2, ENTPD1, ARHGDIB
GOTERM_MF_DIRECT	GO:0004521~endoribonuclease activity	2	0.0135099	0.0925298	PLD6, APEX1
GOTERM_CC_DIRECT	GO:0043204~perikaryon	3	0.0202648	0.094803	CCR2, LRRK2, PPP5C
GOTERM_MF_DIRECT	GO:0042826~histone deacetylase binding	3	0.0202648	0.0953793	NACC2, PHB, BHLHE41

## Sheet: cluster III
Category	Term	Count	%	PValue	Genes
GOTERM_CC_DIRECT	GO:0070062~extracellular exosome	157	25.6956	6.4531e-13	PLXNA1, MMP9, FAM20C, PTGS1, PGD, UTRN, GGT1, ST3GAL1, UQCR10, DYSF, SLC25A25, PACSIN2, PLOD3, RRAS, PRKACA, SPON2, SPN, PDXK, BST1, PLXNB2, FBP1, SERPING1, PDCD1LG2, PGM2, C1QB, LAT2, GLUL, NME1, F3, ST14, PRCP, HSPB1, EDF1, TUBA4A, NEU1, MDH2, ALDOA, ITGAL, MRAS, FCER2, DAG1, CHCHD3, ITGB2, ACAT2, CD74, ITGAM, ATP6V0C, RPS26, PFN1, GALM, LGALS3BP, PSMB6, RAC2, FAM213A, PSMB3, ITGB7, BLOC1S1, CA…
GOTERM_CC_DIRECT	GO:0016020~membrane	112	18.3306	5.70564e-07	UTRN, VPS53, CD52, GRIN3A, TAPBP, ST3GAL1, DHX34, RRAS, PRKACA, SPN, ATG9A, CSNK1G2, PNPLA6, RCC2, SCYL1, NME1, ACAP2, PI4K2A, NEU1, BTN3A3, BTN3A2, ALDOA, ITGAL, LST1, CYP51A1, MRAS, DAG1, SFXN3, AKAP13, IL32, ITGB2, CD74, RPS26, PFN1, LGALS3BP, RAC2, STX18, ITGB7, HLA-DRB5, HLA-DPB1, IQSEC1, GIT1, PTPN6, HPCAL1, SPHK2, EPRS, EVL, DOCK8, FXR2, POLD1, PSMC2, GRK6, RHEB, TMPO, DDX54, CLCN7, LDLR, …
GOTERM_CC_DIRECT	GO:0005925~focal adhesion	33	5.40098	1.24567e-06	LIMS1, DAG1, NEDD9, PIP5K1C, HSPA1A, ATP6V0C, PFN1, CDC42EP1, RAC2, PTK2B, GSN, PACSIN2, TGM2, SNTB1, RRAS, LIMD1, ZYX, PAK1, HSPA8, HSPA9, GIT1, RSU1, FLT1, LIMK1, MAP2K2, FLOT2, EVL, CSRP1, HMGA1, CORO1C, LASP1, HSPB1, PARVB
GOTERM_CC_DIRECT	GO:0005737~cytoplasm	212	34.6972	3.72203e-05	HMGN1, FAM200B, HMGN3, HMGN2, UTRN, PTGS1, LPAR1, SART1, TMUB1, POLB, GLUL, GPBAR1, SCYL1, NME1, RGCC, CAMK1, PELO, BTN3A3, IL1R2, DAG1, CHCHD3, AKAP13, HSPA1A, ACAT2, RPS26, PFN1, CDC42EP1, RAC2, UBASH3B, FAM213A, CACYBP, RAP1GAP2, TCF3, IQSEC1, NUDC, IQSEC2, GIT1, DNMT3A, ODC1, PTPN18, MAP2K2, TAOK3, FAM213B, EPRS, SMAD3, FXR2, DESI1, RGS3, LASP1, PCNA, CLEC7A, SASH3, GAS2L3, DPP3, NARS, CPEB4,…
GOTERM_BP_DIRECT	GO:0002479~antigen processing and presentation of exogenous peptide antigen via MHC class I, TAP-dependent	11	1.80033	3.96482e-05	HLA-H, CYBB, PSMB6, PSME2, PSMC2, FCGR1A, PSMB3, FCGR1B, PSMD3, PSMD8, PSMB9
GOTERM_CC_DIRECT	GO:0005829~cytosol	145	23.7316	4.05595e-05	PGD, VPS53, OGDH, SART1, EIF4EBP1, OPLAH, PACSIN2, LSM4, PRKACA, TUBG1, MATK, PDXK, CSNK1G2, FBP1, PGM2, ISCU, GLUL, RCC2, NME1, RGCC, PI4K2A, TESK1, HSPB1, TUBA4A, ALDOA, ME1, CHKA, PFKFB4, DAG1, AKAP13, HSPA1A, IL32, ANGEL1, BLOC1S6, RPS26, PFN1, PSMB6, PDE6D, RAC2, PSMB3, BLOC1S1, LMTK2, SKA2, NDRG1, PCYT1A, RAP1GAP2, NUDC, PTPN7, GIT1, XPOT, UNC119, PTPN6, RILP, PHACTR1, ODC1, SPHK2, MAP2K2, …
GOTERM_MF_DIRECT	GO:0005515~protein binding	337	55.1555	4.74786e-05	PDP1, RARRES3, HMGN2, FAM20C, UTRN, VPS53, GGT1, GRIN3A, LPAR1, XRCC1, SART1, KIF13A, PLOD3, TMUB1, LSM4, RARG, RXRA, RCOR1, POLB, HMG20B, SERPING1, DCLRE1C, PGM2, C1QB, BTN3A1, GLUL, RCC2, NME1, F3, RGCC, MRPL49, TUBA4A, CAMK1, PELO, ALDOA, IL1R2, TXN2, RAD23A, FCER2, CHCHD3, DAG1, AKAP13, HSPA1A, CD72, ACAT2, CD74, ATP6V0C, RPS26, PFN1, CDC42EP1, UBASH3B, DRAP1, FRG1, STX18, CACYBP, FCER1G, SKA…
GOTERM_CC_DIRECT	GO:0090575~RNA polymerase II transcription factor complex	8	1.30933	6.847e-05	ASCL2, CEBPA, VDR, RXRA, HIPK2, PPARG, HMGA1, TCF3
GOTERM_BP_DIRECT	GO:0006955~immune response	31	5.07365	7.83068e-05	IL1R2, LST1, IL27RA, C3, GPR65, MAP4K2, TNFSF14, IL32, CD74, TAPBP, FCGR1A, FCGR1B, HLA-DRB5, HLA-DPB1, FCGR3A, HLA-DOA, SPN, LY75, SECTM1, HLA-H, C5AR1, SMAD3, PDCD1LG2, IGSF6, IKBKE, CD86, FCAR, RFX1, HLA-DPA1, SEMA4D, PTAFR
GOTERM_BP_DIRECT	GO:0060333~interferon-gamma-mediated signaling pathway	11	1.80033	0.000112924	VCAM1, HLA-H, FCGR1A, FCGR1B, CAMK2D, IRF1, HLA-DRB5, HLA-DPA1, HLA-DPB1, STAT1, PTAFR
GOTERM_CC_DIRECT	GO:0000502~proteasome complex	10	1.63666	0.000113759	UBXN1, PSMB6, PSME2, RAD23A, PSMC2, PSMB3, HSPB1, PSMD3, PSMD8, PSMB9
GOTERM_CC_DIRECT	GO:0030669~clathrin-coated endocytic vesicle membrane	8	1.30933	0.000288733	LDLR, FCGR1A, FCGR1B, HLA-DRB5, HBEGF, HLA-DPA1, HLA-DPB1, CD74
GOTERM_BP_DIRECT	GO:0000122~negative regulation of transcription from RNA polymerase II promoter	43	7.03764	0.000299892	PPARG, MITF, SPI1, CHCHD3, HCFC1, CXXC5, CIC, TCF7L2, YBX1, TGFB1, VDR, SAP30, DRAP1, SQSTM1, PER1, CC2D1A, TCF3, CEBPA, DNMT3A, ZBTB7A, ERF, RARG, RXRA, RCOR1, KLF16, SMAD3, UBE2I, STAT1, MYPOP, MBD2, GPS2, ASCL2, HDAC4, CCND1, HDAC3, SNAI3, HIPK2, MNT, DNMT1, TGIF2, SEMA4D, NFIC, ZBTB1
GOTERM_CC_DIRECT	GO:0005913~cell-cell adherens junction	24	3.92799	0.000309464	ALDOA, CRTAM, FLOT2, CBL, DAG1, HCFC1, HSPA1A, STAT1, PKM, PFN1, RPS26, CDC42EP1, PSMB6, SCYL1, PACSIN2, LASP1, FASN, NDRG1, ZYX, TMPO, RUVBL1, CC2D1A, HSPA8, NUDC
GOTERM_CC_DIRECT	GO:0005739~mitochondrion	66	10.802	0.000418786	ATP5D, PTGES2, UQCRC1, GM2A, NARS, COX10, MPV17, PRDX5, TIMM50, OGDH, PKM, NDUFS5, ALAS1, SLC25A25, GPX4, NDUFS8, DHX34, PRKACA, PDHA1, SGK1, ACO2, MCU, MRPS5, COQ9, ECSIT, TIMM44, PPARGC1B, ISCU, GLUL, ADO, DHRS4, PI4K2A, CLPP, MRPL49, TOMM22, EEFSEC, MDH2, ME1, ECH1, MRPS15, HAX1, TXN2, SFXN3, CHCHD3, HCFC1, HSPA1A, PTPMT1, ACAT2, MPV17L2, FAM213A, PSMB3, TGM2, FASN, HSPA9, BCKDHA, RILP, SHMT2,…
GOTERM_BP_DIRECT	GO:0051496~positive regulation of stress fiber assembly	8	1.30933	0.000422937	PFN1, LIMK1, RGCC, GPR65, SMAD3, EVL, PAK1, LPAR1
GOTERM_CC_DIRECT	GO:0031965~nuclear membrane	19	3.10966	0.000429023	TMC6, MRPS15, RRP12, HAX1, SUN2, SCRN1, YBX1, APEH, DHRS4, SLC30A1, ATP2A3, ALOX5AP, SORT1, PAK1, TMPO, RAP1GAP2, GAPDH, TMEM176B, REPIN1
GOTERM_CC_DIRECT	GO:0005654~nucleoplasm	120	19.6399	0.000442577	HMGN1, FAM200B, HMGN3, DBF4, UTRN, XRCC1, SART1, EIF4EBP1, PACSIN2, SMARCD3, LSM4, TMUB1, PRKACA, RARG, PDXK, RXRA, RCOR1, HMG20B, POLB, PPARGC1B, DCLRE1C, SNRPA, TGIF2, MDH2, DAG1, LRRCC1, ZCRB1, C14ORF169, HSPA1A, CXXC5, DAZAP1, BLOC1S6, RPS26, VDR, PSMB6, PSMB3, CACYBP, TCF3, NUDC, XPOT, DNMT3A, FDPS, ARID3A, SMAD3, TKT, SFMBT2, PSMB9, HDAC4, HDAC3, RGS3, PSMC2, POLD1, PCNA, RFX1, DNMT1, ZNF31…
GOTERM_CC_DIRECT	GO:0005743~mitochondrial inner membrane	29	4.74632	0.000470181	ATP5D, MRPS15, UQCRC1, COX10, CHCHD3, MPV17, TIMM50, PTPMT1, UQCR10, NDUFS5, SLC25A25, MPV17L2, SLC25A1, SLC25A40, SHMT2, NDUFB10, MCU, AK2, MRPS5, COQ9, CRAT, ECSIT, TIMM44, CYP27A1, NDUFV1, MRPL49, COX6A1, TOMM22, MDH2
GOTERM_CC_DIRECT	GO:0005794~Golgi apparatus	47	7.69231	0.000502547	LST1, SLC39A11, LDLR, AP1AR, PTGS1, FGFRL1, FAM20C, PPARG, AP3S2, VPS53, NEDD9, SART1, ST3GAL1, VCAM1, ST6GALNAC6, PSMB6, ST6GALNAC4, CDC42EP1, SLC30A1, PSMB3, LMTK2, FASN, SERPINA1, PAK1, JAKMIP2, RAB20, FGD6, CEP85, TMC6, SECTM1, ERF, ST6GAL1, B4GALT3, RAB39A, MAP2K2, ARID3A, DBI, CYBB, HDAC3, SCYL1, PI4K2A, SLC50A1, SORT1, ATP6V0A1, RUVBL1, BTN3A3, RSC1A1
GOTERM_BP_DIRECT	GO:0001666~response to hypoxia	16	2.61866	0.00063298	KCNMA1, TXN2, SMAD3, XRCC1, ITPR1, TGFB1, PRKCB, AGTRAP, ASCL2, VCAM1, PKM, HMOX2, PTK2B, CAMK2D, LIMD1, PAK1
GOTERM_BP_DIRECT	GO:0002223~stimulatory C-type lectin receptor signaling pathway	12	1.96399	0.000731955	PSMB6, PSME2, PSMC2, PSMB3, ICAM3, FCER1G, PSMD3, PRKACA, PAK1, CLEC7A, PSMD8, PSMB9
GOTERM_BP_DIRECT	GO:0002250~adaptive immune response	14	2.29133	0.00133463	CRTAM, TFEB, CLEC10A, PRKCB, DCLRE1C, LAT2, CD86, BTN3A1, LILRA2, PTK2B, FCGR1B, ERAP2, CTSH, PAG1
GOTERM_CC_DIRECT	GO:0005765~lysosomal membrane	20	3.27332	0.00136755	RILP, SPHK2, LAMTOR2, CD74, ATP6V0C, SLC29A3, PI4K2A, BLOC1S1, SORT1, RHEB, HLA-DRB5, NEU1, HLA-DPA1, MFSD12, HLA-DPB1, HLA-DOA, CLCN7, PQLC2, HSPA8, GBA
GOTERM_BP_DIRECT	GO:0006521~regulation of cellular amino acid metabolic process	8	1.30933	0.00140304	ODC1, PSMB6, PSME2, PSMC2, PSMB3, PSMD3, PSMD8, PSMB9
GOTERM_BP_DIRECT	GO:0055114~oxidation-reduction process	35	5.72831	0.00143738	ME1, PTGES2, UQCRC1, HSD3B7, CYP51A1, TXN2, CYP2S1, PGD, PTGS1, DHRS4L2, C14ORF169, PRDX5, ALDH1A1, VCAM1, FAR2, FAM213A, GPX4, PLOD3, FASN, PNPO, BCKDHA, PAOX, FADS1, FADS3, MSRB1, FADS2, FAM213B, ECSIT, RDH11, ADO, CYBB, G6PD, DHRS4, CYP27A1, SH3BGRL3
GOTERM_BP_DIRECT	GO:0038061~NIK/NF-kappaB signaling	9	1.473	0.00149074	IKBKE, PSMB6, PSME2, PSMC2, PSMB3, UBE2M, PSMD3, PSMD8, PSMB9
GOTERM_BP_DIRECT	GO:0045766~positive regulation of angiogenesis	12	1.96399	0.00155342	CYBB, FLT1, C5AR1, C3, PTK2B, F3, HIPK2, RRAS, HSPB1, ITGB2, CTSH, PRKCB
GOTERM_MF_DIRECT	GO:0023026~MHC class II protein complex binding	5	0.818331	0.00156549	PKM, ANXA11, HLA-DOA, CD74, HSPA8
GOTERM_BP_DIRECT	GO:0098609~cell-cell adhesion	20	3.27332	0.00184996	ALDOA, CBL, HCFC1, HSPA1A, STAT1, PKM, PFN1, RPS26, CDC42EP1, PSMB6, SCYL1, PACSIN2, LASP1, FASN, NDRG1, TMPO, RUVBL1, CC2D1A, HSPA8, NUDC
GOTERM_CC_DIRECT	GO:0030027~lamellipodium	14	2.29133	0.00193348	CORO1C, DYSF, STX3, RAC2, HAX1, PTK2B, FLOT2, DAG1, ABI3, NEDD9, EVL, SH3BGRL3, FGD6, PARVB
GOTERM_CC_DIRECT	GO:0071556~integral component of lumenal side of endoplasmic reticulum membrane	6	0.981997	0.00206898	HLA-H, HLA-DRB5, HLA-DPA1, HLA-DPB1, CD74, TAPBP
GOTERM_BP_DIRECT	GO:0043488~regulation of mRNA stability	11	1.80033	0.00224132	PSMB6, PSME2, PSMC2, PSMB3, KHSRP, HSPB1, PSMD3, HSPA1A, PSMD8, HSPA8, PSMB9
GOTERM_BP_DIRECT	GO:0008360~regulation of cell shape	13	2.12766	0.00247661	ALDOA, LST1, CSNK1G2, PLXNB2, RHOQ, ITGB2, LPAR1, CDC42EP1, PTK2B, CFDP1, LIMD1, SEMA4D, FGD6
GOTERM_CC_DIRECT	GO:0010008~endosome membrane	15	2.45499	0.00256459	LDLR, LAMTOR2, SUN2, VPS37B, VPS53, DCSTAMP, KIF13A, ATP6V0C, IKBKE, ACAP2, SORT1, ATP6V0A1, HLA-DPA1, HLA-DPB1, HLA-DOA
GOTERM_CC_DIRECT	GO:0030670~phagocytic vesicle membrane	8	1.30933	0.00267046	ATP6V0C, HLA-H, RILP, CYBB, RAC2, RAB39A, ATP6V0A1, RAB20
GOTERM_BP_DIRECT	GO:0000165~MAPK cascade	19	3.10966	0.00299625	NDST1, MAP2K2, LAMTOR2, TAOK3, RHBDD3, TGFB1, PSMB9, MEF2D, PSMB6, PSME2, PTK2B, PSMB3, PSMC2, CAMK2D, HBEGF, PSMD3, PAK1, PSMD8, DUSP6
GOTERM_BP_DIRECT	GO:0043011~myeloid dendritic cell differentiation	5	0.818331	0.00314101	CD86, SPI1, UBD, TGFB1, DCSTAMP
GOTERM_MF_DIRECT	GO:0070644~vitamin D response element binding	3	0.490998	0.00320034	VDR, RXRA, TCF3
GOTERM_MF_DIRECT	GO:0042802~identical protein binding	40	6.54664	0.00347918	ALDOA, LDLR, MMP9, PPARG, HCFC1, GRIN3A, CD74, BLOC1S6, ALAS1, DRAP1, SQSTM1, PACSIN2, UBASH3B, SERPINA1, DPP9, BRI3, GAPDH, DNMT3A, SHMT2, SUN2, FBP1, SDSL, MCU, SMAD3, FXR2, STAT1, APEH, GLUL, DESI1, G6PD, DNPH1, MAP1S, NME1, PSME2, NAB2, CLPP, KCTD17, PCNA, SNRPA, HSPB1
GOTERM_CC_DIRECT	GO:0043209~myelin sheath	13	2.12766	0.00359503	PKM, GLUL, UQCRC1, ACO2, FAM213B, NDRG1, TKT, PDHA1, CA2, TUBA1A, MDH2, HSPA8, HSPA9
GOTERM_MF_DIRECT	GO:0000978~RNA polymerase II core promoter proximal region sequence-specific DNA binding	23	3.76432	0.00369328	ZBTB7B, CEBPA, ZBTB7A, EGR2, MITF, SPI1, KLF16, SMAD3, MYPOP, STAT1, MBD2, TCF7L2, YBX1, ASCL2, MEF2D, SNAI3, RFX1, AGO1, IRF1, PER1, CC2D1A, NFIC, TCF3
GOTERM_MF_DIRECT	GO:0098641~cadherin binding involved in cell-cell adhesion	20	3.27332	0.00371112	ALDOA, CBL, HCFC1, HSPA1A, STAT1, PKM, PFN1, RPS26, CDC42EP1, PSMB6, SCYL1, PACSIN2, LASP1, FASN, NDRG1, TMPO, RUVBL1, CC2D1A, HSPA8, NUDC
GOTERM_BP_DIRECT	GO:0050852~T cell receptor signaling pathway	13	2.12766	0.00390744	BTN3A1, PSMB6, PSME2, PSMC2, PSMB3, HLA-DRB5, PSMD3, HLA-DPA1, PAK1, HLA-DPB1, PSMD8, PAG1, PSMB9
GOTERM_BP_DIRECT	GO:0030036~actin cytoskeleton organization	12	1.96399	0.00407148	CORO1C, GAS2L3, PFN1, RAC2, PACSIN2, LIMK1, MRAS, PIP5K1C, TMSB10, FGD6, IQSEC1, IQSEC2
GOTERM_BP_DIRECT	GO:0031295~T cell costimulation	9	1.473	0.00430623	PTPN6, CD86, HLA-DRB5, TNFSF14, HLA-DPA1, PAK1, HLA-DPB1, PDCD1LG2, SPN
GOTERM_BP_DIRECT	GO:0009060~aerobic respiration	6	0.981997	0.00437205	UQCR10, UQCRC1, COX10, NDUFV1, BLOC1S1, COX6A1
GOTERM_CC_DIRECT	GO:0005789~endoplasmic reticulum membrane	43	7.03764	0.0045442	HSD3B7, CYP51A1, CYP2S1, ALG3, PTGS1, ATP10D, RTN1, TAPBP, FAR2, HMOX2, STX18, ALOX5AP, PLOD3, ERAP2, PCYT1A, TMC6, SGK1, ATG9A, FADS1, FADS3, STIM2, PIGU, FADS2, CDS1, TMEM189, LPCAT2, DCSTAMP, ITPR1, PNPLA6, AGTRAP, GBA2, RDH11, CYBB, DHRS4, ATP2A3, SORT1, RHEB, DPM3, TMPO, TAPBPL, ASNA1, DOLPP1, CLN8
GOTERM_CC_DIRECT	GO:0042613~MHC class II protein complex	5	0.818331	0.00479221	HLA-DRB5, HLA-DPA1, HLA-DPB1, HLA-DOA, CD74
GOTERM_MF_DIRECT	GO:0019864~IgG binding	4	0.654664	0.0048605	FCGR1A, FCGR1B, FCER1G, FCGR3A
GOTERM_BP_DIRECT	GO:0006098~pentose-phosphate shunt	4	0.654664	0.00493297	PGM2, G6PD, PGD, TKT
GOTERM_BP_DIRECT	GO:0045787~positive regulation of cell cycle	6	0.981997	0.00498838	CCND1, CCPG1, HCFC1, GDPD5, TCF3, FLT3LG
GOTERM_BP_DIRECT	GO:0007229~integrin-mediated signaling pathway	10	1.63666	0.00565865	ITGAL, RCC2, PTK2B, FERMT3, ITGB7, NEDD9, FCER1G, ITGB2, ZYX, ITGAM
GOTERM_BP_DIRECT	GO:0006629~lipid metabolic process	13	2.12766	0.0062424	FAR2, LPL, CHKA, G6PD, LDLR, FADS1, PTGS1, PPARG, FADS3, FADS2, GDPD5, ACAT2, APOL4
GOTERM_BP_DIRECT	GO:1901203~positive regulation of extracellular matrix assembly	3	0.490998	0.00632555	RGCC, SMAD3, TGFB1
GOTERM_BP_DIRECT	GO:0050776~regulation of immune response	14	2.29133	0.00659127	HLA-H, ITGAL, CRTAM, C3, ICAM3, SMAD3, ITGB2, VCAM1, ITGB7, CLEC2B, FCGR1A, SIGLEC7, IRF1, FCGR3A
GOTERM_MF_DIRECT	GO:0005102~receptor binding	22	3.60065	0.0070905	LPL, PAOX, CRTAM, ECH1, C3, ICAM3, TNFSF14, PRDX5, HSPA1A, CRAT, CD72, IL17RA, FLT3LG, PFN1, CD86, DHRS4, SMARCD3, PTK2B, SEMA4D, DDX54, GBA, MATK
GOTERM_CC_DIRECT	GO:0043231~intracellular membrane-bounded organelle	30	4.90998	0.00730908	CYP51A1, PPARG, PTGS1, AP3S2, PRDX5, YBX1, BAG6, SLC25A25, PACSIN2, ZFYVE16, PDHA1, GAPDH, RAB20, PQLC2, FADS1, SFMBT2, AGTRAP, MEF2D, CD86, G6PD, DHRS4, PSMC2, RFX1, ATP6V0A1, NEU1, RUVBL1, CLEC7A, APOL4, PTAFR, RSC1A1
GOTERM_BP_DIRECT	GO:0045780~positive regulation of bone resorption	4	0.654664	0.00813767	CA2, PPARGC1B, DCSTAMP, SPP1
GOTERM_BP_DIRECT	GO:0001516~prostaglandin biosynthetic process	4	0.654664	0.0101046	PTGES2, PTGS1, FAM213B, CD74
GOTERM_MF_DIRECT	GO:0050544~arachidonic acid binding	3	0.490998	0.0102063	STX3, ALOX5AP, PPARG
GOTERM_BP_DIRECT	GO:0006468~protein phosphorylation	26	4.25532	0.0102191	CDK19, FAM20C, MKNK2, MAP4K2, AKAP13, TGFB1, ST3GAL1, PTK2B, SQSTM1, CAMK2D, LMTK2, PRKACA, PAK1, MATK, SGK1, CSNK1G2, LIMK1, TAOK3, PRKCB, MAP4K3, IKBKE, CCND1, RPS6KA1, HIPK2, GRK6, CAMK1
GOTERM_BP_DIRECT	GO:0010810~regulation of cell-substrate adhesion	3	0.490998	0.0103111	RSU1, RAC2, MYADM
GOTERM_BP_DIRECT	GO:0007584~response to nutrient	8	1.30933	0.0113633	PKM, VCAM1, CYBB, SLC8A1, TXN2, PPARG, C2, STAT1
GOTERM_CC_DIRECT	GO:0030864~cortical actin cytoskeleton	6	0.981997	0.0116321	LASP1, GSN, FLOT2, UTRN, AKAP13, MYADM
GOTERM_MF_DIRECT	GO:0046965~retinoid X receptor binding	4	0.654664	0.0121487	VDR, RARG, PPARG, HMGA1
GOTERM_CC_DIRECT	GO:0043025~neuronal cell body	19	3.10966	0.013018	UBXN1, SLC38A2, TXN2, DENND1A, HCFC1, GDPD5, LPAR1, GRIN3A, TGFB1, SLC1A4, CYBB, MAP1S, GTF2I, PTK2B, PI4K2A, CAMK2D, INPP5F, SORT1, NRGN
GOTERM_BP_DIRECT	GO:0042102~positive regulation of T cell proliferation	7	1.14566	0.0143863	VCAM1, CCDC88B, HLA-DPA1, HLA-DPB1, SASH3, PDCD1LG2, SPN
GOTERM_MF_DIRECT	GO:0004712~protein serine/threonine/tyrosine kinase activity	5	0.818331	0.0145589	SGK1, RPS6KA1, MAP2K2, TESK1, PRKACA
GOTERM_MF_DIRECT	GO:0042169~SH2 domain binding	5	0.818331	0.0145589	PTPN6, LAT2, SQSTM1, DAG1, PAG1
GOTERM_BP_DIRECT	GO:2000045~regulation of G1/S transition of mitotic cell cycle	4	0.654664	0.0147989	PTPN6, CCND1, PSME2, TCF3
GOTERM_BP_DIRECT	GO:0006754~ATP biosynthetic process	5	0.818331	0.0148185	ALDOA, PKM, ATP5D, CHCHD10, TGFB1
GOTERM_MF_DIRECT	GO:0031625~ubiquitin protein ligase binding	18	2.94599	0.0150543	UBXN1, UQCRC1, EGR2, SMAD3, UBE2I, HSPA1A, TMEM189, ATP6V0C, IKBKE, BAG6, SQSTM1, UBE2M, PER1, DNAJB2, PRKACA, UBXN7, HSPA8, HSPA9
GOTERM_BP_DIRECT	GO:0010742~macrophage derived foam cell differentiation	3	0.490998	0.0151281	PPARG, STAT1, TGFB1
GOTERM_BP_DIRECT	GO:0061635~regulation of protein complex stability	3	0.490998	0.0151281	SQSTM1, HSPA8, TAPBP
GOTERM_MF_DIRECT	GO:0019899~enzyme binding	20	3.27332	0.015193	CDK19, RXRA, PPARG, POLB, UBE2I, HSPA1A, XRCC1, STAT1, COTL1, HMGA1, TGFB1, TAF10, CCND1, HDAC3, POLD1, PCNA, SORT1, TUBA4A, SNX12, HSPA8
GOTERM_BP_DIRECT	GO:0006687~glycosphingolipid metabolic process	6	0.981997	0.0162692	ST6GALNAC6, GBA2, GM2A, NEU1, SMPD2, GBA
GOTERM_CC_DIRECT	GO:0005770~late endosome	10	1.63666	0.0165082	RILP, ATG9A, DYSF, LDLR, LAMTOR2, SQSTM1, MAP2K2, AP1AR, ANKRD13A, HSPA8
GOTERM_BP_DIRECT	GO:0033209~tumor necrosis factor-mediated signaling pathway	10	1.63666	0.0168882	PSMB6, PSME2, PTK2B, PSMC2, PSMB3, PSMD3, TNFSF14, STAT1, PSMD8, PSMB9
GOTERM_BP_DIRECT	GO:0002504~antigen processing and presentation of peptide or polysaccharide antigen via MHC class II	4	0.654664	0.0175345	HLA-DRB5, HLA-DPA1, HLA-DPB1, HLA-DOA
GOTERM_MF_DIRECT	GO:0003684~damaged DNA binding	7	1.14566	0.0175613	DCLRE1C, RAD23A, POLD1, PCNA, DDB2, POLB, XRCC1
GOTERM_MF_DIRECT	GO:0003714~transcription corepressor activity	14	2.29133	0.0176508	ERF, HSBP1L1, RCOR1, GPS2, HDAC4, SAP30, HDAC3, CCND1, DRAP1, NAB2, HIPK2, MNT, LIMD1, DDX54
GOTERM_BP_DIRECT	GO:0030335~positive regulation of cell migration	13	2.12766	0.0201692	FLT1, CSF1, FERMT3, SUN2, SMAD3, MYADM, TGFB1, PTK2B, F3, HBEGF, PAK1, SEMA4D, CTSH
GOTERM_MF_DIRECT	GO:0001948~glycoprotein binding	7	1.14566	0.020212	LDLR, CSNK1G2, BBC3, ITGB2, SERPINA1, TGFB1, ITGAM
GOTERM_CC_DIRECT	GO:0016235~aggresome	5	0.818331	0.0203436	GIT1, SQSTM1, POLD1, UBD, SFMBT2
GOTERM_BP_DIRECT	GO:0030225~macrophage differentiation	4	0.654664	0.0205322	CEBPA, CSF1, MMP9, SPI1
GOTERM_BP_DIRECT	GO:0006657~CDP-choline pathway	3	0.490998	0.020717	CHKA, PCYT1A, CDS1
GOTERM_BP_DIRECT	GO:0019048~modulation by virus of host morphology or physiology	3	0.490998	0.020717	RXRA, HIPK2, DAG1
GOTERM_BP_DIRECT	GO:0046034~ATP metabolic process	5	0.818331	0.0207566	SLC25A25, AK2, HSPA1A, AMPD2, HSPA8
GOTERM_BP_DIRECT	GO:0006909~phagocytosis	6	0.981997	0.0210371	CORO1C, ITGAL, ANXA11, ICAM3, PIP5K1C, ITGB2
GOTERM_MF_DIRECT	GO:0008373~sialyltransferase activity	4	0.654664	0.0234677	ST3GAL1, ST6GALNAC6, ST6GAL1, ST6GALNAC4
GOTERM_BP_DIRECT	GO:0043393~regulation of protein binding	4	0.654664	0.0237931	HDAC4, SMARCD3, CAMK1, PRKACA
GOTERM_BP_DIRECT	GO:0009749~response to glucose	7	1.14566	0.0252421	LPL, SLC8A1, GLUL, TXN2, PTK2B, TCF7L2, TGFB1
GOTERM_BP_DIRECT	GO:0001934~positive regulation of protein phosphorylation	10	1.63666	0.0258612	HDAC3, CCND1, C3, SQSTM1, MMP9, SEMA4D, PAK1, TGFB1, SPN, FLT3LG
GOTERM_BP_DIRECT	GO:0034614~cellular response to reactive oxygen species	4	0.654664	0.027317	SLC8A1, MPV17, PRDX5, PPARGC1B
GOTERM_BP_DIRECT	GO:0097503~sialylation	4	0.654664	0.027317	ST3GAL1, ST6GALNAC6, ST6GAL1, ST6GALNAC4
GOTERM_BP_DIRECT	GO:0032438~melanosome organization	4	0.654664	0.027317	KIF13A, BLOC1S6, LYST, BLOC1S1
GOTERM_MF_DIRECT	GO:0008134~transcription factor binding	17	2.78232	0.0274361	CEBPA, RCOR1, PPARG, SMAD3, UBE2I, CXXC5, HMGA1, TCF7L2, PPARGC1B, HDAC4, CCND1, HDAC3, SMARCD3, NAB2, PER1, UBXN7, TCF3
GOTERM_BP_DIRECT	GO:0051436~negative regulation of ubiquitin-protein ligase activity involved in mitotic cell cycle	7	1.14566	0.0304255	PSMB6, PSME2, PSMC2, PSMB3, PSMD3, PSMD8, PSMB9
GOTERM_BP_DIRECT	GO:0002028~regulation of sodium ion transport	4	0.654664	0.0311028	SLC8A1, CAMK2D, PER1, TGFB1
GOTERM_BP_DIRECT	GO:0035902~response to immobilization stress	4	0.654664	0.0311028	SLC8A1, PTK2B, PPARG, TGFB1
GOTERM_CC_DIRECT	GO:0016600~flotillin complex	3	0.490998	0.0316845	CORO1C, FLOT2, CBL
GOTERM_MF_DIRECT	GO:0030331~estrogen receptor binding	5	0.818331	0.0329574	TAF10, PPARG, PCNA, DDX54, PPARGC1B
GOTERM_BP_DIRECT	GO:0060071~Wnt signaling pathway, planar cell polarity pathway	8	1.30933	0.0334327	PFN1, PSMB6, PSME2, PSMC2, PSMB3, PSMD3, PSMD8, PSMB9
GOTERM_MF_DIRECT	GO:0004683~calmodulin-dependent protein kinase activity	4	0.654664	0.0346811	PTK2B, MKNK2, CAMK2D, CAMK1
GOTERM_BP_DIRECT	GO:0046329~negative regulation of JNK cascade	4	0.654664	0.0351487	HDAC3, TAOK3, PER1, GPS2
GOTERM_BP_DIRECT	GO:0019882~antigen processing and presentation	6	0.981997	0.0354518	HLA-H, HLA-DRB5, HLA-DPA1, HLA-DPB1, CTSH, CD74
GOTERM_CC_DIRECT	GO:0000932~cytoplasmic mRNA processing body	7	1.14566	0.0386681	POLR2G, HAX1, SQSTM1, PSMC2, AGO1, LSM4, LIMD1
GOTERM_MF_DIRECT	GO:0031593~polyubiquitin binding	4	0.654664	0.0389319	UBXN1, BAG6, RAD23A, DNAJB2
GOTERM_MF_DIRECT	GO:0004407~histone deacetylase activity	5	0.818331	0.0390005	SAP30, HDAC4, HDAC3, RCOR1, HMG20B
GOTERM_BP_DIRECT	GO:0010629~negative regulation of gene expression	10	1.63666	0.0392978	LDLR, NME1, MAP2K2, FLOT2, GAS2L1, SNX12, MYADM, TGFB1, SFMBT2, GBA
GOTERM_BP_DIRECT	GO:0045668~negative regulation of osteoblast differentiation	5	0.818331	0.0396434	HDAC4, C14ORF169, SMAD3, LIMD1, SEMA4D
GOTERM_BP_DIRECT	GO:0051437~positive regulation of ubiquitin-protein ligase activity involved in regulation of mitotic cell cycle transition	7	1.14566	0.0405224	PSMB6, PSME2, PSMC2, PSMB3, PSMD3, PSMD8, PSMB9
GOTERM_MF_DIRECT	GO:0019855~calcium channel inhibitor activity	3	0.490998	0.0411666	SLC30A1, PHPT1, ITPR1
GOTERM_BP_DIRECT	GO:0051481~negative regulation of cytosolic calcium ion concentration	3	0.490998	0.0415653	SLC8A1, GTF2I, SMAD3
GOTERM_BP_DIRECT	GO:0006000~fructose metabolic process	3	0.490998	0.0415653	ALDOA, PFKFB4, FBP1
GOTERM_BP_DIRECT	GO:0007005~mitochondrion organization	7	1.14566	0.0427674	CEBPA, ALAS1, CHCHD10, HAX1, HCFC1, PPARGC1B, GBA
GOTERM_BP_DIRECT	GO:0001843~neural tube closure	7	1.14566	0.0427674	PFN1, RARG, PLXNB2, ST14, SPINT1, PRKACA, TGFB1
GOTERM_BP_DIRECT	GO:0018279~protein N-linked glycosylation via asparagine	5	0.818331	0.0429342	ST3GAL1, ST6GALNAC6, ST6GAL1, ST6GALNAC4, DPM3
GOTERM_BP_DIRECT	GO:0006418~tRNA aminoacylation for protein translation	5	0.818331	0.0429342	IARS, NARS, SARS, EPRS, FARSA
GOTERM_CC_DIRECT	GO:0009986~cell surface	26	4.25532	0.0432979	ITGAL, LDLR, ITGB2, LPAR1, TGFB1, ITGAM, CD74, SLC1A4, VCAM1, ITGB7, FCER1G, HLA-DPB1, LRFN4, SPN, LPL, HLA-H, C5AR1, PLXNB2, NFAM1, DCSTAMP, CD86, SULF2, F3, SORT1, HBEGF, HLA-DPA1
GOTERM_BP_DIRECT	GO:0006297~nucleotide-excision repair, DNA gap filling	4	0.654664	0.044009	POLD1, PCNA, POLB, XRCC1
GOTERM_MF_DIRECT	GO:0043130~ubiquitin binding	7	1.14566	0.0441406	UBXN1, CKS1B, SQSTM1, SMAD3, HSPB1, UBXN7, UBTD1
GOTERM_MF_DIRECT	GO:0004674~protein serine/threonine kinase activity	20	3.27332	0.0447281	CDK19, SGK1, CSNK1G2, LIMK1, MAP2K2, FAM20C, TAOK3, MKNK2, MAP4K2, PRKCB, MAP4K3, RPS6KA1, SQSTM1, HIPK2, CAMK2D, LMTK2, TESK1, CAMK1, PRKACA, PAK1
GOTERM_BP_DIRECT	GO:0045892~negative regulation of transcription, DNA-templated	25	4.09165	0.0458999	CEBPA, ZBTB7A, LIMS1, NACC1, ZBTB21, RCOR1, PPARG, SPI1, C14ORF169, UBE2I, MBD2, HMGA1, TCF7L2, PPARGC1B, FOXN3, TGFB1, VDR, HDAC4, HDAC3, TSC22D4, IRF1, PER1, LIMD1, DEDD2, HSPA8
GOTERM_CC_DIRECT	GO:0001931~uropod	3	0.490998	0.0464118	FLOT2, PIP5K1C, SPN
GOTERM_CC_DIRECT	GO:0000790~nuclear chromatin	12	1.96399	0.0464736	RARG, SMARCD3, RXRA, SPI1, IRF1, SMAD3, MBD2, STAT1, TCF3, TCF7L2, WBP2, NFATC1
GOTERM_BP_DIRECT	GO:0035335~peptidyl-tyrosine dephosphorylation	8	1.30933	0.0467892	PTPN7, PTPN6, PTPRE, PTPN18, UBASH3B, TIMM50, PTPMT1, DUSP6
GOTERM_BP_DIRECT	GO:0031145~anaphase-promoting complex-dependent catabolic process	7	1.14566	0.0474877	PSMB6, PSME2, PSMC2, PSMB3, PSMD3, PSMD8, PSMB9
GOTERM_MF_DIRECT	GO:0004725~protein tyrosine phosphatase activity	8	1.30933	0.0478139	PTPN7, PTPN6, PTPRE, PTPN18, UBASH3B, TIMM50, PTPMT1, DUSP6
GOTERM_MF_DIRECT	GO:0001205~transcriptional activator activity, RNA polymerase II distal enhancer sequence-specific binding	4	0.654664	0.0481843	SPI1, HCFC1, HMGA1, NFATC1
GOTERM_BP_DIRECT	GO:0048661~positive regulation of smooth muscle cell proliferation	6	0.981997	0.048742	HDAC4, CAMK2D, TGM2, HBEGF, STAT1, PTAFR
GOTERM_BP_DIRECT	GO:0009311~oligosaccharide metabolic process	4	0.654664	0.0488158	ST3GAL1, ST6GALNAC6, ST6GAL1, ST6GALNAC4
GOTERM_BP_DIRECT	GO:0007159~leukocyte cell-cell adhesion	4	0.654664	0.0488158	VCAM1, ITGAL, FERMT3, ITGB2
GOTERM_CC_DIRECT	GO:0005886~plasma membrane	150	24.5499	0.0488261	PLXNA1, FGFRL1, UTRN, TNFSF14, GGT1, LPAR1, GRIN3A, IL17RA, TGFB1, DYSF, RRAS, ERAP2, PRKACA, SPN, PAG1, SLC12A6, HLA-H, CRTAM, C5AR1, BST1, STIM2, ANKRD13A, PDCD1LG2, LAT2, BTN3A1, GPBAR1, RCC2, CLEC12A, F3, ST14, PRCP, HSPB1, HLA-DPA1, NEU1, BTN3A3, BTN3A2, MDH2, ME1, IL1R2, ITGAL, SLC38A2, HAX1, CYP51A1, MRAS, FCER2, DAG1, PAQR8, ITGB2, CD72, CD74, ITGAM, RABGGTA, IL12RB1, CDC42EP1, RAC2, SLC3…
GOTERM_MF_DIRECT	GO:0051539~4 iron, 4 sulfur cluster binding	5	0.818331	0.0491719	ISCU, ACO2, POLD1, NDUFV1, NDUFS8
GOTERM_BP_DIRECT	GO:0051279~regulation of release of sequestered calcium ion into cytosol	3	0.490998	0.0497058	PTPN6, PTK2B, UBASH3B
GOTERM_BP_DIRECT	GO:0042535~positive regulation of tumor necrosis factor biosynthetic process	3	0.490998	0.0497058	CYBB, HSPB1, SPN
GOTERM_CC_DIRECT	GO:0032588~trans-Golgi network membrane	7	1.14566	0.0498574	KIF13A, HLA-DRB5, VPS53, HLA-DPA1, HLA-DPB1, CD74, USP6NL
GOTERM_BP_DIRECT	GO:0007165~signal transduction	50	8.18331	0.0506752	PPARG, TNFSF14, ARHGAP17, SIRPB1, FLT3LG, LILRA2, ZFYVE16, ZYX, PAG1, SPN, RSU1, C5AR1, CSNK1G2, LIMK1, NFAM1, CDS1, PRKCB, GTF2I, CAMK1, NRGN, VOPP1, ITGAL, CHKA, C3, NEDD9, CXXC5, CD72, CD74, VDR, LGALS3BP, RGS12, IL12RB1, RAC2, PTK2B, FCGR1A, LIMD1, CC2D1A, HLA-DOA, LY75, SECTM1, ITPR1, LSP1, CORO1C, RPS6KA1, GRK6, RHEB, HBEGF, GDF15, SH3BP1, SH3BP2
GOTERM_BP_DIRECT	GO:0050900~leukocyte migration	9	1.473	0.0506977	ITGAL, PTPN6, C5AR1, MMP9, FCER1G, ITGB2, ITGAM, CD74, SPN
GOTERM_MF_DIRECT	GO:0050839~cell adhesion molecule binding	6	0.981997	0.0537795	VCAM1, ITGAL, PTPN6, CRTAM, ITGB7, ITGB2
GOTERM_BP_DIRECT	GO:0061621~canonical glycolysis	4	0.654664	0.0538676	ALDOA, PKM, PFKFB4, GAPDH
GOTERM_CC_DIRECT	GO:0008305~integrin complex	4	0.654664	0.0539543	ITGAL, ITGB7, ITGB2, ITGAM
GOTERM_CC_DIRECT	GO:0042383~sarcolemma	7	1.14566	0.0548348	VCAM1, SLC8A1, SLC38A2, DYSF, UTRN, DAG1, SNTB1
GOTERM_BP_DIRECT	GO:0010628~positive regulation of gene expression	15	2.45499	0.0553831	ZBTB7B, LIMS1, LDLR, CSF1, MITF, SMAD3, HCFC1, HSPA1A, TGFB1, VDR, GSN, RGCC, DNMT1, CTSH, GBA
GOTERM_CC_DIRECT	GO:0005783~endoplasmic reticulum	36	5.89198	0.0567402	HAX1, CYP51A1, CYP2S1, CPEB4, ALG3, ATP10D, ANGEL1, TAPBP, VCAM1, STX18, SLC30A1, SQSTM1, ALOX5AP, PLOD3, TGM2, ERAP2, SERPINA1, NBEAL2, UBXN1, TMC6, MAP2K2, STIM2, FAM213B, CRAT, CDS1, LPCAT2, DBI, ITPR1, PNPLA6, SULF2, ATP2A3, BBC3, KCTD17, DPM3, ASNA1, CLN8
GOTERM_BP_DIRECT	GO:0006094~gluconeogenesis	5	0.818331	0.0575845	ALDOA, FBP1, SLC25A1, GAPDH, MDH2
GOTERM_BP_DIRECT	GO:0050678~regulation of epithelial cell proliferation	3	0.490998	0.0583637	HMGN1, LIMS1, SMAD3
GOTERM_BP_DIRECT	GO:0071498~cellular response to fluid shear stress	3	0.490998	0.0583637	HDAC3, PTK2B, CA2
GOTERM_BP_DIRECT	GO:0009268~response to pH	3	0.490998	0.0583637	CA2, CLCN7, GBA
GOTERM_BP_DIRECT	GO:0032434~regulation of proteasomal ubiquitin-dependent protein catabolic process	3	0.490998	0.0583637	RAD23A, DDA1, GBA
GOTERM_BP_DIRECT	GO:0007049~cell cycle	13	2.12766	0.0589899	CKS1B, ERF, CCPG1, HCFC1, HMG20B, AVPI1, GPS2, CCND1, RPS6KA1, ANXA11, CAMK1, PELO, RBM38
GOTERM_BP_DIRECT	GO:0010575~positive regulation of vascular endothelial growth factor production	4	0.654664	0.0591593	C5AR1, SULF2, C3, TGFB1
GOTERM_BP_DIRECT	GO:0090383~phagosome acidification	4	0.654664	0.0591593	ATP6V0C, RAB39A, ATP6V0A1, RAB20
GOTERM_CC_DIRECT	GO:0030666~endocytic vesicle membrane	6	0.981997	0.059838	CAMK2D, HLA-DRB5, HBEGF, HLA-DPA1, HLA-DPB1, CD74
GOTERM_MF_DIRECT	GO:0003682~chromatin binding	20	3.27332	0.0605063	HMGN1, DNMT3A, SHMT2, HMGN3, EGR2, PPARG, ARID3A, HCFC1, CIC, MBD2, HMGA1, YBX1, PRKCB, HDAC4, HDAC3, SMARCD3, POLD1, MNT, PCNA, DNMT1
GOTERM_BP_DIRECT	GO:0045471~response to ethanol	8	1.30933	0.0606199	VCAM1, EIF4EBP1, CCND1, G6PD, PTK2B, CBL, POLB, GRIN3A
GOTERM_BP_DIRECT	GO:0051091~positive regulation of sequence-specific DNA binding transcription factor activity	8	1.30933	0.0606199	HDAC4, HMGN3, RGCC, HIPK2, PPARG, NFAM1, TCF3, PPARGC1B
GOTERM_CC_DIRECT	GO:0005759~mitochondrial matrix	17	2.78232	0.0614157	ATP5D, PDP1, BCKDHA, SHMT2, ACO2, TXN2, PRDX5, OGDH, TIMM44, ISCU, ALAS1, CYP27A1, NDUFS8, CLPP, BLOC1S1, PDHA1, MDH2
GOTERM_CC_DIRECT	GO:0034687~integrin alphaL-beta2 complex	2	0.327332	0.0629599	ITGAL, ITGB2
GOTERM_CC_DIRECT	GO:0055037~recycling endosome	8	1.30933	0.0630324	ATG9A, LMTK2, INPP5F, VPS53, TMUB1, FCHSD1, TUBG1, TUBA1A
GOTERM_MF_DIRECT	GO:0042605~peptide antigen binding	4	0.654664	0.0638717	HLA-DRB5, HLA-DPA1, HLA-DPB1, TAPBP
GOTERM_BP_DIRECT	GO:0043388~positive regulation of DNA binding	4	0.654664	0.064685	NME1, MMP9, HIPK2, EDF1
GOTERM_CC_DIRECT	GO:0005769~early endosome	13	2.12766	0.0649378	CYTIP, LDLR, MAP2K2, AP1AR, VCAM1, DYSF, PACSIN2, ZFYVE16, BLOC1S1, LMTK2, SORT1, INPP5F, SNX12
GOTERM_MF_DIRECT	GO:0016624~oxidoreductase activity, acting on the aldehyde or oxo group of donors, disulfide as acceptor	2	0.327332	0.0650191	BCKDHA, PDHA1
GOTERM_BP_DIRECT	GO:0006680~glucosylceramide catabolic process	2	0.327332	0.0653579	GBA2, GBA
GOTERM_BP_DIRECT	GO:0032509~endosome transport via multivesicular body sorting pathway	2	0.327332	0.0653579	RILP, SORT1
GOTERM_BP_DIRECT	GO:0019322~pentose biosynthetic process	2	0.327332	0.0653579	G6PD, PGD
GOTERM_BP_DIRECT	GO:0042823~pyridoxal phosphate biosynthetic process	2	0.327332	0.0653579	PDXK, PNPO
GOTERM_BP_DIRECT	GO:0009051~pentose-phosphate shunt, oxidative branch	2	0.327332	0.0653579	G6PD, PGD
GOTERM_BP_DIRECT	GO:1901666~positive regulation of NAD+ ADP-ribosyltransferase activity	2	0.327332	0.0653579	HMGN1, TGFB1
GOTERM_BP_DIRECT	GO:0019049~evasion or tolerance of host defenses by virus	2	0.327332	0.0653579	SMAD3, TGFB1
GOTERM_BP_DIRECT	GO:0001798~positive regulation of type IIa hypersensitivity	2	0.327332	0.0653579	C3, FCER1G
GOTERM_BP_DIRECT	GO:0002764~immune response-regulating signaling pathway	2	0.327332	0.0653579	LAT2, CTSH
GOTERM_BP_DIRECT	GO:0051591~response to cAMP	5	0.818331	0.065791	NME1, PTK2B, PER1, STAT1, PPARGC1B
GOTERM_BP_DIRECT	GO:0032729~positive regulation of interferon-gamma production	5	0.818331	0.065791	IL12RB1, IL27RA, HLA-DPA1, HLA-DPB1, SASH3
GOTERM_MF_DIRECT	GO:0070628~proteasome binding	3	0.490998	0.0668708	BAG6, UBD, DNAJB2
GOTERM_BP_DIRECT	GO:1900025~negative regulation of substrate adhesion-dependent cell spreading	3	0.490998	0.0674957	CORO1C, RCC2, AP1AR
GOTERM_BP_DIRECT	GO:0006119~oxidative phosphorylation	3	0.490998	0.0674957	ATP5D, CHCHD10, UQCRC1
GOTERM_BP_DIRECT	GO:0000956~nuclear-transcribed mRNA catabolic process	3	0.490998	0.0674957	DHX34, AGO1, LSM4

## Sheet: cluster IV
Category	Term	Count	%	PValue	Genes
GOTERM_MF_DIRECT	GO:0044822~poly(A) RNA binding	101	13.5753	8.96289e-14	ZAK, RBM3, EIF5B, NAA15, SYNCRIP, CCT3, ESF1, EBNA1BP2, MAK16, DHX37, DDX21, RBMS1, GNL3, GTPBP4, ROCK2, EMG1, RAN, BYSL, RRP9, CSTF2T, HNRNPR, MRTO4, PA2G4, NOP2, HUWE1, PARP12, ASCC3, EIF2S1, EIF2S2, MYBBP1A, MRPS12, PNPT1, NOC3L, STIP1, BOP1, PUS7, MANF, HNRNPM, DDX47, GFM1, BRIX1, NAT10, HNRNPC, HNRNPAB, CSTF3, CCDC86, NOC4L, TSR1, LGALS1, FSCN1, MPHOSPH10, HEATR1, SSB, HEATR6, HNRNPH2, NOLC1…
GOTERM_CC_DIRECT	GO:0005730~nucleolus	75	10.0806	8.49774e-11	S100A3, RBM3, ESF1, EBNA1BP2, MAK16, GRWD1, DHX37, URB2, DDX21, FAM129B, TWISTNB, TGS1, MYC, IMP4, GNL3, NOL6, GTPBP4, ZNF593, STK24, EMG1, RAN, BYSL, NIP7, EXOSC4, POLR1A, RRP9, HNRNPR, RBBP8, MRTO4, UBE2N, TAF13, PA2G4, NOP2, C1QBP, IPO5, NOL10, SPATS2L, WDR43, MYBBP1A, TMX1, NOC3L, BOP1, SHQ1, MINA, HNRNPM, DDX47, N4BP1, METTL1, BRIX1, NAT10, BCL9L, ACSL5, PINX1, CCDC86, ADARB1, NOC4L, TSR1, S…
GOTERM_BP_DIRECT	GO:0006954~inflammatory response	45	6.04839	3.8328e-10	CXCL1, TNFRSF6B, TNFRSF21, C3AR1, IL36G, CCL2, CXCL5, TLR1, S100A9, TLR2, FPR1, TNFRSF8, NFKB1, NFKB2, FPR2, CXCL6, MAPKAPK2, IL10, CCL7, TNFRSF1A, TNFRSF1B, CASP4, NOD1, CCL23, MEFV, MGLL, IL1B, BCL6, PTX3, TNIP1, TNIP3, IL2RA, OLR1, HCK, RELB, ANXA1, CCL19, PLGRKT, CCL15, CCL18, S100A12, TNFRSF9, TNFAIP6, TNFRSF10D, BMP6
GOTERM_MF_DIRECT	GO:0005515~protein binding	437	58.7366	6.10022e-10	TUBB2A, NAA15, ZNF639, SYNCRIP, WTAP, ANKLE2, NMRK1, CTNNB1, KIFC3, MAP3K5, WDR77, MAP3K8, CDCA4, ADAM9, TIMMDC1, LRRC3, L3MBTL4, PCID2, EMG1, ROCK2, MARK3, ERGIC1, ASCC3, EIF2S1, EIF2S2, FCHSD2, SURF4, MYBBP1A, TNFRSF6B, ORAI1, ADSS, IL1R1, MOB4, SCN1B, NFKBIA, ALCAM, TMEM123, NAT10, CCDC86, KIF3B, IL1RN, FNIP2, NOLC1, MAP4, SMURF2, GK, TAF1B, BACH1, ATP10A, C22ORF23, NOD1, MAP1LC3A, SMPDL3A, IL…
GOTERM_CC_DIRECT	GO:0005654~nucleoplasm	170	22.8495	6.66971e-10	STAT5A, RBM3, NR2C2AP, ZNF639, SYNCRIP, CNP, FOXO3, WTAP, CTNNB1, ESF1, GABPB1, DHX37, MIER1, WDR77, DDX21, TGS1, IMP4, GNL3, IBTK, TIMMDC1, STK24, RAN, EMG1, BYSL, RELB, RRP9, HNRNPR, ELL2, MRTO4, PA2G4, NABP1, HIF1A, HUWE1, PSMA6, MTF1, ASCC3, MAD2L2, MYBBP1A, SPATA13, LMNB1, LITAF, PFKFB3, ELL, PEAK1, TAF9B, ELK1, BOP1, MAPKAPK2, EPM2AIP1, HNRNPM, DDX47, METTL1, CASZ1, NAT10, TAF9, HNRNPC, UBE…
GOTERM_BP_DIRECT	GO:0006955~immune response	46	6.1828	3.40527e-09	CXCL1, TNFRSF6B, TNFRSF21, IL1R1, CCL2, AQP9, CXCL5, ENPP2, TLR1, TLR2, TNFRSF8, C1R, CXCL6, IL7R, PNP, IL10, TNFRSF1A, TNFRSF1B, CCL23, HAMP, HRH2, IL4R, IL1B, SEMA3C, IL18R1, IL2RA, IL7, IL1RN, CCL19, TNFSF9, TRIM22, CCL15, VAV1, CCL18, TNFSF8, MARCH1, SERPINB9, TNFRSF9, LILRB2, C1QBP, ILF2, TNFRSF10D, ETS1, CD274, ADAMDEC1, BMP6
GOTERM_CC_DIRECT	GO:0005829~cytosol	191	25.672	4.44271e-09	CHMP3, STAT5A, S100A9, EIF5B, CCT2, ITPKB, CCT3, FOXO3, PI4K2B, PNP, SLC7A5, RGL1, ZNRF2, CTNNB1, MAP3K5, TIAM1, WDR77, MAP3K8, IL1B, RAPGEF2, DNAJC3, TGS1, MX2, SOCS2, STK24, ROCK2, SOCS3, RAN, BYSL, RELB, MARK3, STK3, DDIT4, RND1, HIF1A, HUWE1, PSMA6, EIF2S1, EIF2S2, CLIP1, ADSS, MOB4, SRM, GGCT, PFKFB3, CHKB, ARFRP1, NFKBIA, CTPS1, KMO, MAPKAPK2, PTRH2, ADA, CDC37, PRR5, STX17, HNRNPC, EIF3J, …
GOTERM_CC_DIRECT	GO:0016020~membrane	139	18.6828	5.11784e-09	PDGFA, IL6ST, TLR1, NAA15, SYNCRIP, CNP, ITPKB, PI4K2B, FOXO3, ANKLE2, SLC7A5, CTNNB1, CD48, ATP2B1, PICALM, DNAJB11, ST3GAL4, DDX21, RAPGEF2, DNAJC3, GNL3, IBTK, GTPBP4, RAN, STK24, BYSL, UGCG, ERGIC1, OGFRL1, LILRB2, PA2G4, HUWE1, ASCC3, EIF2S1, TMEM106A, CPD, MYBBP1A, EMP1, PAM, ORAI1, IL1R1, MOB4, LMNB1, PANX1, PNPT1, ARFRP1, CERS6, CTPS1, PTRH2, ADA, SLC11A2, HNRNPM, DDX47, STX12, STX17, ITG…
GOTERM_BP_DIRECT	GO:0043066~negative regulation of apoptotic process	47	6.3172	1.32595e-08	TNFRSF6B, IER3, IL6ST, ARNT2, TAF9B, NAA15, NFKBIA, NFKB1, ANKLE2, GREM1, IL10, TIMP1, CASP3, CD44, TGFA, BCL3, TAF9, HSPA5, FAM129B, DNAJC3, MYC, DNAJA3, ARHGDIA, SOCS2, IL7, PCID2, SOCS3, HCK, BCL2A1, ANXA1, PIM1, BIRC2, STAT3, PLAC8, SERPINB9, AMIGO2, PA2G4, CDKN1A, BNIP1, DUSP1, TNFRSF10D, CD59, GOLPH3, TNFAIP8, SERPINB2, HSPD1, ADAR
GOTERM_BP_DIRECT	GO:0006364~rRNA processing	29	3.89785	4.99726e-08	NOB1, BOP1, EBNA1BP2, DDX47, DHX37, DDX21, IMP4, NOL6, CCDC86, NOC4L, TSR1, EMG1, EXOSC4, BYSL, PNO1, MPHOSPH10, HEATR1, RRP9, PWP2, MRTO4, PA2G4, NOLC1, WDR3, NOP58, UTP20, UTP14A, PES1, LTV1, WDR43
GOTERM_CC_DIRECT	GO:0032040~small-subunit processome	12	1.6129	5.00933e-08	NOL6, NOC4L, EMG1, MPHOSPH10, WDR3, NOP58, HEATR1, RRP9, UTP14A, UTP20, IMP4, PWP2
GOTERM_CC_DIRECT	GO:0005737~cytoplasm	264	35.4839	3.91953e-07	PVR, CTHRC1, S100A3, TUBB2A, STAT5A, PITPNA, NAA15, CCT2, CCT3, ZNRF2, CTNNB1, CD44, DHX37, WDR77, MAP3K8, RAPGEF2, IBTK, GTPBP4, RAN, EMG1, BYSL, PIM1, LILRB1, LILRB2, NAV1, HUWE1, ASCC3, HAS1, EIF2S1, EIF2S2, PDE4DIP, MAD2L2, MYBBP1A, ADSS, MOB4, TDRD7, ELL, NFKBIA, BOP1, DENND2D, ADA, CDC37, URGCP, SLC11A2, STX17, CASZ1, HNRNPAB, TP53BP2, SMAD7, LGALS1, IL1RN, EHBP1, PPA1, HN1L, FNIP2, S100A12…
GOTERM_CC_DIRECT	GO:0009986~cell surface	47	6.3172	5.95755e-07	PVR, HSP90AB1, PAM, IL1R1, MPZL1, WNT5B, NRP1, PDGFA, NDP, FERMT2, CD109, TLR2, MMP7, GREM1, ADA, SDC2, SLC11A2, TNFRSF1A, ACVR1B, SLC1A3, CD44, CD93, TSPAN33, ITGB8, ITGAV, CLEC2D, TGFA, HSPA5, ANO6, ADAM9, ICAM1, LGALS1, MET, ANXA1, LY6K, FURIN, SLAMF1, FZD6, LILRB2, THBD, TFRC, C1QBP, CLIC4, CD59, TFPI, NPTN, HSPD1
GOTERM_BP_DIRECT	GO:1901998~toxin transport	11	1.47849	1.14456e-06	CCT7, CCT5, NRP1, HRH2, CD274, CCT8, CCT2, ANTXR2, HSPA5, CCT3, CASP1
GOTERM_BP_DIRECT	GO:0050727~regulation of inflammatory response	14	1.88172	1.21062e-06	IL1R1, SBNO2, HCK, ANXA1, BIRC2, FOXP1, CASP5, CASP4, PSMA6, MGLL, BCL6, PIK3AP1, CASP1, TNIP1
GOTERM_BP_DIRECT	GO:0051092~positive regulation of NF-kappaB transcription factor activity	19	2.55376	7.55041e-06	ICAM1, S100A9, TRIM14, TLR2, PRKCH, NFKBIA, NFKB1, TRIM25, NFKB2, GREM1, TRIM22, TAB2, TRADD, S100A12, UBE2N, TRIM5, NOD1, PSMA6, IL1B
GOTERM_BP_DIRECT	GO:0032496~response to lipopolysaccharide	21	2.82258	1.18499e-05	TNFRSF6B, CXCL1, TNFRSF21, CXCL5, TLR2, TNFRSF8, CNP, CXCL6, NFKB2, MAPKAPK2, FOXP1, TRIB1, TNFRSF1A, TNFRSF9, CASP3, THBD, CYP27B1, ADM, TNFRSF10D, HSPD1, CASP1
GOTERM_CC_DIRECT	GO:0005615~extracellular space	84	11.2903	1.76681e-05	PVR, NAMPT, CTHRC1, C9ORF72, NRP1, IL6ST, PDGFA, S100A9, MMP7, CNP, IL10, CKB, ESF1, SMPDL3A, HAMP, IL4R, TGFA, IL1B, SEMA3C, MSN, TGS1, EBI3, ADAM9, GNL3, ICAM1, STX2, STOM, SERPINB9, MMP10, TNFRSF9, LILRB2, TNFAIP6, THBD, C1QBP, ADM, TFPI, SERPINB2, SEMA4B, CPD, TNFAIP2, LCP1, TNFRSF6B, CXCL1, PAM, IL36G, CCL2, WNT5B, CXCL5, ENPP2, NDP, CD109, CXCL6, GREM1, CCL7, ADA, MANF, TIMP1, TNFRSF1A, CCL…
GOTERM_BP_DIRECT	GO:0007165~signal transduction	77	10.3495	2.58826e-05	NAMPT, MPZL1, NRP1, S100A9, TLR1, TLR2, ITPKB, NFKB1, CD48, ACVR1B, NOD1, MIER1, IL4R, IL1B, RANBP1, PDE8A, CASP1, AKT3, KHDRBS1, STX2, RAN, STK24, PDPN, PRKCH, CLIC2, ARHGAP24, ARRDC3, STK3, LILRB1, LILRB2, NCK2, TNFAIP6, THBD, HIF1A, ADM, TNFRSF10D, LRP12, RIN2, GNB4, CXCL1, TNFRSF21, CCL2, CXCL5, LITAF, NDP, ARFRP1, FPR1, TNFRSF8, CXCL6, GREM1, IL7R, CCL7, ALCAM, TNFRSF1A, CCL23, DAPP1, RASGRP…
GOTERM_BP_DIRECT	GO:0042102~positive regulation of T cell proliferation	12	1.6129	2.61967e-05	NCK2, LILRB2, TFRC, IL6ST, CD59, CD274, ANXA1, CCL19, IL1B, JAK3, PNP, DNAJA3
GOTERM_BP_DIRECT	GO:0050821~protein stabilization	18	2.41935	3.83601e-05	HSP90AB1, GTPBP4, SMAD7, TAF9B, NAA15, CCT2, CCT3, STK3, CDC37, CCT7, CCT5, CDKN1A, STX12, CCT8, TAF9, HSPD1, DNAJA3, WIZ
GOTERM_CC_DIRECT	GO:0070062~extracellular exosome	148	19.8925	6.81334e-05	PVR, CHMP3, IL6ST, FAM20A, TUBB2A, PITPNA, S100A9, MMP7, NR2C2AP, CNP, CCT2, CCT3, PNP, SLC7A5, KIFC3, CTNNB1, CD48, ATP2B1, CD44, ST3GAL4, LILRA5, IL1B, DNAJC3, ADAM9, LAD1, STK24, RAN, BASP1, MARK3, PA2G4, HUWE1, PSMA6, EIF2S1, TMEM106A, CPD, PAM, ADSS, WNT5B, GGCT, PPIL1, KMO, MAPKAPK2, CDC37, TIMP1, ALCAM, HNRNPM, STX12, ITGB8, ITGAV, HNRNPC, SDF4, ARHGDIA, CPNE8, KIF3B, CFB, LGALS1, IL1RN, F…
GOTERM_BP_DIRECT	GO:0006915~apoptotic process	44	5.91398	6.89479e-05	STEAP3, IER3, TNFRSF21, PRF1, CHMP3, LITAF, TMEM214, S100A9, TLR2, NFKBIA, NFKB1, STK17A, GREM1, PTRH2, CASP5, CASP3, CASP4, NOD1, TIAM1, MAP3K8, IL1B, CASP1, RNF144B, IL2RA, LGALS1, PIM1, GZMB, TNFSF9, ELMO2, STK3, TRADD, TNFSF8, SERPINB9, EPB41L3, TNFRSF9, PLSCR1, BNIP1, C1QBP, CLIC4, CSRNP1, TNFAIP8, PSME3, GADD45B, DRAM1
GOTERM_BP_DIRECT	GO:0032355~response to estradiol	14	1.88172	7.77857e-05	PAM, SOCS2, ARNT2, ANXA1, STAT3, CTNNB1, GJB2, RBBP8, ALDH1A2, CASP3, DUSP1, ETS1, TFPI, MYC
GOTERM_CC_DIRECT	GO:0030687~preribosome, large subunit precursor	8	1.07527	9.57743e-05	EBNA1BP2, CCDC86, MAK16, NIP7, RRS1, BOP1, PES1, MRTO4
GOTERM_BP_DIRECT	GO:0007267~cell-cell signaling	25	3.36022	0.000117054	NAMPT, IL36G, MPZL1, NRP1, CXCL5, PANX1, IL7, PDGFA, NDP, S100A9, CXCL6, GREM1, TNFSF9, CCL15, IL10, CCL7, CCL18, GJB2, TNFSF8, TNFAIP6, LILRB2, CCL23, ADM, FJX1, IL1B
GOTERM_CC_DIRECT	GO:0045121~membrane raft	21	2.82258	0.000160685	ICAM1, OLR1, TLR1, TLR2, KCNA3, DLL1, ABCA1, CAPN2, BIRC2, FURIN, TRADD, CD48, ATP2B1, STOM, TNFRSF1A, PLSCR1, TNFRSF1B, CASP3, STX12, SMURF2, HSPD1
GOTERM_BP_DIRECT	GO:1904871~positive regulation of protein localization to Cajal body	5	0.672043	0.000167551	CCT7, CCT5, CCT8, CCT2, CCT3
GOTERM_BP_DIRECT	GO:0050729~positive regulation of inflammatory response	12	1.6129	0.000168324	TNFRSF1A, CCL23, CCL2, ETS1, S100A9, TLR2, HSPD1, CCL15, TNIP1, CCL7, CCL18, S100A12
GOTERM_BP_DIRECT	GO:0071222~cellular response to lipopolysaccharide	15	2.01613	0.000199749	ICAM1, SBNO2, CCL2, LITAF, CDC73, NFKB1, ABCA1, IL10, LILRB1, LILRB2, TNFRSF1B, HAMP, TFPI, ADAM9, TNIP3
GOTERM_BP_DIRECT	GO:1904874~positive regulation of telomerase RNA localization to Cajal body	6	0.806452	0.00023603	CCT7, CCT5, CCT8, CCT2, CCT3, SHQ1
GOTERM_BP_DIRECT	GO:0022617~extracellular matrix disassembly	12	1.6129	0.000242571	SH3PXD2B, MMP10, LAMB3, BMP1, CD44, MMP19, MMP7, CAPN2, FURIN, LCP1, MMP1, TIMP1
GOTERM_CC_DIRECT	GO:0005832~chaperonin-containing T-complex	5	0.672043	0.000243435	CCT7, CCT5, CCT8, CCT2, CCT3
GOTERM_CC_DIRECT	GO:0002199~zona pellucida receptor complex	5	0.672043	0.000243435	CCT7, CCT5, CCT8, CCT2, CCT3
GOTERM_BP_DIRECT	GO:0000462~maturation of SSU-rRNA from tricistronic rRNA transcript (SSU-rRNA, 5.8S rRNA, LSU-rRNA)	8	1.07527	0.00024917	NOC4L, TSR1, EMG1, BYSL, WDR3, HEATR1, UTP20, PWP2
GOTERM_BP_DIRECT	GO:0060326~cell chemotaxis	11	1.47849	0.000277754	CXCL1, C3AR1, CCL2, CXCL5, FPR1, CCL19, CXCL6, FPR2, CCL15, ELMO2, DOCK4
GOTERM_MF_DIRECT	GO:0005031~tumor necrosis factor-activated receptor activity	7	0.94086	0.000321506	TNFRSF6B, TNFRSF21, TNFRSF9, TNFRSF1A, TNFRSF1B, TNFRSF10D, TNFRSF8
GOTERM_BP_DIRECT	GO:1901216~positive regulation of neuron death	6	0.806452	0.000454456	MAP3K5, PICALM, TP53BP2, EIF2S1, ELK1, DDIT4
GOTERM_BP_DIRECT	GO:0042981~regulation of apoptotic process	21	2.82258	0.000457632	STEAP3, TNFRSF21, BMP1, TP53BP2, LGALS1, BIRC2, CASP5, TNFRSF1A, TNFRSF9, TNFRSF1B, NOD1, CASP4, CARD16, DUSP1, TNFRSF10D, ETS1, SDF2L1, BCL3, BCL6, CASP1, BMP6
GOTERM_BP_DIRECT	GO:0008283~cell proliferation	30	4.03226	0.000507905	CXCL1, BCAT1, ZAK, NDP, EHF, BOP1, PICALM, PRMT5, INSIG1, TGFA, MYC, GNL3, KHDRBS1, IL2RA, PDPN, BYSL, FSCN1, MET, PIM1, TNFSF9, FURIN, STAT3, DDIT4, TNFSF8, PA2G4, ASCC3, GOLPH3, FPGS, PES1, EMP1
GOTERM_BP_DIRECT	GO:0042254~ribosome biogenesis	8	1.07527	0.000536444	MINA, NOC4L, TSR1, URB2, LSG1, BOP1, PES1, GNL3
GOTERM_BP_DIRECT	GO:0071347~cellular response to interleukin-1	11	1.47849	0.000575505	ICAM1, CCL23, HIF1A, CCL2, TFPI, CCL19, NFKB1, CCL15, MYC, CCL7, CCL18
GOTERM_BP_DIRECT	GO:0071407~cellular response to organic cyclic compound	10	1.34409	0.000593496	HSP90AB1, CASP3, CCL2, CYP1B1, LGALS1, TIPARP, NFKBIA, IL1B, ARHGDIA, STAT3
GOTERM_BP_DIRECT	GO:1903874~ferrous iron transmembrane transport	4	0.537634	0.00063274	SLC11A2, SLC39A14, SLC25A37, SLC25A28
GOTERM_MF_DIRECT	GO:0008009~chemokine activity	9	1.20968	0.000749979	CXCL1, CCL23, CCL2, CXCL5, CCL19, CXCL6, CCL15, CCL7, CCL18
GOTERM_MF_DIRECT	GO:0003725~double-stranded RNA binding	10	1.34409	0.000765048	HSP90AB1, ADARB1, TFRC, ILF2, VIM, DICER1, DDX21, YRDC, HSPD1, MSN
GOTERM_CC_DIRECT	GO:0005913~cell-cell adherens junction	26	3.49462	0.000870816	PVR, HSP90AB1, CTNNB1, BZW2, BZW1, PICALM, RANBP1, FAM129B, HSPA5, EHD1, LAD1, RAN, SMAD7, STK24, FSCN1, ANXA1, TRIM25, YWHAE, TMEM2, MICALL1, MPRIP, EIF4G1, MB21D2, CCT8, PTPN1, PAICS
GOTERM_BP_DIRECT	GO:0043123~positive regulation of I-kappaB kinase/NF-kappaB signaling	17	2.28495	0.000899262	LITAF, LGALS1, CCL19, TRIM25, BIRC2, TRIM22, TAB2, TRADD, CTNNB1, S100A12, TRAF3IP2, UBE2N, TNFRSF1A, TRIM5, NOD1, MIER1, CASP1
GOTERM_BP_DIRECT	GO:0046627~negative regulation of insulin receptor signaling pathway	7	0.94086	0.000951068	SOCS2, PTPN2, SOCS3, IL1B, PTPN1, KANK1, CISH
GOTERM_BP_DIRECT	GO:0032695~negative regulation of interleukin-12 production	5	0.672043	0.0010396	C1QBP, MEFV, JAK3, SLAMF1, IL10
GOTERM_CC_DIRECT	GO:0005634~nucleus	249	33.4677	0.00106312	TUBB2A, STAT5A, S100A9, ZNF639, NAA15, SYNCRIP, WTAP, CTNNB1, ATP2B1, PICALM, DNAJB11, WDR77, CDCA4, L3MBTL4, GTPBP4, RAN, EMG1, ROCK2, BYSL, LYRM4, PIM1, PRDM8, MTF1, PARP12, HUWE1, ASCC3, EIF2S1, EIF2S2, PDE4DIP, MAD2L2, MYBBP1A, ELL, NOC3L, NFKBIA, BOP1, STK17A, PUS7, MANF, URGCP, SLC11A2, BRIX1, CASZ1, NAT10, PLAGL2, HNRNPAB, AEBP2, CCDC86, NOC4L, TP53BP2, SMAD7, LGALS1, MAML2, CSRP2, HN1L, S…
GOTERM_BP_DIRECT	GO:0007568~aging	17	2.28495	0.00116884	CCL2, LITAF, BCL2A1, MMP7, CNP, NFKB2, FOXO3, IL10, ADA, STAT3, TIMP1, ATP2B1, TNFRSF1B, ADM, HAMP, EIF2S1, CARM1
GOTERM_MF_DIRECT	GO:0015093~ferrous iron transmembrane transporter activity	4	0.537634	0.00122911	SLC11A2, SLC39A14, SLC25A37, SLC25A28
GOTERM_MF_DIRECT	GO:0030515~snoRNA binding	6	0.806452	0.00130861	WDR3, NOP58, DDX21, HEATR1, IMP4, PWP2
GOTERM_BP_DIRECT	GO:0002548~monocyte chemotaxis	8	1.07527	0.0014032	CCL23, CCL2, ANXA1, CCL19, CCL15, CCL7, CCL18, S100A12
GOTERM_CC_DIRECT	GO:0005925~focal adhesion	29	3.89785	0.00144422	PVR, MPZL1, NRP1, FERMT2, PEAK1, VIM, CTNNB1, ALCAM, CD44, ITGAV, MSN, HSPA5, ADAM9, ACTB, ICAM1, HCK, ANXA1, CAPN2, CSRP2, ARHGAP24, YWHAE, MPRIP, HYOU1, YWHAG, CD59, SVIL, JAK1, MARCKS, LCP1
GOTERM_BP_DIRECT	GO:0060334~regulation of interferon-gamma-mediated signaling pathway	5	0.672043	0.00145353	HSP90AB1, PTPN2, SOCS3, JAK1, CDC37
GOTERM_MF_DIRECT	GO:0004872~receptor activity	20	2.68817	0.00146039	PVR, NRP2, TNFRSF6B, ICAM1, IL18R1, TLR1, TLR2, SLAMF1, CD48, OGFRL1, LILRB2, TNFRSF9, THBD, CD93, ITGB8, P2RY2, LILRB3, TMEM123, OGFR, ANTXR2
GOTERM_BP_DIRECT	GO:0032212~positive regulation of telomere maintenance via telomerase	7	0.94086	0.00163555	CCT7, CCT5, CCT8, CCT2, PKIB, CCT3, CTNNB1
GOTERM_BP_DIRECT	GO:0098609~cell-cell adhesion	23	3.0914	0.00170633	HSP90AB1, LAD1, RAN, STK24, FSCN1, TRIM25, YWHAE, ELMO2, MICALL1, TMEM2, MPRIP, BZW2, EIF4G1, BZW1, PICALM, MB21D2, CCT8, RANBP1, HSPA5, FAM129B, PTPN1, EHD1, PAICS
GOTERM_BP_DIRECT	GO:0008285~negative regulation of cell proliferation	30	4.03226	0.00171751	CXCL1, CYP1B1, TLR2, TNFRSF8, CDC73, IL10, CTNNB1, ALDH1A2, CYP27B1, CCL23, IL1B, BCL6, RAPGEF2, DNAJA3, PINX1, DFNA5, GTPBP4, FKTN, ADARB1, PTPN2, DLL1, STK3, STAT3, NCK2, TNFRSF9, CDKN1A, CUL4A, ADM, ETS1, UTP20
GOTERM_MF_DIRECT	GO:0051082~unfolded protein binding	13	1.74731	0.0017426	HSP90AB1, CCT2, CCT3, CDC37, SHQ1, CCT7, CCT5, DNAJB11, CCT8, HSPA5, HSPD1, DNAJA3, DNAJB6
GOTERM_BP_DIRECT	GO:0016477~cell migration	17	2.28495	0.001805	CTHRC1, FMNL3, PEAK1, FSCN1, SNAI1, ELMO2, SDC2, NCK2, TIAM1, ITGAV, GOLPH3, STRIP2, JAK1, JAK3, SPATA13, LCP1, ADAM9
GOTERM_CC_DIRECT	GO:0030688~preribosome, small subunit precursor	4	0.537634	0.00181745	TSR1, NOB1, UTP20, LTV1
GOTERM_MF_DIRECT	GO:0098641~cadherin binding involved in cell-cell adhesion	24	3.22581	0.0018804	HSP90AB1, LAD1, RAN, STK24, FSCN1, ANXA1, TRIM25, YWHAE, MICALL1, CTNNB1, TMEM2, MPRIP, BZW2, EIF4G1, BZW1, PICALM, MB21D2, CCT8, RANBP1, HSPA5, FAM129B, PTPN1, EHD1, PAICS
GOTERM_CC_DIRECT	GO:0005741~mitochondrial outer membrane	15	2.01613	0.00202501	MAOA, BCL2A1, TOMM40, KMO, CNP, SLC11A2, SNN, ACSL1, CYP27B1, TOMM6, TOMM5, MLXIP, GK, ACSL4, ACSL5
GOTERM_BP_DIRECT	GO:0034616~response to laminar fluid shear stress	4	0.537634	0.00208257	SMAD7, ETS1, ABCA1, ADAM9
GOTERM_BP_DIRECT	GO:0071260~cellular response to mechanical stimulus	10	1.34409	0.00228228	CASP5, TNFRSF1A, MMP7, IL1B, TNFRSF8, NFKB1, KCNJ2, CASP1, ARHGDIA, BMP6
GOTERM_BP_DIRECT	GO:0048010~vascular endothelial growth factor receptor signaling pathway	10	1.34409	0.00251626	ACTB, NRP2, NCK2, NRP1, CCL2, ROCK2, ITGAV, MAPKAPK2, VAV1, ELMO2
GOTERM_BP_DIRECT	GO:0016032~viral process	24	3.22581	0.00271073	CCDC86, NUP98, ZC3H7B, RAN, IL6ST, HCK, VIM, NFKBIA, SYNCRIP, YWHAE, MMP1, STAT3, EIF4G1, TNFRSF1A, MAP3K5, GADD45GIP1, CUL4A, CD93, C1QBP, SEH1L, IPO5, RANBP1, HSPD1, CARM1
GOTERM_BP_DIRECT	GO:0043065~positive regulation of apoptotic process	24	3.22581	0.00283095	CYP1B1, ZAK, BCL2A1, TNFRSF8, STK17A, FOXO3, VAV1, STK3, CTNNB1, SHQ1, TRADD, LILRB1, ALDH1A2, MAP3K5, DUSP1, ADM, C1QBP, TIAM1, BCL6, HSPD1, DCUN1D3, GADD45B, ANO6, DNAJA3
GOTERM_BP_DIRECT	GO:0007249~I-kappaB kinase/NF-kappaB signaling	9	1.20968	0.0028646	TNFRSF1A, ROCK2, RELB, BCL3, NFKB1, NFKB2, BIRC2, TAB2, TRADD
GOTERM_BP_DIRECT	GO:0033209~tumor necrosis factor-mediated signaling pathway	13	1.74731	0.00313601	TNFRSF6B, TNFRSF21, TNFRSF9, TNFRSF1A, TNFRSF1B, PSMD12, PSMA6, TNFRSF10D, TNFRSF8, PSME3, FOXO3, BIRC2, TRADD
GOTERM_BP_DIRECT	GO:0021762~substantia nigra development	8	1.07527	0.00349481	ACTB, CASP5, GNB4, CNP, HSPA5, BASP1, YWHAE, CKB
GOTERM_CC_DIRECT	GO:0009897~external side of plasma membrane	18	2.41935	0.00406371	ICAM1, IL2RA, PDPN, IL6ST, ABCA1, IL7R, SLAMF1, ADA, LILRB1, CD48, ALCAM, TNFRSF9, MAP3K5, TFRC, ITGAV, CD274, TMEM123, ANTXR2
GOTERM_BP_DIRECT	GO:0050900~leukocyte migration	13	1.74731	0.00412072	CD48, ICAM1, NRAS, C3AR1, THBD, OLR1, CD44, ITGAV, FPR1, FPR2, MSN, SLC7A5, MMP1
GOTERM_BP_DIRECT	GO:0006935~chemotaxis	13	1.74731	0.00412072	CXCL1, C3AR1, CCL2, CXCL5, ENPP2, FPR1, PLGRKT, FPR2, CXCL6, CCL15, CCL18, CCL7, CCL23
GOTERM_BP_DIRECT	GO:0042542~response to hydrogen peroxide	8	1.07527	0.00439201	CASP3, DUSP1, STK24, PPP2CB, HSPD1, PPP1R15B, ADA, ADAM9
GOTERM_BP_DIRECT	GO:1904851~positive regulation of establishment of protein localization to telomere	4	0.537634	0.00470143	CCT7, CCT5, CCT8, CCT2
GOTERM_BP_DIRECT	GO:0051384~response to glucocorticoid	9	1.20968	0.00473277	PAM, CASP3, DUSP1, ADM, IL1RN, HSPD1, IL10, ADAM9, BMP6
GOTERM_BP_DIRECT	GO:0050728~negative regulation of inflammatory response	10	1.34409	0.00473393	TNFRSF1A, TNFAIP6, TNFRSF1B, IL2RA, MEFV, PTPN2, SOCS3, ETS1, NFKB1, ADA
GOTERM_BP_DIRECT	GO:0008360~regulation of cell shape	14	1.88172	0.00473935	ICAM1, FMNL3, CCL2, PDPN, HCK, ATP10A, FERMT2, ANXA1, CCL7, EPB41L3, MYO10, STRIP2, MSN, ARHGDIA
GOTERM_BP_DIRECT	GO:1901165~positive regulation of trophoblast cell migration	3	0.403226	0.00483611	ACVR1B, C1QBP, SMURF2
GOTERM_BP_DIRECT	GO:2001180~negative regulation of interleukin-10 secretion	3	0.403226	0.00483611	LILRB1, TNFRSF21, TNFRSF9
GOTERM_BP_DIRECT	GO:0000060~protein import into nucleus, translocation	6	0.806452	0.00498262	RAN, IPO4, IPO5, BCL3, NFKBIA, BCL6
GOTERM_BP_DIRECT	GO:0030593~neutrophil chemotaxis	9	1.20968	0.00519827	CCL23, CCL2, S100A9, IL1B, CCL15, VAV1, CCL7, CCL18, S100A12
GOTERM_CC_DIRECT	GO:0005794~Golgi apparatus	50	6.72043	0.00520208	SLC9A8, FAM20A, TLR1, TLR2, NCS1, DSE, KIFC3, ST3GAL3, PICALM, CD44, ST3GAL4, PRMT5, WDR77, LOC653513, GOLGA4, AKT3, GTPBP4, ACO1, FAM134B, ASCC3, IPO5, PDE4DIP, ADAM19, SLC39A14, MOB4, TMEM214, LITAF, ARFRP1, STIP1, EHF, ABCA1, KCNJ2, RASGRP1, SDF4, SRGN, RNF144A, FKTN, BMP1, HCK, MAML2, CAPN2, TMED9, PLSCR1, NRAS, PLA2G4A, NEDD4, GOLPH3, GRINA, TMEM43, HSPD1
GOTERM_BP_DIRECT	GO:0070374~positive regulation of ERK1 and ERK2 cascade	16	2.15054	0.00535017	ICAM1, NRP1, CCL2, PDGFA, CCL19, CCL15, SLAMF1, CCL18, CCL7, CCL23, NOD1, CD44, RASGRP1, NPTN, PDE8A, RAPGEF2
GOTERM_MF_DIRECT	GO:0051087~chaperone binding	10	1.34409	0.00560663	HYOU1, SDF2L1, STIP1, HSPD1, HSPA5, DNAJC3, BIRC2, CDC37, DNAJB6, FNIP2
GOTERM_BP_DIRECT	GO:0006396~RNA processing	11	1.47849	0.00610663	CSTF3, ADARB1, DHX37, RBM3, PNPT1, DICER1, MPHOSPH10, SYNCRIP, SSB, RBMS1, ADAR
GOTERM_CC_DIRECT	GO:0043209~myelin sheath	14	1.88172	0.00640311	ACTB, PITPNA, FSCN1, STIP1, CCT2, CCT3, CKB, YWHAG, CCT5, GNB4, HSPA5, MSN, HSPD1, EHD1
GOTERM_CC_DIRECT	GO:0005887~integral component of plasma membrane	74	9.94624	0.00761388	PVR, SLC5A3, STEAP3, GPR84, MPZL1, AQP9, SLC16A10, TLR1, TLR2, SLC7A5, SLC26A2, CD48, ATP2B1, MARCO, ACVR1B, CD44, IL4R, TGFA, RAPGEF2, SLC43A2, ICAM1, SLCO4A1, PDPN, DLL1, STOM, TNFRSF9, LILRB2, MAGT1, THBD, HAS1, TNFRSF10D, LILRB3, CD82, LRP12, STEAP1, SLC38A5, TNFRSF6B, C3AR1, TNFRSF21, ORAI1, SLC39A14, IL1R1, ENPP2, LRRC32, FFAR2, FPR1, TNFRSF8, ABCA1, FPR2, KCNJ2, ALCAM, SLC11A2, TNFRSF1A, H…
GOTERM_CC_DIRECT	GO:0034663~endoplasmic reticulum chaperone complex	4	0.537634	0.00762582	HYOU1, DNAJB11, SDF2L1, HSPA5
GOTERM_BP_DIRECT	GO:0070098~chemokine-mediated signaling pathway	9	1.20968	0.00806986	CXCL1, CCL23, CCL2, CXCL5, CCL19, CXCL6, CCL15, CCL7, CCL18
GOTERM_BP_DIRECT	GO:0071346~cellular response to interferon-gamma	8	1.07527	0.00813622	CCL23, CCL2, CCL19, SYNCRIP, CCL15, MYC, CCL7, CCL18
GOTERM_BP_DIRECT	GO:0006879~cellular iron ion homeostasis	7	0.94086	0.00843633	SLC11A2, HIF1A, TFRC, HAMP, ACO1, MYC, BMP6
GOTERM_BP_DIRECT	GO:0042127~regulation of cell proliferation	16	2.15054	0.00880079	TNFRSF6B, TNFRSF21, ANXA1, NFKBIA, CXCL6, BIRC2, TNFRSF1A, PLA2G4A, TNFRSF1B, TFRC, TNFRSF10D, IL4R, JAK1, BCL6, RAPGEF2, GNL3
GOTERM_BP_DIRECT	GO:0046677~response to antibiotic	6	0.806452	0.00893245	CASP3, SLC1A3, CCL2, ETS1, PPP2CB, JAK1
GOTERM_BP_DIRECT	GO:0007259~JAK-STAT cascade	6	0.806452	0.00893245	STAT4, CCL2, SOCS2, SOCS3, STAT5A, STAT3
GOTERM_BP_DIRECT	GO:0042346~positive regulation of NF-kappaB import into nucleus	5	0.672043	0.0093925	IL18R1, TLR2, CCL19, IL1B, GREM1
GOTERM_BP_DIRECT	GO:0045629~negative regulation of T-helper 2 cell differentiation	3	0.403226	0.0094112	HLX, ANXA1, BCL6
GOTERM_BP_DIRECT	GO:0045944~positive regulation of transcription from RNA polymerase II promoter	56	7.52688	0.010014	BACH1, NAMPT, FOSL2, ARNT2, ZNF639, TLR2, NFKB1, FOXO3, NFKB2, IL10, CTNNB1, BATF, GABPB1, HSPH1, ACVR1B, IL1B, MYC, TNIP1, RELB, DLL1, LILRB1, SS18, NCK2, HIF1A, MTF1, SBNO2, TAF9B, ELK1, NFKBIA, EHF, CDC73, GREM1, ADIRF, TNFRSF1A, STAT4, POU2F2, BCL3, TAF9, BCL9L, PPP3CA, RUNX1, PLAGL2, SMAD7, CEBPD, MAFB, MET, MAML2, FOXP1, STAT3, PLAC8, TNFSF8, PLSCR1, ETS1, CSRNP1, ETS2, BMP6
GOTERM_BP_DIRECT	GO:0045087~innate immune response	29	3.89785	0.0101057	IL36G, S100A9, TLR1, UNC93B1, TRIM14, TLR2, NFKB1, C1R, NFKB2, MARCO, TRIM5, MAP3K5, CASP4, NOD1, LILRA5, PTX3, MX2, ADARB1, RELB, ANXA1, CD300E, TRIM25, SLAMF1, S100A12, C1QBP, MB21D1, JAK1, JAK3, ADAR
GOTERM_BP_DIRECT	GO:0071526~semaphorin-plexin signaling pathway	6	0.806452	0.0101827	SEMA6B, NRP1, MET, SEMA4B, SEMA3C, ARHGDIA
GOTERM_MF_DIRECT	GO:0005080~protein kinase C binding	7	0.94086	0.0104827	GLRX3, YWHAG, C1QBP, ITGAV, TDG, MARCKS, ADAM9
GOTERM_BP_DIRECT	GO:0001666~response to hypoxia	15	2.01613	0.0107955	SLC11A2, PAM, CASP3, CCL2, HIF1A, ADM, ETS1, ARNT2, TLR2, HSPD1, CASP1, CAPN2, BIRC2, ADA, DDIT4
GOTERM_CC_DIRECT	GO:0005886~plasma membrane	187	25.1344	0.0109199	PVR, SLC9A8, GNA15, CHMP3, AQP9, IL6ST, S100A9, TLR1, TLR2, CNP, CCT3, SLC7A5, KANK1, ZNRF2, CTNNB1, CD48, ATP2B1, MARCO, CD44, TIAM1, LILRA5, MCOLN2, RAPGEF2, VNN2, EBI3, FLVCR2, SLCO4A1, ROCK2, PDPN, PIM1, DLL1, GPR132, BASP1, MARK3, LILRB1, LILRB2, RND1, THBD, HAS1, TFPI, CPD, DCUN1D3, EMP1, SLC38A5, C3AR1, PAM, ADSS, IL1R1, WNT5B, SCN1B, PANX1, LITAF, ELL, ENPP2, PEAK1, NFKBIA, KCNA3, ABCA1, …
GOTERM_BP_DIRECT	GO:0050919~negative chemotaxis	6	0.806452	0.0115477	NRP2, SEMA6B, PDGFA, ITGAV, SEMA4B, SEMA3C
GOTERM_BP_DIRECT	GO:0010467~gene expression	7	0.94086	0.0127959	HNRNPM, HNRNPH2, GOLPH3, HNRNPC, WTAP, POLR2D, HNRNPR
GOTERM_BP_DIRECT	GO:0006865~amino acid transport	6	0.806452	0.0130321	SLC38A5, PDPN, SLC16A10, SLC7A5, MYC, SLC43A2
GOTERM_BP_DIRECT	GO:0007339~binding of sperm to zona pellucida	6	0.806452	0.0130321	CCT7, CCT5, CCT8, LY6K, CCT2, CCT3
GOTERM_BP_DIRECT	GO:0042493~response to drug	22	2.95699	0.0131458	ICAM1, PAM, LGALS1, ANXA1, CTPS1, AK4, ABCA1, PNP, IL10, ADA, STAT3, CTNNB1, SS18, CASP3, CDKN1A, ACSL1, SLC1A3, TGFA, SEMA3C, HSPD1, FPGS, MYC
GOTERM_CC_DIRECT	GO:0015030~Cajal body	7	0.94086	0.0137206	NOLC1, ELL, LSG1, NOP58, TGS1, TRIM22, SHQ1
GOTERM_CC_DIRECT	GO:0033256~I-kappaB/NF-kappaB complex	3	0.403226	0.0139382	RELB, NFKBIA, NFKB1
GOTERM_CC_DIRECT	GO:0072557~IPAF inflammasome complex	3	0.403226	0.0139382	CASP5, CASP4, CASP1
GOTERM_BP_DIRECT	GO:0009168~purine ribonucleoside monophosphate biosynthetic process	4	0.537634	0.0141744	ADSS, PAICS, ADA, IMPDH2
GOTERM_BP_DIRECT	GO:0071850~mitotic cell cycle arrest	4	0.537634	0.0141744	CDKN1A, GADD45GIP1, DUSP1, PNPT1
GOTERM_MF_DIRECT	GO:0097153~cysteine-type endopeptidase activity involved in apoptotic process	4	0.537634	0.0141954	CASP5, CASP3, CASP4, CASP1
GOTERM_MF_DIRECT	GO:0001047~core promoter binding	8	1.07527	0.0150374	E2F3, MTF1, SFPQ, RELB, ELK1, FOXO3, RUNX1, MYBBP1A
GOTERM_BP_DIRECT	GO:0045648~positive regulation of erythrocyte differentiation	5	0.672043	0.0151459	ACVR1B, HIF1A, ID2, ETS1, FOXO3
GOTERM_BP_DIRECT	GO:0034341~response to interferon-gamma	5	0.672043	0.0151459	KYNU, CYP27B1, MEFV, DNAJA3, SEC61A1
GOTERM_BP_DIRECT	GO:0009954~proximal/distal pattern formation	5	0.672043	0.0151459	ALDH1A2, DLL1, CHSY1, GREM1, CTNNB1
GOTERM_BP_DIRECT	GO:0071394~cellular response to testosterone stimulus	3	0.403226	0.0152635	ROCK2, ELK1, MSN
GOTERM_BP_DIRECT	GO:1903912~negative regulation of endoplasmic reticulum stress-induced eIF2 alpha phosphorylation	3	0.403226	0.0152635	NCK2, DNAJC3, PPP1R15B
GOTERM_BP_DIRECT	GO:1903898~negative regulation of PERK-mediated unfolded protein response	3	0.403226	0.0152635	NCK2, PTPN1, PPP1R15B
GOTERM_MF_DIRECT	GO:0019871~sodium channel inhibitor activity	3	0.403226	0.0152796	SCN1B, NEDD4, NEDD4L
GOTERM_BP_DIRECT	GO:0006457~protein folding	15	2.01613	0.0155914	HSP90AB1, TMX1, FKBP5, PPIL1, CCT2, CCT3, CDC37, HSPBP1, CCT7, CCT5, DNAJB11, CCT8, GNB4, DNAJA3, DNAJB6
GOTERM_CC_DIRECT	GO:0005793~endoplasmic reticulum-Golgi intermediate compartment	8	1.07527	0.0161615	PTPN2, STX17, DICER1, SURF4, HSPA5, TMED9, ERGIC1, GJB2
GOTERM_BP_DIRECT	GO:0046330~positive regulation of JNK cascade	8	1.07527	0.016234	MAP3K5, NOD1, RASGRP1, CCL19, IL1B, GADD45B, SLAMF1, STK3
GOTERM_CC_DIRECT	GO:0030529~intracellular ribonucleoprotein complex	12	1.6129	0.0170653	ACTB, HNRNPM, PA2G4, HNRNPH2, ILF2, RBMXL1, SYNCRIP, SSB, BOP1, HNRNPC, HNRNPR, HNRNPAB
GOTERM_BP_DIRECT	GO:0042273~ribosomal large subunit biogenesis	5	0.672043	0.0174635	EBNA1BP2, NOP16, NIP7, RRS1, PES1
GOTERM_BP_DIRECT	GO:0071354~cellular response to interleukin-6	4	0.537634	0.0175029	SBNO2, CCL2, HAMP, NFKB1
GOTERM_BP_DIRECT	GO:0030490~maturation of SSU-rRNA	4	0.537634	0.0175029	SRFBP1, NOB1, MPHOSPH10, UTP14A
GOTERM_BP_DIRECT	GO:0051607~defense response to virus	14	1.88172	0.0175631	PRF1, ADARB1, EXOSC4, UNC93B1, TRIM25, TRIM22, DDIT4, LILRB1, PLSCR1, TRIM5, MB21D1, DNAJC3, MX2, ADAR
GOTERM_BP_DIRECT	GO:0019221~cytokine-mediated signaling pathway	12	1.6129	0.0181205	TNFRSF1A, IL36G, STAT4, CCL2, SOCS2, SOCS3, IL6ST, HCK, IL1B, STAT3, CISH, EBI3
GOTERM_BP_DIRECT	GO:0034097~response to cytokine	7	0.94086	0.0185317	ALDH1A2, IL6ST, CD274, RELB, NFKB2, MAPKAPK2, TIMP1
GOTERM_CC_DIRECT	GO:0043234~protein complex	26	3.49462	0.0189169	ORAI1, PANX1, STIP1, MREG, ZNRF2, CTNNB1, CD48, PRMT5, BCL3, HNRNPC, RAPGEF2, UBE2D1, MYC, ACTB, SMAD7, ANXA1, BIRC2, STK3, UBE2N, CDKN1A, ID2, IPO4, SLC41A1, HSPD1, SPATS2L, RBM17
GOTERM_MF_DIRECT	GO:0005524~ATP binding	78	10.4839	0.0191971	HSP90AB1, ABCF2, ZAK, DICER1, ATP10A, CCT2, ITPKB, SLFN5, CCT3, PI4K2B, NMRK1, KIFC3, CKB, ATP2B1, ACVR1B, HSPH1, MCCC2, MAP3K5, NOD1, DHX37, MAP3K8, DDX21, AKT3, LIMK2, STK24, ROCK2, PIM1, PRKCH, MARK3, STK3, UBE2N, PAPD4, ASCC3, MB21D1, FARSB, PGS1, PFKFB3, CHKB, PEAK1, CTPS1, ABCA1, MAPKAPK2, STK17A, VARS, TRIB1, QRSL1, DDX47, ACSL1, NAT10, DYRK3, GK5, HSPA5, RUNX1, UBE2D1, EHD1, ACSL4, DNAJA3…
GOTERM_CC_DIRECT	GO:0097169~AIM2 inflammasome complex	3	0.403226	0.0203726	CASP5, CASP4, CASP1
GOTERM_BP_DIRECT	GO:0030330~DNA damage response, signal transduction by p53 class mediator	4	0.537634	0.0212285	BATF, PAXIP1, BCL3, FOXO3
GOTERM_BP_DIRECT	GO:0060397~JAK-STAT cascade involved in growth hormone signaling pathway	4	0.537634	0.0212285	STAT5A, PTPN1, JAK3, STAT3
GOTERM_BP_DIRECT	GO:0051044~positive regulation of membrane protein ectodomain proteolysis	4	0.537634	0.0212285	TNFRSF1B, IL1B, FURIN, ADAM9
GOTERM_BP_DIRECT	GO:0000165~MAPK cascade	19	2.55376	0.0212858	CCL2, IL2RA, PDGFA, PTPRA, ITPKB, MAPKAPK2, MARK3, DUSP5, NRAS, MAP3K5, PSMD12, PSMA6, RASGRP1, IL1B, JAK1, PSME3, JAK3, RAPGEF2, MYC
GOTERM_BP_DIRECT	GO:0042536~negative regulation of tumor necrosis factor biosynthetic process	3	0.403226	0.0222817	LILRB1, BCL3, IL10
GOTERM_BP_DIRECT	GO:0046931~pore complex assembly	3	0.403226	0.0222817	CCT8, CCT3, ANO6
GOTERM_BP_DIRECT	GO:0061299~retina vasculature morphogenesis in camera-type eye	3	0.403226	0.0222817	NRP1, CLIC4, NDP
GOTERM_BP_DIRECT	GO:0045627~positive regulation of T-helper 1 cell differentiation	3	0.403226	0.0222817	HLX, ANXA1, CCL19
GOTERM_BP_DIRECT	GO:1901016~regulation of potassium ion transmembrane transporter activity	3	0.403226	0.0222817	NEDD4, NEDD4L, YWHAE
GOTERM_BP_DIRECT	GO:0006400~tRNA modification	5	0.672043	0.0227308	URM1, TRMT6, METTL1, WDR4, SSB
GOTERM_BP_DIRECT	GO:0010575~positive regulation of vascular endothelial growth factor production	5	0.672043	0.0227308	C3AR1, HIF1A, CYP1B1, IL6ST, IL1B
GOTERM_MF_DIRECT	GO:0019838~growth factor binding	5	0.672043	0.0227717	NRP2, ACVR1B, NRP1, DUSP1, IL6ST
GOTERM_CC_DIRECT	GO:0005739~mitochondrion	67	9.00538	0.0236596	HSP90AB1, KYNU, ABCF2, NFKB1, FOXO3, CKB, MCCC2, CASP4, DNAJC11, YRDC, CASP1, MYC, NOL6, TIMMDC1, ACO1, LYRM4, GZMB, NDUFC1, DDIT4, STOM, C1QBP, BNIP1, CLIC4, MRPL47, G0S2, BCAT1, PGS1, CYP1B1, MRPS12, C10ORF10, PNPT1, ELK1, VARS, PTRH2, QRSL1, TNFRSF1A, ACSL1, GADD45GIP1, CYP27B1, TOMM6, MRPL14, TOMM5, STX17, GFM1, PPP3CA, HSPA5, LACTB, DNAJA3, ACSL5, PINX1, MRPS27, TP53BP2, NDUFA9, MAOA, TOMM40…
GOTERM_CC_DIRECT	GO:0016323~basolateral plasma membrane	14	1.88172	0.0236601	HSP90AB1, ORAI1, STX2, AQP9, SLC16A10, ANXA1, CTNNB1, ATP2B1, NOD1, TFRC, SLC41A1, TGFA, MSN, ADAM9
GOTERM_CC_DIRECT	GO:0030659~cytoplasmic vesicle membrane	11	1.47849	0.0250802	RNF144A, MARCH1, YWHAG, CLIC4, ENTPD7, ANXA1, CLIP1, YWHAE, KIFC3, FZD6, ZNRF2
GOTERM_BP_DIRECT	GO:0048247~lymphocyte chemotaxis	5	0.672043	0.0256888	CCL23, CCL2, CCL19, CCL15, CCL18
GOTERM_MF_DIRECT	GO:0005525~GTP binding	25	3.36022	0.0262757	HSP90AB1, ADSS, GNA15, TUBB2A, ARFRP1, EIF5B, URGCP, MFHAS1, GFM1, LSG1, TUBB6, EHD1, MX2, TUBA1C, RHOH, GNL3, GTPBP4, TSR1, RAN, AK4, RAB33A, NRAS, RND1, NOLC1, MB21D1
GOTERM_MF_DIRECT	GO:0003723~RNA binding	33	4.43548	0.0265702	NUP98, RBM3, PNPT1, SYNCRIP, CNP, PUS7, FUBP1, HNRNPM, BRIX1, HNRNPC, IMPDH2, RBMS1, HNRNPAB, KHDRBS1, CSTF3, ADARB1, ACO1, EMG1, PCID2, NIP7, SSB, HNRNPR, EIF4G1, NABP1, HNRNPH2, PSMA6, ILF2, EIF2S2, FARSB, RBMXL1, PES1, RBM17, ADAR
GOTERM_BP_DIRECT	GO:0002223~stimulatory C-type lectin receptor signaling pathway	10	1.34409	0.0274466	UBE2N, NRAS, PSMD12, PSMA6, RELB, NFKBIA, NFKB1, PSME3, UBE2D1, TAB2
GOTERM_BP_DIRECT	GO:0051091~positive regulation of sequence-specific DNA binding transcription factor activity	10	1.34409	0.0274466	TRIM5, NDP, TRIM14, IL1B, TRIM25, PPP3CA, TRIM22, IL10, STK3, CTNNB1
GOTERM_MF_DIRECT	GO:0005125~cytokine activity	14	1.88172	0.0282128	NAMPT, IL36G, BMP1, IL7, NDP, IL1RN, TNFSF9, GREM1, IL10, TIMP1, TNFSF8, IL1B, EBI3, BMP6
GOTERM_BP_DIRECT	GO:0097421~liver regeneration	5	0.672043	0.0288674	HAMP, PRMT5, NFKBIA, MYC, IL10
GOTERM_BP_DIRECT	GO:0051973~positive regulation of telomerase activity	5	0.672043	0.0288674	CCT2, PKIB, GREM1, MYC, CTNNB1
GOTERM_MF_DIRECT	GO:0030971~receptor tyrosine kinase binding	6	0.806452	0.0297288	YWHAG, PTPN2, TIAM1, PTPN1, ELMO2, DOCK4
GOTERM_BP_DIRECT	GO:0044849~estrous cycle	4	0.537634	0.0298751	HAS1, ETS1, ANXA1, MMP7
GOTERM_BP_DIRECT	GO:1903140~regulation of establishment of endothelial barrier	3	0.403226	0.0303614	TNFRSF1A, ROCK2, IL1B
GOTERM_BP_DIRECT	GO:0034351~negative regulation of glial cell apoptotic process	3	0.403226	0.0303614	CCL2, PRKCH, DLL1
GOTERM_MF_DIRECT	GO:0008329~signaling pattern recognition receptor activity	3	0.403226	0.0303924	MARCO, TRIM5, TLR2
GOTERM_BP_DIRECT	GO:0055072~iron ion homeostasis	5	0.672043	0.0322689	STEAP3, PICALM, SLC25A37, SLC25A28, STEAP1
GOTERM_BP_DIRECT	GO:0009966~regulation of signal transduction	5	0.672043	0.0322689	YWHAG, SOCS2, MGLL, PTPN1, FURIN
GOTERM_BP_DIRECT	GO:0036498~IRE1-mediated unfolded protein response	7	0.94086	0.0323788	HYOU1, DNAJB11, PTPN1, HSPA5, DNAJC3, ZBTB17, SEC61A1
GOTERM_CC_DIRECT	GO:0005874~microtubule	20	2.68817	0.0344266	KIF3B, FAM175B, TUBB2A, CNP, CCT2, CCT3, KIFC3, CCT7, HSPH1, CCT5, MEFV, NAV1, MAP1LC3A, TIAM1, CCT8, CLIP1, TUBB6, MAP4, WDR43, TUBA1C
GOTERM_BP_DIRECT	GO:0043433~negative regulation of sequence-specific DNA binding transcription factor activity	7	0.94086	0.0347866	ID2, SMAD7, RNF2, PIM1, MAD2L2, TRIB1, FZD6
GOTERM_BP_DIRECT	GO:0071356~cellular response to tumor necrosis factor	10	1.34409	0.0355687	TNFRSF21, ICAM1, MAP3K5, CCL23, CCL2, HAMP, CCL19, CCL15, CCL7, CCL18
GOTERM_CC_DIRECT	GO:0031528~microvillus membrane	4	0.537634	0.0355818	PDPN, ITGAV, MSN, CTNNB1
GOTERM_CC_DIRECT	GO:0001891~phagocytic cup	4	0.537634	0.0355818	MYO1G, ANXA1, TRIP10, LCP1
GOTERM_CC_DIRECT	GO:0072559~NLRP3 inflammasome complex	3	0.403226	0.0361182	CASP5, CASP4, CASP1
GOTERM_CC_DIRECT	GO:0090575~RNA polymerase II transcription factor complex	5	0.672043	0.0378611	HIF1A, SFPQ, CARM1, STAT3, HNRNPAB
GOTERM_BP_DIRECT	GO:0000209~protein polyubiquitination	14	1.88172	0.0382488	RNF144A, RNF144B, HERC6, BIRC2, ZNRF2, MARCH1, HUWE1, PSMA6, PSMD12, PSME3, SMURF2, NEDD4L, UBE2D1, RNF145
GOTERM_BP_DIRECT	GO:0010628~positive regulation of gene expression	18	2.41935	0.0393861	ROCK2, LRRC32, VIM, TLR2, IL7R, STAT3, FUBP1, LILRB1, SERPINB9, ALDH1A2, PLSCR1, HIF1A, ID2, ITGB8, C1QTNF1, IL1B, MSN, MYC
GOTERM_BP_DIRECT	GO:0045576~mast cell activation	3	0.403226	0.0394046	CD48, RHOH, S100A12
GOTERM_BP_DIRECT	GO:0070244~negative regulation of thymocyte apoptotic process	3	0.403226	0.0394046	HIF1A, JAK3, ADA
GOTERM_BP_DIRECT	GO:0002467~germinal center formation	3	0.403226	0.0394046	BCL3, BCL6, NFKB2
GOTERM_BP_DIRECT	GO:0000059~protein import into nucleus, docking	3	0.403226	0.0394046	NUP98, IPO4, IPO5
GOTERM_BP_DIRECT	GO:0010888~negative regulation of lipid storage	3	0.403226	0.0394046	PTPN2, ITGAV, NFKBIA
GOTERM_BP_DIRECT	GO:0010544~negative regulation of platelet activation	3	0.403226	0.0394046	THBD, PDGFA, C1QTNF1
GOTERM_MF_DIRECT	GO:0102391~decanoate--CoA ligase activity	3	0.403226	0.0394443	ACSL1, ACSL4, ACSL5
GOTERM_BP_DIRECT	GO:0002250~adaptive immune response	12	1.6129	0.0396694	LILRB1, ALCAM, TNFRSF21, ORAI1, LILRB2, NEDD4, LILRB3, ANXA1, LILRA6, UNC93B1, JAK3, FCAMR
GOTERM_BP_DIRECT	GO:0031663~lipopolysaccharide-mediated signaling pathway	5	0.672043	0.0397469	CCL2, HCK, TLR2, NFKBIA, IL1B
GOTERM_MF_DIRECT	GO:0004871~signal transducer activity	15	2.01613	0.0400205	IL1R1, GNA15, LITAF, LGALS1, STAT5A, S100A9, MAPKAPK2, STAT3, TRADD, CTNNB1, STAT4, MIER1, GNB4, RAPGEF2, FAM126A
GOTERM_BP_DIRECT	GO:0045926~negative regulation of growth	4	0.537634	0.0400993	MT1L, HIF1A, MT1A, PNPT1
GOTERM_BP_DIRECT	GO:0042832~defense response to protozoan	4	0.537634	0.0400993	BATF, IL4R, BCL3, IL10
GOTERM_BP_DIRECT	GO:0045638~negative regulation of myeloid cell differentiation	4	0.537634	0.0400993	NFKBIA, DLL1, CDC73, ITPKB
GOTERM_CC_DIRECT	GO:0005623~cell	9	1.20968	0.0407978	TMX2, TMX1, CCL23, FAM20A, HAMP, ACO1, SLC41A1, CCL15, CCL7
GOTERM_BP_DIRECT	GO:0045600~positive regulation of fat cell differentiation	6	0.806452	0.0414662	SH3PXD2B, ADIRF, WNT5B, ID2, CARM1, STK3
GOTERM_BP_DIRECT	GO:0042110~T cell activation	6	0.806452	0.0414662	CD48, NCK2, NEDD4, HSPD1, PPP3CA, ADA
GOTERM_MF_DIRECT	GO:0015171~amino acid transmembrane transporter activity	6	0.806452	0.041549	SLC38A5, SLC1A3, PDPN, SLC16A10, SLC7A5, SLC43A2
GOTERM_CC_DIRECT	GO:0001772~immunological synapse	5	0.672043	0.0416374	ALCAM, ICAM1, GZMB, ARHGDIA, RHOH
GOTERM_BP_DIRECT	GO:0008284~positive regulation of cell proliferation	28	3.76344	0.0423516	NAMPT, E2F3, CXCL5, PDGFA, IL6ST, ARNT2, GREM1, TIMP1, ALDH1A2, GADD45GIP1, TIAM1, HLX, ITGAV, WDR77, TGFA, MYC, IL7, HCK, DLL1, SLAMF1, STAT3, PLAC8, EIF4G1, NOP2, CUL4A, ADM, ETS1, CARM1
GOTERM_MF_DIRECT	GO:0019903~protein phosphatase binding	7	0.94086	0.0427861	MAP3K5, STX17, MET, JAK1, JAK3, STAT3, CTNNB1
GOTERM_BP_DIRECT	GO:0002755~MyD88-dependent toll-like receptor signaling pathway	5	0.672043	0.0438247	TLR1, TLR2, HSPD1, TAB2, TNIP1
GOTERM_BP_DIRECT	GO:0002931~response to ischemia	5	0.672043	0.0438247	HYOU1, MAP3K5, PANX1, FAM175B, HSPD1
GOTERM_MF_DIRECT	GO:0008134~transcription factor binding	19	2.55376	0.0439913	ENPP2, MAFB, TAF9B, PIM1, NFKBIA, NFKB1, STAT3, TRIB1, CTNNB1, HIF1A, C1QBP, ETS1, NAB1, TDG, BCL3, RUNX1, MYC, MYBBP1A, DNAJA3
GOTERM_BP_DIRECT	GO:0001558~regulation of cell growth	8	1.07527	0.0442539	EPB41L3, TFRC, SOCS2, H2AFY2, OGFR, MAD2L2, CRIM1, CISH
GOTERM_BP_DIRECT	GO:0042060~wound healing	8	1.07527	0.0442539	MAP3K5, CASP3, WNT5B, CCM2L, PDGFA, SERPINB2, TGFA, TIMP1
GOTERM_CC_DIRECT	GO:0034399~nuclear periphery	4	0.537634	0.0461377	EBNA1BP2, NUP98, IPO4, IPO5
GOTERM_BP_DIRECT	GO:0006366~transcription from RNA polymerase II promoter	30	4.03226	0.0473164	BACH1, ZBTB32, ELL, ARNT2, TAF9B, ZNF639, ELK1, NFKB1, EHF, NFKB2, FOXO3, POLR2D, FUBP1, BATF, POU2F2, TAF9, DDX21, RUNX1, MYC, PLAGL2, BATF3, CEBPD, MAFB, PLSCR1, TAF13, HIF1A, MTF1, ETS1, CSRNP1, HIVEP2
GOTERM_MF_DIRECT	GO:0031625~ubiquitin protein ligase binding	19	2.55376	0.0479052	SMAD7, ABTB2, NFKBIA, CCT2, YWHAE, TRIB1, CKB, FZD6, UBE2N, ACVR1B, TNFRSF1B, CDKN1A, PA2G4, HIF1A, MAP1LC3A, CUL4A, JAK1, HSPA5, HSPD1
GOTERM_BP_DIRECT	GO:0097192~extrinsic apoptotic signaling pathway in absence of ligand	5	0.672043	0.0481283	CASP3, ITGAV, BCL2A1, IL1B, FOXO3
GOTERM_BP_DIRECT	GO:0042787~protein ubiquitination involved in ubiquitin-dependent protein catabolic process	12	1.6129	0.048453	RNF144A, RNF144B, CUL4A, HUWE1, NEDD4, ABTB2, HERC6, SMURF2, TRIM25, NEDD4L, UBE2D1, RNF145
GOTERM_BP_DIRECT	GO:0060670~branching involved in labyrinthine layer morphogenesis	3	0.403226	0.0493198	ADM, SOCS3, IL10
GOTERM_BP_DIRECT	GO:0000463~maturation of LSU-rRNA from tricistronic rRNA transcript (SSU-rRNA, 5.8S rRNA, LSU-rRNA)	3	0.403226	0.0493198	GTPBP4, BOP1, PES1
GOTERM_BP_DIRECT	GO:0046638~positive regulation of alpha-beta T cell differentiation	3	0.403226	0.0493198	ITPKB, PNP, ADA
GOTERM_BP_DIRECT	GO:0061549~sympathetic ganglion development	3	0.403226	0.0493198	NRP2, NRP1, CTNNB1
GOTERM_BP_DIRECT	GO:0034629~cellular protein complex localization	3	0.403226	0.0493198	SEH1L, SMAD7, RAN
GOTERM_BP_DIRECT	GO:0021675~nerve development	3	0.403226	0.0493198	NRP2, NRP1, DICER1
GOTERM_BP_DIRECT	GO:0060586~multicellular organismal iron ion homeostasis	3	0.403226	0.0493198	SLC11A2, HAMP, BMP6
GOTERM_MF_DIRECT	GO:0016274~protein-arginine N-methyltransferase activity	3	0.403226	0.0493687	PRMT5, WDR77, CARM1
GOTERM_MF_DIRECT	GO:0045236~CXCR chemokine receptor binding	3	0.403226	0.0493687	CXCL1, CXCL5, CXCL6
GOTERM_MF_DIRECT	GO:0001849~complement component C1q binding	3	0.403226	0.0493687	C1QBP, CD93, PTX3

## Sheet: cluster V
Category	Term	Count	%	PValue	Genes
GOTERM_MF_DIRECT	GO:0005515~protein binding	319	61.1111	1.18953e-11	PDLIM7, PTGS2, EDN1, MED25, BTK, CITED2, FAM124A, TMEM140, ISG15, GAB2, CLK3, SERPINE1, C7ORF49, FAM53C, TLK1, FAS, CCNA1, ADAM8, C15ORF57, MVB12B, LRRC4, GBP5, TNIK, BCL2L14, NCF2, NCF1, MECP2, UBR4, MED12, ESPL1, RAD9A, GEM, TOX4, BCL2L11, TANK, JUP, SPAG9, SSTR2, GRB10, LRCH1, MAPK6, PTRF, COLQ, JUN, TMEM170A, TGIF1, ARL8A, PRDM1, BIN1, BIN2, EIF2AK3, MRPL44, KIAA1109, NFKBID, NFKBIE, NFKBIB, …
GOTERM_BP_DIRECT	GO:0051607~defense response to virus	24	4.5977	1.79065e-10	IL6, ZC3HAV1, IFITM1, HERC5, CXCL9, RSAD2, APOBEC3G, PMAIP1, POLR3C, APOBEC3F, CXCL10, IFIT3, APOBEC3B, IFIT2, APOBEC3A, IFNL1, OASL, IL23A, ISG15, IFNB1, BCL2, TICAM1, GBP3, GBP1
GOTERM_CC_DIRECT	GO:0005829~cytosol	143	27.3946	5.73539e-10	NRBP1, IL18, APOBEC3G, ANKRD1, PMAIP1, BTK, GSTM3, ISG15, GAB2, STARD8, FAS, CCNA1, LONRF1, MVB12B, DEPDC7, BCL2L14, NCF2, NCF1, MADD, MECP2, ESPL1, TANK, BCL2L11, JUP, SPAG9, GRB10, NDEL1, PTRF, MAPK6, JUN, HARS, RIPK2, GBP1, AFTPH, IFIH1, ARFGAP3, GCLC, NFKBIE, NFKBIB, GCLM, SRC, TAGAP, AMER1, AKT1S1, BLOC1S3, TRIM69, DOPEY1, CDC42EP3, PPP2R2D, FBXO7, RAB8A, ABR, TBC1D10B, GARS, NXF1, AIM2, DEN…
GOTERM_BP_DIRECT	GO:0043065~positive regulation of apoptotic process	31	5.9387	1.28224e-09	BID, SEPT4, TNF, PTGS2, TNFRSF12A, ANKRD1, PMAIP1, PDCD1, SRC, LATS2, PLEKHG2, SOS1, FAS, FOSL1, LTA, IP6K2, TXNIP, ARHGEF3, IL6, ARHGEF2, ABR, NR4A1, BCL2L11, IFIT2, ATF4, TNFSF10, NUPR1, SCIN, MAP3K10, RIPK2, BIN1
GOTERM_BP_DIRECT	GO:0045071~negative regulation of viral genome replication	12	2.29885	7.30746e-09	SRPK2, APOBEC3A, OASL, TNF, ISG15, ZC3HAV1, IFITM1, IFNB1, RSAD2, APOBEC3G, CCL5, APOBEC3F
GOTERM_BP_DIRECT	GO:0060337~type I interferon signaling pathway	14	2.68199	1.72842e-08	IFITM1, HLA-A, RSAD2, HLA-E, HLA-G, IFIT3, IFIT2, OASL, IFI27, ISG15, IFNB1, IRF8, IRF4, IP6K2
GOTERM_BP_DIRECT	GO:0032496~response to lipopolysaccharide	21	4.02299	2.87636e-08	IRAK1, OTUD5, ABR, PTGS2, CXCL2, EDN1, CXCL9, IDO1, CXCL11, CXCL10, SOD2, P2RX7, CCR7, IL10RA, JUN, PLCG2, IL12A, ADAM17, CSF2RB, FAS, LTA
GOTERM_BP_DIRECT	GO:0042127~regulation of cell proliferation	22	4.21456	4.60579e-08	BID, SAT1, TXNIP, FXYD2, ARHGEF2, TNF, SGK3, CXCL2, CXCL9, S100A11, JAG1, CXCL11, SRC, BTK, CXCL10, JUP, STAT6, JUN, FAS, ABL2, TBX19, TES
GOTERM_BP_DIRECT	GO:0006954~inflammatory response	30	5.74713	8.28156e-07	CCL1, TNF, PTGS2, NFKBID, IL18, CXCL2, CXCL9, CXCL11, CCL5, CXCL10, CCRL2, IL23A, REL, TICAM1, FAS, ADAM8, NFX1, IRAK2, NFKBIZ, IL6, GBP5, AXL, AGER, AIM2, P2RX7, CCR7, RIPK2, NFE2L1, PLA2G4C, IGFBP4
GOTERM_BP_DIRECT	GO:0051092~positive regulation of NF-kappaB transcription factor activity	17	3.2567	8.45982e-07	IRAK2, IRAK1, ARHGEF2, IL6, TNF, NFKBIB, TERF2IP, AGER, TNFSF18, AIM2, BTK, NOD2, TRIM8, TICAM1, RIPK2, ADAM8, RHEBL1
GOTERM_BP_DIRECT	GO:0007165~signal transduction	62	11.8774	9.70223e-07	GNA13, IGFBP6, TNFSF15, SHF, CXCL11, TNFSF18, PDCD1, CXCL10, STARD8, TICAM1, CSF2RB, SHC1, FAS, LTA, IRAK1, DEPDC7, PKIG, GEM, TANK, ARHGAP25, JUP, CD83, GRB10, TNFSF13B, MAPK6, TXN, MAP3K10, RIPK2, NKIRAS2, GRASP, CCL1, NFKBIB, CREM, CXCL9, CDC42SE1, MDK, SRC, SCARF1, STAT6, TAGAP, CD69, SOS1, BCL11A, NFAT5, SH2B3, SH2B2, HLA-DOB, CDC42EP3, TRAF4, ABR, TBC1D10B, MRC2, S100A11, AXL, NR4A2, NR4A1,…
GOTERM_BP_DIRECT	GO:0045087~innate immune response	32	6.13027	1.23307e-06	IFIH1, HMGB3, ZC3HAV1, APOBEC3G, APOBEC3F, SRC, BTK, APOBEC3B, APOBEC3A, IFNL1, NOD2, IL23A, CLEC4E, REL, TRIM8, TICAM1, DEFB1, ZBP1, IRAK1, SRPK2, ARHGEF2, NCF2, NCF1, HERC5, AXL, POLR3C, HLA-E, AGER, AIM2, RIPK2, PRDM1, ABL2
GOTERM_BP_DIRECT	GO:0071222~cellular response to lipopolysaccharide	15	2.87356	2.87743e-06	IL6, TNF, STAP1, NFKBIB, AXL, ANKRD1, SRC, CXCL10, CD80, SERPINE1, IRF8, TICAM1, IL12A, PAF1, NR1H3
GOTERM_BP_DIRECT	GO:0000122~negative regulation of transcription from RNA polymerase II promoter	43	8.23755	4.46021e-06	TNF, EDN1, MED25, NFIX, ANKRD1, CBX6, CITED2, STAT6, AES, EZR, REL, BCL11A, BHLHE40, SUPT4H1, BCOR, TCF4, ZNF496, NR1H3, NFX1, ZNF281, TXNIP, KLF10, PKIG, MECP2, NR4A2, NR4A3, KAT5, PURB, ZBTB42, IFI27, PLK3, ATF3, SAP130, BTG2, IRF8, TXN, MDM2, TGIF1, PAF1, PRDM1, NFE2L3, KLF4, DNAJB5
GOTERM_BP_DIRECT	GO:0048661~positive regulation of smooth muscle cell proliferation	11	2.10728	5.24861e-06	IRAK1, IL6, TNF, PDGFB, PTGS2, IL18, JUN, EDN1, IL6R, NR4A3, CCL5
GOTERM_CC_DIRECT	GO:0005737~cytoplasm	183	35.0575	6.67474e-06	GNA13, ZC3HAV1, PDLIM7, PTGS2, PDGFB, EDN1, APOBEC3G, ANKRD1, APOBEC3F, BTK, CITED2, IGHMBP2, APOBEC3A, GSTM3, GAB2, C7ORF49, FAS, ADAM8, IFRD1, LRRC4, TNIK, BCL2L14, STAP1, NCF2, NCF1, C6ORF47, MADD, PKIG, UBR4, UBE2J1, ESPL1, RAD9A, TANK, JUP, SPAG9, SSTR2, GRB10, MAP4K5, MAPK6, PTRF, HARS, SLU7, RIPK2, NFE2L1, ARL8A, CELF1, PAF1, PRDM1, NFE2L3, BIN1, EIF2AK3, BIN2, AFTPH, ARFGAP3, HMGB3, NFKBI…
GOTERM_BP_DIRECT	GO:0045893~positive regulation of transcription, DNA-templated	33	6.32184	1.85587e-05	ELF1, TNF, PDGFB, CHEK2, MDK, SRC, CITED2, IFNL1, SERTAD3, TCF4, RUNX2, ZNF496, NR1H3, ZNF281, IRAK1, KLF6, IL6, MED12, MECP2, FZD1, KAT5, FZD4, CDK2, RLF, ATF5, ATF4, CD80, JUN, SMARCA5, NFE2L1, IRF4, NFE2L3, KLF4
GOTERM_BP_DIRECT	GO:0045944~positive regulation of transcription from RNA polymerase II promoter	51	9.77011	2.254e-05	ELF1, IL18, EDN1, MED25, ANKRD1, JAG1, CITED2, CXCL10, PCGF5, NOD2, SERPINE1, FOSL1, ARHGEF2, MED12, OSM, IFNB1, JUN, RIPK2, NFE2L1, PAF1, KDM6B, TBX19, TNF, CREM, NFIX, SRF, STAT6, IL23A, REL, BCL11A, NFAT5, ARMCX3, SUPT4H1, TCF4, NR1H3, MAFF, IL6, KAT2B, NR4A2, AKAP8L, NR4A1, NR4A3, KAT5, MAFK, RLF, ATF5, ATF4, ATF3, IRF4, EAF2, KLF4
GOTERM_BP_DIRECT	GO:0032729~positive regulation of interferon-gamma production	9	1.72414	3.36893e-05	IFNL1, TNF, IL23A, IL18, IRF8, HLA-A, IL12A, RIPK2, LTA
GOTERM_BP_DIRECT	GO:0032735~positive regulation of interleukin-12 production	7	1.341	4.94043e-05	CCR7, IL23A, IRF8, RIPK2, IDO1, AGER, HLA-G
GOTERM_BP_DIRECT	GO:0009615~response to virus	13	2.49042	5.32107e-05	IFIT3, IFIT2, IFIH1, OASL, TNF, ZC3HAV1, IFITM1, IFNB1, IL12A, RSAD2, CCL5, FOSL1, SRC
GOTERM_CC_DIRECT	GO:0005634~nucleus	182	34.8659	9.75428e-05	GNA13, SEPT4, ZC3HAV1, PDLIM7, PTGS2, ANKRD1, PMAIP1, CBX6, BTK, CITED2, APOBEC3B, IGHMBP2, APOBEC3A, GSTM3, CLK3, C7ORF49, TLK1, FAS, CCNA1, IFRD1, MVB12B, TNIK, STAP1, PKIG, MED12, MECP2, ESPL1, RAD9A, GEM, SP140, JUP, MAPK6, PTRF, HES4, JUN, PARP15, SMARCA5, SLU7, TGIF1, NFE2L1, CELF1, SWT1, PRDM1, NFE2L3, MRPL44, AFTPH, IFIH1, KIAA1109, HMGB3, NFKBID, NFKBIB, SETD1B, PRRC2A, SRF, ZNF618, SRC,…
GOTERM_BP_DIRECT	GO:0002690~positive regulation of leukocyte chemotaxis	6	1.14943	0.000101298	IL6, CXCL9, ADAM17, IL6R, CXCL11, CXCL10
GOTERM_BP_DIRECT	GO:0050830~defense response to Gram-positive bacterium	11	2.10728	0.000117567	P2RX7, IL6, TNF, HLA-A, IL12A, ADAM17, RIPK2, IL6R, HLA-E, DEFB1, LTA
GOTERM_BP_DIRECT	GO:0006955~immune response	27	5.17241	0.00012223	GPR183, TNF, IL18, CXCL2, CXCL9, TNFSF15, CXCL11, CCL5, CXCL10, FAS, DEFB1, HLA-DOB, LTA, IL6, CMKLR1, HLA-A, CD276, GEM, HLA-E, AIM2, OSM, CCR7, TNFSF10, TNFSF13B, IRF8, IL12A, LCP2
GOTERM_MF_DIRECT	GO:0005125~cytokine activity	16	3.06513	0.000135965	IL6, TNF, IL18, EDN1, TNFSF15, CXCL9, TNFSF18, OSM, IFNL1, TNFSF10, IL23A, TNFSF13B, IFNB1, CLCF1, IL12A, LTA
GOTERM_BP_DIRECT	GO:0031663~lipopolysaccharide-mediated signaling pathway	7	1.341	0.000214499	IRAK2, IRAK1, TNF, IL18, TICAM1, RIPK2, CCL5
GOTERM_BP_DIRECT	GO:0032755~positive regulation of interleukin-6 production	8	1.53257	0.000217779	P2RX7, IL6, ARHGEF2, NOD2, TNF, TICAM1, RIPK2, IL6R
GOTERM_BP_DIRECT	GO:0043524~negative regulation of neuron apoptotic process	13	2.49042	0.000305428	GCLC, BTG2, CLCF1, JUN, BCL2, MECP2, AXL, NR4A2, NR4A3, ADAM8, MDK, GCLM, SOD2
GOTERM_BP_DIRECT	GO:0001916~positive regulation of T cell mediated cytotoxicity	5	0.957854	0.000340203	P2RX7, IL23A, HLA-A, IL12A, HLA-E
GOTERM_BP_DIRECT	GO:0035556~intracellular signal transduction	25	4.78927	0.000375472	DEPDC7, ARHGEF3, SRPK2, ARHGEF2, NRBP1, TNIK, ABR, SGK3, EDN1, SRC, LATS2, BTK, RASSF5, NOD2, MAP4K5, ADCY9, CD80, PLCG2, SH2B3, TLK1, SH2B2, SHC1, PLA2G4C, SIK1, LCP2
GOTERM_BP_DIRECT	GO:0050731~positive regulation of peptidyl-tyrosine phosphorylation	10	1.91571	0.000433258	OSM, IL6, ARHGEF2, PDGFB, CD80, ITGA5, RIPK2, RICTOR, IL6R, SRC
GOTERM_MF_DIRECT	GO:0005102~receptor binding	23	4.40613	0.000433438	IGFBP6, HLA-A, CD276, FZD1, TNFSF15, HLA-E, TNFSF18, HLA-G, SRC, BTK, CXCL10, P2RX7, IFNL1, TNFSF10, LAMA3, TNFSF13B, GLA, CLCF1, SERPINE1, RIPK2, ABL2, IGFBP4, LTA
GOTERM_BP_DIRECT	GO:0006919~activation of cysteine-type endopeptidase activity involved in apoptotic process	10	1.91571	0.000474276	BID, IFI27, TNFSF10, TNF, TNFSF15, FAS, PMAIP1, EIF2AK3, BCL2L11, HIP1
GOTERM_BP_DIRECT	GO:0051897~positive regulation of protein kinase B signaling	10	1.91571	0.000518431	IL6, CCR7, TNF, IL18, TXN, AXL, RICTOR, ADAM8, SRC, HIP1
GOTERM_BP_DIRECT	GO:0034097~response to cytokine	8	1.53257	0.000543542	IFI27, REL, JUN, BCL2, ITIH4, IL6R, FOSL1, SRF
GOTERM_MF_DIRECT	GO:0043325~phosphatidylinositol-3,4-bisphosphate binding	6	1.14943	0.000570229	GAB2, PLEK, NCF1, NCF1C, NCF1B, HIP1
GOTERM_MF_DIRECT	GO:0035091~phosphatidylinositol binding	10	1.91571	0.000625205	SGK3, NCF1, MYO1E, NCF1C, NCF1B, PXDC1, ESYT2, ZCCHC14, HIP1, SNX20
GOTERM_BP_DIRECT	GO:0033138~positive regulation of peptidyl-serine phosphorylation	9	1.72414	0.000682823	OSM, IL6, TNF, BCL2, TXN, RIPK2, TERF2IP, PPP1R15A, BCAR3
GOTERM_MF_DIRECT	GO:0046982~protein heterodimerization activity	27	5.17241	0.000697458	GCLC, PDGFB, GCLM, MAX, CLCF1, SOS1, BCL2, BCL11A, BHLHE40, SUPT4H1, TCF4, HIP1, FBXO7, IRAK2, IRAK1, MICU1, FLOT1, NR4A2, AXL, NR4A1, FZD4, SMC4, ATF4, ATF3, MAPK6, JUN, IL12A
GOTERM_BP_DIRECT	GO:0070098~chemokine-mediated signaling pathway	9	1.72414	0.000751252	CCRL2, CCL1, GPR35, CMKLR1, CXCL2, CXCL9, CCL5, CXCL11, CXCL10
GOTERM_MF_DIRECT	GO:0061630~ubiquitin protein ligase activity	15	2.87356	0.000834689	UBE2A, UBE2Z, RNF19A, UBE2J1, MED12, RBBP6, RNF114, RNF115, RABGEF1, MDM2, RNF149, SMURF1, SIAH2, NEURL3, RNF122
GOTERM_BP_DIRECT	GO:0006959~humoral immune response	8	1.53257	0.000953971	CD83, GPR183, IL6, TNF, IFNB1, BCL2, PDCD1, LTA
GOTERM_BP_DIRECT	GO:0032722~positive regulation of chemokine production	5	0.957854	0.00103704	IL6, TNF, ADAM17, RIPK2, IL6R
GOTERM_BP_DIRECT	GO:0010529~negative regulation of transposition	4	0.766284	0.001065	APOBEC3B, APOBEC3A, APOBEC3G, APOBEC3F
GOTERM_BP_DIRECT	GO:0045429~positive regulation of nitric oxide biosynthetic process	7	1.341	0.00111611	IL6, TNF, PTGS2, EDN1, TICAM1, KLF4, SOD2
GOTERM_BP_DIRECT	GO:0045785~positive regulation of cell adhesion	7	1.341	0.00111611	STX4, CCR7, TNF, IL12A, CCL5, ADAM8, TNFSF18
GOTERM_MF_DIRECT	GO:0005164~tumor necrosis factor receptor binding	6	1.14943	0.0011621	TNFSF10, TNF, TNFSF13B, TNFSF15, LTA, TRAF4
GOTERM_BP_DIRECT	GO:0009612~response to mechanical stimulus	8	1.53257	0.00117398	TXNIP, P2RX7, BTG2, JUN, RCAN1, FOSL1, SRC, CITED2
GOTERM_BP_DIRECT	GO:0007249~I-kappaB kinase/NF-kappaB signaling	8	1.53257	0.00129794	IRAK2, TNF, REL, TICAM1, RIPK2, TANK, NKIRAS2, BTK
GOTERM_BP_DIRECT	GO:0031668~cellular response to extracellular stimulus	5	0.957854	0.00130439	P2RX7, AES, AXL, NR4A2, FOSL1
GOTERM_BP_DIRECT	GO:0071456~cellular response to hypoxia	10	1.91571	0.00136463	IRAK1, PTGS2, BCL2, EDN1, MDM2, ANKRD1, PMAIP1, ADAM8, SRC, KCNMB1
GOTERM_BP_DIRECT	GO:0071363~cellular response to growth factor stimulus	7	1.341	0.00142334	PDGFB, MDM2, TGIF1, SRD5A1, SHC1, KLF4, FEZ1
GOTERM_BP_DIRECT	GO:0009967~positive regulation of signal transduction	8	1.53257	0.00143189	STAP1, CD80, SH2B3, SH2B2, HOMER1, SHF, HSH2D, BCAR3
GOTERM_MF_DIRECT	GO:0042803~protein homodimerization activity	36	6.89655	0.0015175	NRBP1, PDGFB, PTGS2, ABCD1, RDX, APOBEC3G, CHEK2, CCL5, SRF, MAX, GSTM3, TRIM8, BCL2, BCL11A, BHLHE40, TCF4, HIP1, IRAK2, IRAK1, PLEK, S100A11, NR4A2, IL6R, NR4A3, FZD4, FLNA, HLA-G, JUP, P2RX7, ATF3, GLA, JUN, ERN1, MAP3K10, RIPK2, EIF2AK3
GOTERM_BP_DIRECT	GO:0070234~positive regulation of T cell apoptotic process	4	0.766284	0.00156476	LGALS17A, IDO1, CCL5, PDCD1
GOTERM_BP_DIRECT	GO:0008285~negative regulation of cell proliferation	23	4.40613	0.00159458	IL6, KAT2B, PTGS2, IFITM1, KLF10, IGFBP6, S100A11, BRIP1, SRF, SOD2, IFIT3, OSM, ATF5, WARS, IFNL1, RASSF5, SSTR2, BTG2, JUN, SCIN, FOSL1, KLF4, TES
GOTERM_BP_DIRECT	GO:0033209~tumor necrosis factor-mediated signaling pathway	11	2.10728	0.00163118	TNF, TNFSF13B, TNFRSF12A, PSMC1, PSMD1, TNFSF15, ADAM17, FAS, TNFSF18, LTA, AIM2
GOTERM_CC_DIRECT	GO:0016020~membrane	81	15.5172	0.00174512	GNA13, GYPC, NRBP1, PDGFB, TNFSF15, JAG1, IGHMBP2, CLK3, PSMD1, NECAP2, NECAP1, FAS, RNF149, LTA, TOMM34, STX5, STX4, BCL2L14, GBP5, ICAM2, FLOT1, HLA-A, MED12, UBR4, GEM, IL6R, HLA-E, HLA-G, FLNA, TMEM131, JOSD1, IGSF8, TNFSF13B, SLC37A1, ASPHD2, TYSND1, MGEA5, ADAM17, SLU7, CELF1, ARL8A, PAF1, BIN1, GBP3, EIF2AK3, PPP1R15A, NKIRAS2, BID, GALNT3, ARFGAP3, KIAA1109, TNF, IFITM1, ADPGK, ABCD1, ACP…
GOTERM_BP_DIRECT	GO:0000209~protein polyubiquitination	14	2.68199	0.00188208	UBE2A, RNF19A, HERC5, RBBP6, RNF114, RNF115, TRIM69, BCL2, PSMD1, PSMC1, SMURF1, SIAH2, LONRF1, RNF122
GOTERM_BP_DIRECT	GO:0006801~superoxide metabolic process	5	0.957854	0.00197672	NCF2, NCF1, NCF1C, NCF1B, SOD2
GOTERM_BP_DIRECT	GO:0070555~response to interleukin-1	6	1.14943	0.00199334	IRAK2, IRAK1, AES, GCLC, RIPK2, SRC
GOTERM_BP_DIRECT	GO:0042493~response to drug	19	3.63985	0.00208308	TXNIP, IL6, PTGS2, PAPD7, FZD1, GCLM, MDK, SRC, SOD2, P2RX7, JUN, BCL2, TGIF1, MDM2, ADAM17, SRD5A1, FOSL1, LTA, BCAR3
GOTERM_BP_DIRECT	GO:0006935~chemotaxis	11	2.10728	0.00209245	CCRL2, CCL1, CCR7, CMKLR1, CXCL2, CXCL9, CCL5, CXCL11, DEFB1, FOSL1, CXCL10
GOTERM_BP_DIRECT	GO:0035914~skeletal muscle cell differentiation	7	1.341	0.00222678	MAFF, ATF3, BTG2, NUPR1, NR4A1, ANKRD1, CITED2
GOTERM_MF_DIRECT	GO:0004674~protein serine/threonine kinase activity	22	4.21456	0.00224357	IRAK2, IRAK1, SRPK2, NRBP1, TNIK, SGK3, PDK3, CHEK2, CDK2, LATS2, PRKY, MAP4K5, PLK3, MAPK6, CLK3, ERN1, MAP3K10, RIPK2, TLK1, SIK1, CDK16, EIF2AK3
GOTERM_MF_DIRECT	GO:0016176~superoxide-generating NADPH oxidase activator activity	4	0.766284	0.00227831	PDGFB, NCF1, NCF1C, NCF1B
GOTERM_BP_DIRECT	GO:0006915~apoptotic process	29	5.55556	0.00233905	SEPT4, UBE2Z, PMAIP1, SHF, PDCD1, TRIM69, BCL2, FAS, LTA, TRAF4, PHLDA2, HIP1, BCL2L14, NCF1, NR4A1, ESPL1, BCL2L11, AIM2, RASSF5, TNFSF10, ATG4D, KIF1B, PLK3, MAP3K10, RIPK2, EAF2, SIAH2, PPP1R15A, C3ORF38
GOTERM_BP_DIRECT	GO:0018105~peptidyl-serine phosphorylation	11	2.10728	0.00250306	PDGFB, SGK3, PDK3, BCL2, MAP3K10, RICTOR, CHEK2, EIF2AK3, LATS2, SRC, CDK2
GOTERM_BP_DIRECT	GO:0042542~response to hydrogen peroxide	7	1.341	0.00273784	TXNIP, JUN, BCL2, NR4A3, FOSL1, SRC, SOD2
GOTERM_MF_DIRECT	GO:0016175~superoxide-generating NADPH oxidase activity	4	0.766284	0.00306776	NCF2, NCF1, NCF1C, NCF1B
GOTERM_MF_DIRECT	GO:0016814~hydrolase activity, acting on carbon-nitrogen (but not peptide) bonds, in cyclic amidines	4	0.766284	0.00306776	APOBEC3B, APOBEC3A, APOBEC3G, APOBEC3F
GOTERM_CC_DIRECT	GO:0043020~NADPH oxidase complex	4	0.766284	0.00336532	NCF2, NCF1, NCF1C, NCF1B
GOTERM_BP_DIRECT	GO:0001836~release of cytochrome c from mitochondria	5	0.957854	0.00338345	BID, JUN, BCL2, PMAIP1, SOD2
GOTERM_BP_DIRECT	GO:0060333~interferon-gamma-mediated signaling pathway	8	1.53257	0.00344703	OASL, TRIM8, IRF8, HLA-A, IRF4, HLA-E, HLA-G, GBP1
GOTERM_BP_DIRECT	GO:0042517~positive regulation of tyrosine phosphorylation of Stat3 protein	6	1.14943	0.00376466	OSM, IL6, IL23A, CLCF1, IL18, IL6R
GOTERM_BP_DIRECT	GO:0051602~response to electrical stimulus	5	0.957854	0.00397252	P2RX7, IL6, BTG2, SRC, SOD2
GOTERM_CC_DIRECT	GO:0032010~phagolysosome	3	0.574713	0.00402656	NCF2, NCF1, ADAM8
GOTERM_CC_DIRECT	GO:0005654~nucleoplasm	96	18.3908	0.00440805	IER2, SEPT4, ELF1, KDM6A, TAF1A, NRBP1, MED25, ANKRD1, TERF2IP, CBX6, MAX, APOBEC3A, CLK3, TRIM8, ISG15, PSMD1, CCNA1, IP6K2, TOMM34, ZNF281, SRPK2, STX5, TNIK, MED12, PAPD7, UBR4, RAD9A, MBNL1, UBN2, TOX4, RBBP6, CDK2, SP140, PTRF, MAPK6, JUN, TXN, SMARCA5, MDM2, SLU7, TGIF1, CELF1, SIAH2, PRDM1, PAF1, KDM6B, REV3L, AFTPH, UBE2Z, ZBTB10, SETD1B, EGLN2, WBP11, CHEK2, SRF, STAT6, AKT1S1, REL, BCL1…
GOTERM_CC_DIRECT	GO:0009897~external side of plasma membrane	14	2.68199	0.00444836	IL6, TNF, CD276, CXCL9, PDCD1, CXCL10, CD83, P2RX7, CCR7, CD80, ITGA5, CD69, FAS, LAG3
GOTERM_MF_DIRECT	GO:0047844~deoxycytidine deaminase activity	3	0.574713	0.00454667	APOBEC3B, APOBEC3A, APOBEC3G
GOTERM_BP_DIRECT	GO:0030168~platelet activation	10	1.91571	0.00467825	GNA13, IL6, BLOC1S3, PLCG2, AXL, GP1BA, SRF, FLNA, SRC, LCP2
GOTERM_MF_DIRECT	GO:0005070~SH3/SH2 adaptor activity	7	1.341	0.00470257	GRB10, STAP1, SH2B2, SHF, SRC, HSH2D, BCAR3
GOTERM_BP_DIRECT	GO:0045730~respiratory burst	4	0.766284	0.00490552	NCF2, NCF1, NCF1C, NCF1B
GOTERM_MF_DIRECT	GO:0003714~transcription corepressor activity	14	2.68199	0.00493992	ZNF281, MECP2, ANKRD1, CITED2, ATF5, AES, ATF3, CIR1, MAP3K10, TGIF1, BHLHE40, SIAH2, BCOR, TCF4
GOTERM_BP_DIRECT	GO:0043123~positive regulation of I-kappaB kinase/NF-kappaB signaling	12	2.29885	0.00526676	IRAK1, NOD2, TNFSF10, CCR7, TNF, REL, ZC3HAV1, TRIM8, TICAM1, RIPK2, TERF2IP, FLNA
GOTERM_BP_DIRECT	GO:0008360~regulation of cell shape	11	2.10728	0.005623	SYNE3, BRWD3, GNA13, IL6, EZR, WIPF2, PLEKHO1, CDC42SE1, RDX, CDC42EP3, RHOU
GOTERM_BP_DIRECT	GO:0090002~establishment of protein localization to plasma membrane	6	1.14943	0.00582972	JUP, TNF, EZR, FLOT1, TSPAN14, RDX
GOTERM_BP_DIRECT	GO:0097191~extrinsic apoptotic signaling pathway	6	1.14943	0.00582972	P2RX7, TNF, TNFRSF12A, IL12A, FAS, IL6R
GOTERM_BP_DIRECT	GO:0042554~superoxide anion generation	4	0.766284	0.00611632	NCF2, NCF1, EDN1, SOD2
GOTERM_BP_DIRECT	GO:0032728~positive regulation of interferon-beta production	5	0.957854	0.00614619	IFIH1, ZC3HAV1, FLOT1, RIPK2, POLR3C
GOTERM_BP_DIRECT	GO:0045669~positive regulation of osteoblast differentiation	7	1.341	0.00618112	IL6, PDLIM7, IFITM1, CD276, JAG1, IL6R, RUNX2
GOTERM_BP_DIRECT	GO:0010628~positive regulation of gene expression	16	3.06513	0.00640549	SRPK2, KDM6A, IL6, TNF, PDGFB, STAP1, RDX, CITED2, P2RX7, ATF4, EZR, MDM2, UBAP2L, PRDM1, EIF2AK3, KLF4
GOTERM_BP_DIRECT	GO:0009314~response to radiation	5	0.957854	0.00701644	PLK3, JUN, BCL2, TXN, MECP2
GOTERM_BP_DIRECT	GO:0032816~positive regulation of natural killer cell activation	3	0.574713	0.00723891	IL23A, TICAM1, IL12A
GOTERM_BP_DIRECT	GO:0051902~negative regulation of mitochondrial depolarization	3	0.574713	0.00723891	BCL2, SRC, HSH2D
GOTERM_BP_DIRECT	GO:0071225~cellular response to muramyl dipeptide	3	0.574713	0.00723891	ARHGEF2, NOD2, RIPK2
GOTERM_MF_DIRECT	GO:0048248~CXCR3 chemokine receptor binding	3	0.574713	0.00743718	CXCL9, CXCL11, CXCL10
GOTERM_BP_DIRECT	GO:0002479~antigen processing and presentation of exogenous peptide antigen via MHC class I, TAP-dependent	7	1.341	0.00782873	NCF2, NCF1, PSMC1, PSMD1, HLA-A, HLA-E, HLA-G
GOTERM_MF_DIRECT	GO:0042826~histone deacetylase binding	9	1.72414	0.00799779	KAT2B, MECP2, AKAP8L, RAD9A, PRDM1, ANKRD1, BCOR, SRF, KLF4
GOTERM_MF_DIRECT	GO:0003700~transcription factor activity, sequence-specific DNA binding	41	7.85441	0.00834821	ELF1, CREM, NFIX, SRF, CITED2, TSC22D1, STAT6, MAX, CIR1, REL, NFAT5, BHLHE40, SUPT4H1, TCF4, FOSL1, RUNX2, ZNF496, NR1H3, NFX1, ZNF267, ZNF281, MAFF, EGR3, KLF10, AFF4, MECP2, RCAN1, MAFK, SP140, ATF5, ATF4, ATF3, JUN, IRF8, TGIF1, NFE2L1, IRF4, PRDM1, NFE2L3, TBX19, KLF4
GOTERM_BP_DIRECT	GO:0032436~positive regulation of proteasomal ubiquitin-dependent protein catabolic process	7	1.341	0.00844212	RNF114, GCLC, NUB1, RNF19A, ZFAND2A, MDM2, TRIB2
GOTERM_BP_DIRECT	GO:0051091~positive regulation of sequence-specific DNA binding transcription factor activity	9	1.72414	0.00874192	JUP, IL6, TNF, TRIM8, EDN1, FZD1, FZD4, FOSL1, SRF
GOTERM_BP_DIRECT	GO:0044344~cellular response to fibroblast growth factor stimulus	5	0.957854	0.00899248	EGR3, GCLC, NR4A1, CCL5, GCLM
GOTERM_BP_DIRECT	GO:1900740~positive regulation of protein insertion into mitochondrial membrane involved in apoptotic signaling pathway	5	0.957854	0.00899248	BID, BCL2, YWHAQ, PMAIP1, BCL2L11
GOTERM_BP_DIRECT	GO:0090026~positive regulation of monocyte chemotaxis	4	0.766284	0.00903143	SERPINE1, CCL5, TNFSF18, CXCL10
GOTERM_BP_DIRECT	GO:0051384~response to glucocorticoid	7	1.341	0.00908923	CCL1, IL6, TNF, PTGS2, BCL2, FAS, MDK
GOTERM_BP_DIRECT	GO:0032760~positive regulation of tumor necrosis factor production	6	1.14943	0.00939474	ARHGEF2, NOD2, IL23A, TICAM1, RIPK2, HLA-E
GOTERM_BP_DIRECT	GO:0031532~actin cytoskeleton reorganization	6	1.14943	0.00939474	EZR, TNIK, PLEK, SHC1, RICTOR, FLNA
GOTERM_MF_DIRECT	GO:0016874~ligase activity	16	3.06513	0.00956367	DTX4, RNF19A, UBR4, HERC5, RBBP6, GCLM, RNF114, RNF115, TRIM8, TRIM69, MDM2, RNF149, SMURF1, SIAH2, NEURL3, NFX1
GOTERM_BP_DIRECT	GO:0043507~positive regulation of JUN kinase activity	5	0.957854	0.0101035	TNF, EDN1, MAP3K10, AGER, FZD4
GOTERM_BP_DIRECT	GO:0048147~negative regulation of fibroblast proliferation	5	0.957854	0.0101035	NUPR1, MED25, PMAIP1, LTA, SOD2
GOTERM_BP_DIRECT	GO:0042787~protein ubiquitination involved in ubiquitin-dependent protein catabolic process	11	2.10728	0.0102661	UBE2Z, RNF115, RNF19A, HERC5, UBR4, MDM2, SIAH2, SMURF1, RBBP6, RNF122, FBXO7
GOTERM_BP_DIRECT	GO:0071376~cellular response to corticotropin-releasing hormone stimulus	3	0.574713	0.0106601	NR4A2, NR4A1, NR4A3
GOTERM_BP_DIRECT	GO:0030816~positive regulation of cAMP metabolic process	3	0.574713	0.0106601	CXCL9, CXCL11, CXCL10
GOTERM_BP_DIRECT	GO:1902041~regulation of extrinsic apoptotic signaling pathway via death domain receptors	4	0.766284	0.0107445	STX4, TNFSF10, MADD, FAS
GOTERM_BP_DIRECT	GO:0007254~JNK cascade	6	1.14943	0.0111668	IRAK2, IRAK1, NOD2, TNF, MAP3K10, RIPK2
GOTERM_MF_DIRECT	GO:0000978~RNA polymerase II core promoter proximal region sequence-specific DNA binding	19	3.63985	0.0116723	ZNF281, ELF1, KDM6A, NR4A3, SRF, MAX, ATF4, ATF3, JUN, BCL11A, NFAT5, TGIF1, PRDM1, IRF4, TCF4, NFE2L3, RUNX2, FOSL1, NR1H3
GOTERM_MF_DIRECT	GO:0008009~chemokine activity	6	1.14943	0.0118065	CCL1, CXCL2, CXCL9, CCL5, CXCL11, CXCL10
GOTERM_BP_DIRECT	GO:0051056~regulation of small GTPase mediated signal transduction	10	1.91571	0.0123036	DEPDC7, ARHGEF3, PLEKHG2, ARHGEF2, TAGAP, ABR, SOS1, STARD8, RHOU, ARHGAP25
GOTERM_MF_DIRECT	GO:0042802~identical protein binding	33	6.32184	0.0123254	KDM6A, TNF, PDGFB, ABCD1, CHEK2, ESYT2, BTK, STAT6, GSTM3, CLK3, TRIM8, BCL2, FAS, TCF4, TRAF4, MICU1, GBP5, RCAN1, AGER, ACPP, AIM2, SOD2, IFIT3, ATF3, NDEL1, JUN, ERN1, RIPK2, MDM2, BIN1, EIF2AK3, GRASP, GBP1
GOTERM_BP_DIRECT	GO:0070059~intrinsic apoptotic signaling pathway in response to endoplasmic reticulum stress	5	0.957854	0.0125833	ATF4, BCL2, ERN1, PMAIP1, PPP1R15A
GOTERM_BP_DIRECT	GO:2001244~positive regulation of intrinsic apoptotic signaling pathway	5	0.957854	0.0125833	BID, SEPT4, BCL2, PMAIP1, BCL2L11
GOTERM_BP_DIRECT	GO:1902042~negative regulation of extrinsic apoptotic signaling pathway via death domain receptors	5	0.957854	0.0125833	ARHGEF2, TNFSF10, SERPINE1, TMBIM1, FAS
GOTERM_BP_DIRECT	GO:0045089~positive regulation of innate immune response	4	0.766284	0.0126325	GBP5, IFNB1, CCL5, POLR3C
GOTERM_BP_DIRECT	GO:0001782~B cell homeostasis	4	0.766284	0.0126325	TNFSF13B, BCL2, SOS1, BCL2L11
GOTERM_MF_DIRECT	GO:0004871~signal transducer activity	13	2.49042	0.0128017	GNA13, NFKBIB, PDCD1, FLNA, JUP, STAT6, IL10RA, TICAM1, PLCG2, RIPK2, SH2B3, SH2B2, FAS
GOTERM_MF_DIRECT	GO:0001078~transcriptional repressor activity, RNA polymerase II core promoter proximal region sequence-specific binding	9	1.72414	0.0129716	ZNF281, ATF3, BTG2, BCL11A, TGIF1, BHLHE40, PRDM1, NFE2L3, NFX1
GOTERM_BP_DIRECT	GO:0032481~positive regulation of type I interferon production	6	1.14943	0.0131541	STAT6, IRAK1, ZC3HAV1, PLCG2, POLR3C, ZBP1
GOTERM_MF_DIRECT	GO:0004672~protein kinase activity	19	3.63985	0.0132261	IRAK1, SRPK2, NRBP1, TNIK, SGK3, PDK3, CHEK2, CCL5, CDK2, TRIB2, SRC, BTK, PRKY, MAP4K5, CLK3, MAP3K10, CDK16, ABL2, EIF2AK3
GOTERM_BP_DIRECT	GO:0045787~positive regulation of cell cycle	5	0.957854	0.0139564	SRPK2, NR4A3, FOSL1, BCL2L11, CITED2
GOTERM_BP_DIRECT	GO:0070383~DNA cytosine deamination	3	0.574713	0.0146523	APOBEC3A, APOBEC3G, APOBEC3F
GOTERM_BP_DIRECT	GO:0051276~chromosome organization	4	0.766284	0.0146981	RLF, SMCHD1, GEM, SMC4
GOTERM_BP_DIRECT	GO:0008637~apoptotic mitochondrial changes	4	0.766284	0.0146981	BID, IFIT2, GCLC, GCLM
GOTERM_BP_DIRECT	GO:0042832~defense response to protozoan	4	0.766284	0.0146981	IL6, IRF8, IL12A, IRF4
GOTERM_BP_DIRECT	GO:0043547~positive regulation of GTPase activity	26	4.98084	0.0147264	CCL1, ARFGAP3, PDGFB, CYTH1, RASGEF1B, ASAP2, CCL5, TAGAP, PLEKHG2, SOS1, STARD8, RABGEF1, CSF2RB, SHC1, CDC42EP3, DEPDC7, ARHGEF3, ARHGEF2, ABR, MADD, DENND1B, ARHGAP25, NDEL1, JUN, DENND4A, BCAR3
GOTERM_MF_DIRECT	GO:0005138~interleukin-6 receptor binding	3	0.574713	0.0150459	IL6, ADAM17, IL6R
GOTERM_BP_DIRECT	GO:0006468~protein phosphorylation	22	4.21456	0.0158366	IRAK2, IRAK1, SRPK2, NRBP1, TNIK, SGK3, PDGFB, CHEK2, TRIB2, LATS2, BTK, PRKY, P2RX7, MAP4K5, PLK3, MAPK6, CLK3, ERN1, TLK1, SIK1, CDK16, EIF2AK3
GOTERM_BP_DIRECT	GO:0006366~transcription from RNA polymerase II promoter	24	4.5977	0.0162201	MAFF, ELF1, TAF1A, AFF4, NFIX, MAFK, SRF, TSC22D1, ATF5, MAX, ATF4, ATF3, REL, JUN, NFAT5, NFE2L1, EAF2, IRF4, SUPT4H1, NFE2L3, FOSL1, RUNX2, KLF4, NFX1
GOTERM_MF_DIRECT	GO:0001077~transcriptional activator activity, RNA polymerase II core promoter proximal region sequence-specific binding	14	2.68199	0.0162254	ELF1, NR4A2, NR4A1, NR4A3, SRF, ATF4, JUN, NFAT5, IRF4, TCF4, RUNX2, FOSL1, KLF4, NR1H3
GOTERM_BP_DIRECT	GO:0014911~positive regulation of smooth muscle cell migration	4	0.766284	0.016943	PDGFB, BCL2, CCL5, SRC
GOTERM_BP_DIRECT	GO:0071375~cellular response to peptide hormone stimulus	4	0.766284	0.016943	MAX, EDN1, MDM2, SRC
GOTERM_BP_DIRECT	GO:0048536~spleen development	5	0.957854	0.0169789	BCL2, ADAM17, FAS, BCL2L11, CITED2
GOTERM_BP_DIRECT	GO:0034976~response to endoplasmic reticulum stress	7	1.341	0.0176206	ATF4, TMX4, FLOT1, ERN1, EIF2AK3, PPP1R15A, BCL2L11
GOTERM_BP_DIRECT	GO:2000210~positive regulation of anoikis	3	0.574713	0.0191815	AES, CHEK2, SIK1
GOTERM_BP_DIRECT	GO:0090150~establishment of protein localization to membrane	3	0.574713	0.0191815	SYNE3, BID, COLQ
GOTERM_BP_DIRECT	GO:0010818~T cell chemotaxis	3	0.574713	0.0191815	GPR183, CXCL11, CXCL10
GOTERM_BP_DIRECT	GO:0042346~positive regulation of NF-kappaB import into nucleus	4	0.766284	0.0193687	TNF, IL23A, PTGS2, IL18
GOTERM_BP_DIRECT	GO:0045454~cell redox homeostasis	7	1.341	0.0198219	IL6, GCLC, NCF2, NCF1, TMX4, TXN, EGLN2
GOTERM_MF_DIRECT	GO:0070412~R-SMAD binding	4	0.766284	0.0200898	JUN, ANKRD1, SMURF1, RANBP3L
GOTERM_BP_DIRECT	GO:0008625~extrinsic apoptotic signaling pathway via death domain receptors	5	0.957854	0.0203807	BID, TNF, BCL2, BAG3, FAS
GOTERM_BP_DIRECT	GO:0070301~cellular response to hydrogen peroxide	6	1.14943	0.0205094	STAT6, IL6, AXL, MDM2, KLF4, KDM6B
GOTERM_BP_DIRECT	GO:0006357~regulation of transcription from RNA polymerase II promoter	21	4.02299	0.0208891	NFKBIZ, MAFF, NFKBID, BRIP1, MAFK, SOD2, IGHMBP2, STAT6, BRWD3, ATF5, ATF4, CIR1, ATF3, NUPR1, SMARCA5, NFE2L1, SUPT4H1, NFE2L3, FOSL1, RUNX2, TBX19
GOTERM_CC_DIRECT	GO:0032587~ruffle membrane	7	1.341	0.0212691	ARHGEF2, EZR, PLEK, ITGA5, PLEKHO1, ADAM17, SRC
GOTERM_BP_DIRECT	GO:0001525~angiogenesis	13	2.49042	0.0213836	SAT1, SRPK2, WARS, PTGS2, TNFRSF12A, ITGA5, JUN, IL18, SERPINE1, SHC1, JAG1, ADAM8, EIF2AK3
GOTERM_BP_DIRECT	GO:0002230~positive regulation of defense response to virus by host	4	0.766284	0.0219758	IL23A, APOBEC3G, APOBEC3F, AIM2
GOTERM_BP_DIRECT	GO:0030890~positive regulation of B cell proliferation	5	0.957854	0.0222274	GPR183, TNFSF13B, CLCF1, BCL2, TICAM1
GOTERM_BP_DIRECT	GO:0045892~negative regulation of transcription, DNA-templated	23	4.40613	0.022287	ZNF281, TNF, GCLC, PDGFB, CREM, KLF10, FZD1, MECP2, KAT5, SRC, CITED2, ATF5, IFNL1, CIR1, AES, JUN, YWHAQ, MAP3K10, MDM2, BHLHE40, BCOR, RUNX2, KLF4
GOTERM_BP_DIRECT	GO:0070374~positive regulation of ERK1 and ERK2 cascade	11	2.10728	0.0240852	CCL1, GPR183, IL6, NOD2, CCR7, TNF, PDGFB, JUN, RIPK2, CCL5, SRC
GOTERM_BP_DIRECT	GO:0051127~positive regulation of actin nucleation	3	0.574713	0.0242148	SCIN, WIPF2, WHAMM
GOTERM_BP_DIRECT	GO:0032464~positive regulation of protein homooligomerization	3	0.574713	0.0242148	BID, FAS, BCL2L11
GOTERM_BP_DIRECT	GO:0035457~cellular response to interferon-alpha	3	0.574713	0.0242148	IFIT3, IFIT2, AXL
GOTERM_BP_DIRECT	GO:0002480~antigen processing and presentation of exogenous peptide antigen via MHC class I, TAP-independent	3	0.574713	0.0242148	HLA-A, HLA-E, HLA-G
GOTERM_BP_DIRECT	GO:0009972~cytidine deamination	3	0.574713	0.0242148	APOBEC3A, APOBEC3G, APOBEC3F
GOTERM_CC_DIRECT	GO:0002102~podosome	4	0.766284	0.0245067	SCIN, ADAM8, BIN2, RHOU
GOTERM_BP_DIRECT	GO:0007267~cell-cell signaling	14	2.68199	0.0246791	IL18, KLF10, EDN1, FZD1, CXCL9, CXCL11, CCL5, TNFSF18, CXCL10, TNFSF10, SSTR2, CD80, TXN, LTA
GOTERM_BP_DIRECT	GO:0043085~positive regulation of catalytic activity	7	1.341	0.0247701	STX4, NCF1, BCL2, NCF1C, NR4A2, NCF1B, RICTOR
GOTERM_MF_DIRECT	GO:0004126~cytidine deaminase activity	3	0.574713	0.0248524	APOBEC3A, APOBEC3G, APOBEC3F
GOTERM_BP_DIRECT	GO:0042102~positive regulation of T cell proliferation	6	1.14943	0.0250263	IL6, IL23A, TNFSF13B, IL12A, CD276, CCL5
GOTERM_MF_DIRECT	GO:0043425~bHLH transcription factor binding	4	0.766284	0.0256724	MAP3K10, BHLHE40, TCF4, RUNX2
GOTERM_BP_DIRECT	GO:0045599~negative regulation of fat cell differentiation	5	0.957854	0.0283645	IL6, TNF, JAG1, TRIB2, SOD2
GOTERM_BP_DIRECT	GO:0002548~monocyte chemotaxis	5	0.957854	0.0283645	CCL1, IL6, PDGFB, IL6R, CCL5
GOTERM_BP_DIRECT	GO:0006977~DNA damage response, signal transduction by p53 class mediator resulting in cell cycle arrest	6	1.14943	0.0283657	PLK3, BTG2, MDM2, CHEK2, CENPJ, CDK2
GOTERM_BP_DIRECT	GO:0000187~activation of MAPK activity	8	1.53257	0.0291745	IRAK2, IRAK1, P2RX7, NOD2, TNF, MADD, RIPK2, SHC1
GOTERM_BP_DIRECT	GO:0046888~negative regulation of hormone secretion	3	0.574713	0.0297211	OSM, IL6, EDN1
GOTERM_BP_DIRECT	GO:0002675~positive regulation of acute inflammatory response	3	0.574713	0.0297211	OSM, IL6, ADAM8
GOTERM_BP_DIRECT	GO:0045943~positive regulation of transcription from RNA polymerase I promoter	3	0.574713	0.0297211	ATF4, EIF2AK3, PPP1R15A
GOTERM_MF_DIRECT	GO:0008134~transcription factor binding	15	2.87356	0.0300157	ARHGEF2, KAT2B, RNF19A, MECP2, MED25, SRF, TRIB2, FLNA, PURB, IGHMBP2, HES4, JUN, BCL2, IRF4, BCOR
GOTERM_MF_DIRECT	GO:0005068~transmembrane receptor protein tyrosine kinase adaptor activity	3	0.574713	0.0304959	GAB2, STAP1, SHC1
GOTERM_MF_DIRECT	GO:0035591~signaling adaptor activity	3	0.574713	0.0304959	SH2B3, SH2B2, HOMER1
GOTERM_BP_DIRECT	GO:0043525~positive regulation of neuron apoptotic process	5	0.957854	0.0306122	SRPK2, ATF4, JUN, PMAIP1, BCL2L11
GOTERM_BP_DIRECT	GO:0030155~regulation of cell adhesion	5	0.957854	0.0306122	LAMA3, CYTH1, IL18, ABL2, SRF
GOTERM_BP_DIRECT	GO:0014823~response to activity	5	0.957854	0.0306122	GCLC, EDN1, GCLM, KDM6B, SOD2
GOTERM_BP_DIRECT	GO:0070423~nucleotide-binding oligomerization domain containing signaling pathway	4	0.766284	0.0308861	IRAK2, IRAK1, NOD2, RIPK2
GOTERM_CC_DIRECT	GO:0001726~ruffle	7	1.341	0.0318026	EZR, PDLIM7, TNFRSF12A, ITGA5, S100A11, SH2B2, RDX
GOTERM_CC_DIRECT	GO:0005925~focal adhesion	18	3.44828	0.0318375	GNA13, ARHGEF2, PDLIM7, MRC2, FLOT1, FZD1, RDX, RHOU, FLNA, JUP, EZR, ITGA5, STARD8, YWHAQ, ADAM17, TRIP6, AFAP1, TES
GOTERM_MF_DIRECT	GO:0031625~ubiquitin protein ligase binding	15	2.87356	0.0325661	BID, TXNIP, UBE2A, UBE2Z, UBE2J1, CHEK2, FZD4, TRIB2, TANK, BCL2, SPG20, MDM2, USP25, TRAF4, FBXO7
GOTERM_CC_DIRECT	GO:0005667~transcription factor complex	11	2.10728	0.0326578	ATF5, REL, JUN, CREM, NR4A1, ANKRD1, NR4A3, KAT5, TCF4, RUNX2, CDK2
GOTERM_CC_DIRECT	GO:0042612~MHC class I protein complex	3	0.574713	0.0326585	HLA-A, HLA-E, HLA-G
GOTERM_CC_DIRECT	GO:0001931~uropod	3	0.574713	0.0326585	EZR, ICAM2, FLOT1
GOTERM_MF_DIRECT	GO:0051015~actin filament binding	9	1.72414	0.0327796	SYNE3, EZR, MYO1E, SCIN, WIPF2, BIN1, ABL2, FLNA, HIP1
GOTERM_MF_DIRECT	GO:0005524~ATP binding	55	10.5364	0.0329866	NRBP1, LATS2, BTK, IGHMBP2, PRKY, WARS, NOD2, CLK3, ATP8B2, TLK1, SIK1, CDK16, IP6K2, IRAK2, IRAK1, SRPK2, UBE2A, TNIK, SGK3, UBE2J1, CDK2, CBWD2, MAP4K5, KIF1B, CBWD1, MAPK6, HARS, ERN1, SMARCA5, MAP3K10, RIPK2, EIF2AK3, IFIH1, GCLC, UBE2Z, ABCD1, CHEK2, SRC, TRIB2, RUNX2, SMCHD1, MYO1E, PDK3, AXL, GARS, BRIP1, SMC4, RIMKLB, P2RX7, OASL, PLK3, ADCY9, HELB, PSMC1, ABL2
GOTERM_CC_DIRECT	GO:0031519~PcG protein complex	4	0.766284	0.0334265	PCGF5, UBAP2L, BCOR, CBX6
GOTERM_CC_DIRECT	GO:0031234~extrinsic component of cytoplasmic side of plasma membrane	6	1.14943	0.0336333	CYTH1, CDK16, ESYT2, ABL2, SRC, BTK
GOTERM_BP_DIRECT	GO:0060326~cell chemotaxis	6	1.14943	0.0338817	PDGFB, CXCL2, CXCL9, CCL5, BIN2, CXCL10
GOTERM_BP_DIRECT	GO:0046330~positive regulation of JNK cascade	6	1.14943	0.0338817	NOD2, CCR7, TNF, MAP3K10, RIPK2, TRAF4
GOTERM_BP_DIRECT	GO:2001238~positive regulation of extrinsic apoptotic signaling pathway	4	0.766284	0.0342167	BID, TNFSF10, BCL2L14, TNFRSF12A
GOTERM_BP_DIRECT	GO:0032148~activation of protein kinase B activity	4	0.766284	0.0342167	PDGFB, IL18, TXN, SRC
GOTERM_BP_DIRECT	GO:0051024~positive regulation of immunoglobulin secretion	3	0.574713	0.0356704	STX4, IL6, HLA-E
GOTERM_BP_DIRECT	GO:0010759~positive regulation of macrophage chemotaxis	3	0.574713	0.0356704	CMKLR1, CCL5, TNFSF18
GOTERM_BP_DIRECT	GO:1903364~positive regulation of cellular protein catabolic process	3	0.574713	0.0356704	AMER1, EZR, RDX
GOTERM_BP_DIRECT	GO:0002446~neutrophil mediated immunity	3	0.574713	0.0356704	IL6, ADAM17, IL6R
GOTERM_BP_DIRECT	GO:0042770~signal transduction in response to DNA damage	3	0.574713	0.0356704	BID, PGAP2, CHEK2
GOTERM_BP_DIRECT	GO:0001701~in utero embryonic development	11	2.10728	0.0356951	GNA13, MAFF, KDM6A, UBE2A, MYO1E, EDN1, MBNL1, RBBP6, FOSL1, SRF, BCL2L11
GOTERM_BP_DIRECT	GO:0008284~positive regulation of cell proliferation	21	4.02299	0.0357828	SRPK2, IL6, UBE2A, STX4, PDGFB, EDN1, MECP2, IL6R, CDK2, CXCL10, OSM, ATF3, GAB2, TNFSF13B, CLCF1, BCL2, MDM2, ADAM17, SHC1, FOSL1, RUNX2
GOTERM_BP_DIRECT	GO:0006302~double-strand break repair	6	1.14943	0.035858	PAPD7, SMARCA5, BRIP1, CHEK2, KAT5, FEN1
GOTERM_MF_DIRECT	GO:0003705~transcription factor activity, RNA polymerase II distal enhancer sequence-specific binding	6	1.14943	0.0377169	CIR1, JUN, IRF8, NFIX, BHLHE40, SRF
GOTERM_BP_DIRECT	GO:0043029~T cell homeostasis	4	0.766284	0.0377256	P2RX7, BCL2, PMAIP1, BCL2L11
GOTERM_BP_DIRECT	GO:0090090~negative regulation of canonical Wnt signaling pathway	10	1.91571	0.0378521	AMER1, AES, PSMC1, PSMD1, IGFBP6, FZD1, SIAH2, IGFBP4, LATS2, TMEM88
GOTERM_CC_DIRECT	GO:0005856~cytoskeleton	17	3.2567	0.0382938	SEPT4, ARHGEF2, TNIK, MYO1E, CDC42SE1, RDX, TRIB2, FAM65B, JUP, NOD2, EZR, SCIN, RIPK2, TRIP6, AFAP1, TRAF4, HIP1
GOTERM_MF_DIRECT	GO:0051879~Hsp90 protein binding	4	0.766284	0.0390649	NOD2, ERN1, EIF2AK3, GBP1
GOTERM_CC_DIRECT	GO:0005911~cell-cell junction	10	1.91571	0.0391698	JUP, P2RX7, PDLIM7, ITGA5, MYO1E, FLOT1, ADAM17, FZD4, FLNA, LCP2
GOTERM_BP_DIRECT	GO:0008630~intrinsic apoptotic signaling pathway in response to DNA damage	5	0.957854	0.0406273	TNF, BCL2, CHEK2, BCL2L11, SOD2
GOTERM_BP_DIRECT	GO:0090200~positive regulation of release of cytochrome c from mitochondria	4	0.766284	0.0414107	BID, TNFSF10, PMAIP1, BCL2L11
GOTERM_BP_DIRECT	GO:0032727~positive regulation of interferon-alpha production	3	0.574713	0.0420341	IFIH1, ZC3HAV1, RIPK2
GOTERM_BP_DIRECT	GO:0036499~PERK-mediated unfolded protein response	3	0.574713	0.0420341	ATF4, ATF3, EIF2AK3
GOTERM_BP_DIRECT	GO:0032693~negative regulation of interleukin-10 production	3	0.574713	0.0420341	IL23A, IDO1, AGER
GOTERM_BP_DIRECT	GO:0043950~positive regulation of cAMP-mediated signaling	3	0.574713	0.0420341	CXCL9, CXCL11, CXCL10
GOTERM_MF_DIRECT	GO:0008270~zinc ion binding	44	8.42912	0.0421402	IFIH1, PDLIM7, APOBEC3G, APOBEC3F, IGHMBP2, APOBEC3B, PCGF5, APOBEC3A, TRIM8, TRIM69, RABGEF1, LONRF3, SUPT4H1, RNF149, LONRF1, ADAM8, BAZ2A, RNF122, TRAF4, NR1H3, TES, NFX1, DTX4, WDFY1, ARHGEF2, RNF19A, UBR4, NR4A2, NR4A1, NR4A3, RBBP6, ZSWIM4, SP140, ZCCHC14, RLF, RNF114, RNF115, ZFAND2A, SLU7, MDM2, SIAH2, TRIP6, NEURL3, KLF4
GOTERM_BP_DIRECT	GO:0035690~cellular response to drug	6	1.14943	0.0422063	CD69, EDN1, CHEK2, ANKRD1, RNF149, AIM2
GOTERM_BP_DIRECT	GO:0043154~negative regulation of cysteine-type endopeptidase activity involved in apoptotic process	6	1.14943	0.0422063	IL6, MDM2, NR4A1, SIAH2, KLF4, SRC
GOTERM_CC_DIRECT	GO:0005741~mitochondrial outer membrane	9	1.72414	0.0442221	BID, IFI27, BCL2, SPG20, RSAD2, PMAIP1, PPP1R15A, BCL2L11, TOMM34
GOTERM_BP_DIRECT	GO:0048008~platelet-derived growth factor receptor signaling pathway	4	0.766284	0.0452698	TXNIP, PDGFB, MYO1E, SRC
GOTERM_BP_DIRECT	GO:0042149~cellular response to glucose starvation	4	0.766284	0.0452698	ATF4, BCL2, PMAIP1, EIF2AK3
GOTERM_MF_DIRECT	GO:0004842~ubiquitin-protein transferase activity	16	3.06513	0.0455494	DTX4, UBE2A, RNF19A, UBR4, HERC5, RBBP6, RNF114, RNF115, TRIM69, MDM2, SMURF1, SIAH2, LONRF1, BCOR, TRAF4, FBXO7
GOTERM_BP_DIRECT	GO:0071347~cellular response to interleukin-1	6	1.14943	0.0467915	CCL1, IL6, EDN1, ANKRD1, CCL5, TANK
GOTERM_BP_DIRECT	GO:0097190~apoptotic signaling pathway	6	1.14943	0.0467915	P2RX7, IFI27, TICAM1, FAS, HIP1, BTK
GOTERM_BP_DIRECT	GO:0032088~negative regulation of NF-kappaB transcription factor activity	6	1.14943	0.0467915	IRAK2, IRAK1, NFKBID, CMKLR1, KLF4, AIM2
GOTERM_MF_DIRECT	GO:0005085~guanyl-nucleotide exchange factor activity	8	1.53257	0.0486835	ARHGEF3, PLEKHG2, ARHGEF2, TAGAP, ABR, SOS1, RASGEF1B, BCAR3
GOTERM_BP_DIRECT	GO:0032740~positive regulation of interleukin-17 production	3	0.574713	0.0487847	NOD2, IL23A, IL18
GOTERM_BP_DIRECT	GO:0002526~acute inflammatory response	3	0.574713	0.0487847	IL6, NUPR1, DEFB1
GOTERM_BP_DIRECT	GO:0061029~eyelid development in camera-type eye	3	0.574713	0.0487847	JUN, SOS1, SRF
GOTERM_BP_DIRECT	GO:0071360~cellular response to exogenous dsRNA	3	0.574713	0.0487847	ZC3HAV1, IFNB1, FLOT1
GOTERM_MF_DIRECT	GO:0003712~transcription cofactor activity	6	1.14943	0.0491442	MAX, NFKBIZ, KAT2B, NFKBID, MED12, NFE2L1
GOTERM_BP_DIRECT	GO:0032480~negative regulation of type I interferon production	4	0.766284	0.0493007	OTUD5, IFIH1, ISG15, HERC5

## Sheet: cluster VI
Category	Term	Count	%	PValue	Genes
GOTERM_CC_DIRECT	GO:0005829~cytosol	212	32.3171	7.08729e-22	DYNC1LI2, CHMP5, SRP68, PGAM1, RANGAP1, RNF213, GET4, ACTG1, MYD88, BRPF3, RBM8A, CH25H, NT5C2, RAB24, DHX36, EIF2B2, STAG2, CUL1, GTPBP1, TTC7B, DCTN6, OPTN, PGM3, RAB18, EIF2AK2, SRSF10, GSDMD, OAS3, UBA6, OAS1, OAS2, CAPZB, IFI35, PEA15, MOV10, CDC42EP2, FBXO6, EFR3A, DIABLO, PABPC1, ARHGEF10L, TUBB4B, DVL3, SRP54, PELI1, NPLOC4, UAP1, MAP2K3, SPHK1, UBE2L6, CDC26, LARP4B, PTPN12, GART, PARP9,…
GOTERM_MF_DIRECT	GO:0005515~protein binding	433	66.0061	7.92463e-22	RP2, PGAM1, STOML1, RANGAP1, NSRP1, CIAPIN1, ACTG1, BRPF3, MED27, LUC7L2, DHX36, TLK2, GNG5, STAG2, CUL1, PTPRJ, PTBP1, TTC7B, ZHX2, LIG4, BCL2L13, MED10, PLAUR, MED15, ARL8B, EIF2AK2, CHORDC1, ORAI2, CRTC2, RTP4, UBA6, HESX1, PEA15, CDC42EP2, DIABLO, PABPC1, CDC42EP4, DHX58, DVL3, NPLOC4, ZC3H18, MAP2K3, SPHK1, UBE2L6, EMILIN2, VDAC1, C16ORF87, SRSF3, SRSF4, ARF1, PARP9, AIDA, UBA1, ARF4, FNBP4,…
GOTERM_MF_DIRECT	GO:0044822~poly(A) RNA binding	100	15.2439	6.96147e-17	DYNC1LI1, SCAF4, CHERP, SNIP1, SRP68, EIF5A, RBM7, SRP19, NSRP1, TOP1, GTF2E2, RBM8A, LRRC59, LUC7L2, DHX36, MRPL32, DNAJC2, FNDC3A, FNDC3B, SAMD4B, DDX39A, GTPBP1, BST2, MAGOH, PTBP1, FMR1, SEC61B, EIF2AK2, XRN1, SUPT6H, FUS, SRSF10, PRRC2C, PEF1, MOV10, HNRNPK, DDX3X, MACF1, PABPC1, CDC42EP4, EWSR1, SRP54, ZC3H18, SUB1, CKAP4, SMG1, SNW1, LARP4B, SRSF3, TRIM56, SRSF4, VCP, ARF1, UBA1, GTF2F1, P…
GOTERM_CC_DIRECT	GO:0005654~nucleoplasm	175	26.6768	1.92908e-16	EIF6, DYNC1LI1, SCAF4, CNDP2, MORF4L2, SNIP1, HIRA, RBM7, CIAPIN1, CTNNBL1, ISG20, TOP1, GTF2E2, RBM8A, MED27, DNAJC8, DNAJC2, AKIRIN1, STAG2, CUL1, DDX39A, AP5Z1, DTX3L, MAGOH, RELA, FMR1, PTBP1, SPAG1, ZHX2, MED13, PARP10, OPTN, LIG4, MED10, JUNB, HES1, PSMA2, ADRM1, PSMA1, MED15, PSMA5, PSMA4, PSMA3, YME1L1, SRI, FUS, CRTC2, SRSF10, MCL1, GSDMD, OAS3, CMPK2, PLAGL1, UBE2D3, HNRNPK, TFEC, SNRNP…
GOTERM_CC_DIRECT	GO:0005737~cytoplasm	272	41.4634	6.74131e-16	DYNC1LI1, RP2, SRP68, SNIP1, PGAM1, RANGAP1, RNF213, CIAPIN1, ISG20, GET4, MYD88, RBM8A, MED27, DHX36, EIF2B2, SPAG1, ZHX2, IFI44, PIM3, PIM2, PARP10, OPTN, CD40, LIG4, HES1, CCR5, MED15, PARP14, VEGFA, RAB13, ARL8B, EIF2AK2, CRTC2, RTP4, SRSF10, OAS3, UBA6, OAS1, OAS2, CAPZB, TIPRL, PLAA, CDC42EP2, VRK2, MACF1, FBXO6, AGRN, ARNTL2, PABPC1, CDC42EP4, ARHGEF10L, DHX58, SRP54, UAP1, KLF9, MAP2K3, S…
GOTERM_CC_DIRECT	GO:0016020~membrane	139	21.189	4.66068e-13	DYNC1LI1, DYNC1LI2, CHERP, STOML1, PGAM1, EIF5A, RNF213, CTNNBL1, ACTG1, SLC2A6, ELOVL5, LRRC59, PDE4B, RAB24, GNG5, FNDC3A, STAG2, SLC4A5, DDX39A, GTPBP1, BST2, GOLT1B, PTBP1, FMR1, RPS6KC1, MED13, HLA-F, ADRM1, MGAT2, CD38, SEC61B, LRP10, MED15, ATP2C1, PARP14, VEGFA, YME1L1, ARL8B, EMP3, EIF2AK2, DYNLRB1, ANKFY1, XRN1, SEC61G, MVP, SRI, ORAI2, MCL1, ADORA2A, NAPA, OAS2, PRRC2C, CAPZB, PEF1, CD…
GOTERM_BP_DIRECT	GO:0009615~response to virus	25	3.81098	9.38804e-13	BST2, TBK1, IFITM2, IFITM3, OAS3, CCL8, OAS1, IFI44, OAS2, PIM2, CCL4, ISG20, DDX58, PSMA2, IFIT1, MYD88, DDX3X, DDX60, GTF2F1, IRF7, IKBKG, DHX36, EIF2AK2, MX1, DHX58
GOTERM_BP_DIRECT	GO:0060337~type I interferon signaling pathway	19	2.89634	6.79484e-12	SP100, BST2, IFITM2, IFITM3, OAS3, OAS1, OAS2, IFI35, HLA-F, STAT2, ISG20, IRF9, IFIT1, IRF7, IRF2, XAF1, MX1, GBP2, IFI6
GOTERM_BP_DIRECT	GO:0051607~defense response to virus	28	4.26829	4.58629e-11	MICA, IFITM2, TBK1, IFITM3, PML, OAS3, IFI44L, OAS1, OAS2, ISG20, NLRC5, C19ORF66, DDX60, ZC3H12A, MX1, DHX58, BST2, RELA, ILF3, CD40, IFI16, STAT2, IRF9, TRIM56, IFIT1, IFIT5, IL12B, EIF2AK2
GOTERM_BP_DIRECT	GO:0045071~negative regulation of viral genome replication	13	1.98171	1.00585e-08	IFIT1, BST2, IFITM2, C19ORF66, IFITM3, OAS3, OAS1, ILF3, IFI16, PARP10, EIF2AK2, MX1, ISG20
GOTERM_BP_DIRECT	GO:0043123~positive regulation of I-kappaB kinase/NF-kappaB signaling	24	3.65854	1.85147e-08	CFLAR, PELI1, BST2, GOLT1B, TBK1, RELA, MUL1, TFG, CD40, PIM2, BIRC3, LGALS9, MYD88, NUP62, ATP2C1, RIPK1, IKBKG, RBCK1, RHOC, BRD4, UBB, TNIP2, IL1A, RNF31
GOTERM_MF_DIRECT	GO:0003725~double-stranded RNA binding	15	2.28659	2.72595e-08	OAS3, ACTN1, ILF3, OAS1, OAS2, RFTN1, STAU1, DDX58, DROSHA, DDX60, DHX15, DHX36, EIF2AK2, DHX58, TUBB4B
GOTERM_BP_DIRECT	GO:0060333~interferon-gamma-mediated signaling pathway	16	2.43902	2.83718e-08	SP100, NMI, OAS3, PML, TRIM26, OAS1, OAS2, TRIM21, HLA-F, IRF9, IRF7, MT2A, IRF2, JAK2, GBP2, HLA-DRA
GOTERM_MF_DIRECT	GO:0019003~GDP binding	14	2.13415	4.64522e-08	DYNC1LI1, SRP54, RAB8B, RAP2C, RRAGC, RAB18, ARF1, RAB35, RAB5A, RAB12, RAP1B, ARL8B, RAB10, RAB21
GOTERM_CC_DIRECT	GO:0005634~nucleus	247	37.6524	7.37647e-08	C15ORF48, SCAF1, CHMP5, SNIP1, HIRA, NSRP1, SLC35A2, ISG20, ACTG1, MYD88, RBM8A, MED27, DHX36, TLK2, STAG2, PTBP1, ZHX2, ZNF503, PARP10, OPTN, MED13, LIG4, BCL2L13, HES1, TEX30, CD38, MED15, PARP14, EIF2AK2, SUPT6H, FUS, CRTC2, SRSF10, OAS1, OAS2, IFI35, PLAGL1, PLAA, HESX1, VRK2, SNRNP35, ARNTL2, PABPC1, TUBB4B, SRP54, PELI1, NPLOC4, KLF9, SUB1, SPHK1, CREBBP, UBP1, LGALS9, ZBTB43, VDAC1, YY1AP1…
GOTERM_BP_DIRECT	GO:0006954~inflammatory response	37	5.64024	1.35994e-07	CCL3, NMI, ADORA2A, TBK1, CXCL3, GSDMD, CCL8, CCL4, TNFRSF4, PLAA, CCL24, HRH1, PTGIR, MYD88, CCL20, IL1RAP, TNFRSF18, ZC3H12A, TNIP2, IL1A, PTGER2, SP100, CEBPB, LYN, IL27, RELA, SPHK1, CHST2, IFI16, CD40, LGALS9, TNFRSF10A, SIGLEC1, CCR5, IKBKG, NFE2L2, TNFAIP3
GOTERM_BP_DIRECT	GO:0016032~viral process	32	4.87805	1.48251e-07	DYNC1LI1, CRTC2, NUP160, NUP188, ABI1, SP110, DAXX, KARS, TOP1, VRK2, HNRNPK, MORC3, RBCK1, BRD4, TRAM1, TNPO1, CUL1, CFLAR, SP100, VAC14, CREB3, LYN, CREBBP, SNW1, GTF2B, VDAC1, NUP62, PSMA4, PSMA3, TCEB1, HLA-DRA, SUPT6H
GOTERM_BP_DIRECT	GO:0000209~protein polyubiquitination	24	3.65854	2.27083e-07	SASH1, SPSB1, DTX3L, RNF213, MARCH5, TRIM21, TNKS2, PSMA2, PSMA1, PSMC6, UBE2D3, TRIM36, PSMA5, PSMA4, PSMA3, FBXO6, RBCK1, RNF138, RNF19B, UBB, CUL1, TRIP12, RNF31, UBE2E1
GOTERM_BP_DIRECT	GO:0000398~mRNA splicing, via spliceosome	26	3.96341	5.11765e-07	FUS, SRSF10, TRA2B, TRA2A, SF3B4, CTNNBL1, SRRT, HNRNPK, GPKOW, RBM8A, DNAJC8, DHX15, SNRNP35, PABPC1, DDX39A, MAGOH, PTBP1, ALYREF, SF1, PRPF3, SNW1, SRSF3, SRSF4, GTF2F1, CPSF7, PSPC1
GOTERM_MF_DIRECT	GO:0005525~GTP binding	36	5.4878	5.61147e-07	DYNC1LI1, RP2, IFI44L, GCH1, RRAGC, GMPPB, RAB24, RHOC, EIF2B2, MX1, SAR1A, ARL5B, RAB21, RHOG, EHD4, TUBB4B, GTPBP2, GTPBP1, SRP54, RAP2C, RAB8B, SPAG1, MFN1, RAB18, ARF1, RAB35, ARF4, RAB5A, RAP1B, RAB12, ARL8B, RAB13, RAB10, GBP4, GBP2, ARL13B
GOTERM_BP_DIRECT	GO:0010803~regulation of tumor necrosis factor-mediated signaling pathway	10	1.52439	7.29423e-07	TRAF1, CYLD, RIPK1, IKBKG, SPHK1, RBCK1, UBB, BIRC3, TNFAIP3, RNF31
GOTERM_BP_DIRECT	GO:0006511~ubiquitin-dependent protein catabolic process	23	3.5061	7.42534e-07	NPLOC4, UBA6, RNF213, PSMA2, PSMA1, ADRM1, CYLD, USP18, PSMC6, UBE2D3, VCP, XBP1, PSMA4, PSMA3, USP12, TRPC4AP, FBXL12, TCEB1, USP15, USP42, CUL1, TP53INP2, UBE2E1
GOTERM_BP_DIRECT	GO:0006915~apoptotic process	45	6.85976	1.7058e-06	RTN4, TRAF1, XIAP, ADORA2A, SAV1, PML, EIF5A, NR3C1, DAXX, CIAPIN1, RRAGC, CTNNBL1, PLAGL1, PEA15, UBE2D3, MYD88, BAG1, CASP7, ZC3H12A, DIABLO, XAF1, MX1, TNIP2, IL1A, CUL1, BCL7B, CFLAR, RYBP, MUL1, PIM3, PIM2, SAP30BP, BCL2L13, BIRC3, VDAC1, TNFRSF10A, EI24, CSRNP2, RIPK1, IKBKG, JAK2, CDK11B, C19ORF12, TNFAIP3, PUF60
GOTERM_MF_DIRECT	GO:0003924~GTPase activity	25	3.81098	4.65749e-06	RRAGC, DDX3X, MX1, GNG5, RHOG, RAB21, TUBB4B, GTPBP2, GTPBP1, SRP54, RAB8B, MFN1, ARF1, GNB2, RAB18, GNB1, RAB35, ARF4, RAB5A, RAP1B, ARL8B, RAB13, GBP4, RAB10, GBP2
GOTERM_CC_DIRECT	GO:0005789~endoplasmic reticulum membrane	55	8.38415	1.31356e-05	RTN4, CYB5R3, OSBP, SEC24A, RAB3GAP1, PITPNB, RNF185, EIF5A, MFSD2A, LSS, ELOVL5, CH25H, LRRC59, IL15RA, MX1, SEC24D, AGPAT3, RHOG, RAB21, PLAUR, SEC61B, NUS1, RAB18, PSEN1, ARCN1, RAB10, EXT1, SEC61G, COPE, SRI, GALNT2, APH1A, BET1, CERS5, VRK2, STT3A, TMED5, XBP1, TAP2, MPDU1, TAP1, TRAM1, SLC39A1, CREB3, CKAP4, MARCH5, APOL2, TXNDC11, EI24, DNAJB9, ATP13A1, VCP, RAB35, C19ORF12, UBXN4
GOTERM_CC_DIRECT	GO:0000139~Golgi membrane	42	6.40244	1.51067e-05	GALNT2, OSBP, SEC24A, PITPNB, BET1, TFG, NAPA, SLC35A2, BLZF1, ST3GAL2, CHST12, IL15RA, FUT4, FNDC3A, AGPAT3, SEC24D, B4GALT4, B4GALT5, B4GALT1, VAC14, CREB3, GOLT1B, CHST2, OPTN, TNKS2, HLA-F, MGAT2, CD55, PSEN1, ARF1, ATP2C1, RAB35, ARCN1, RAB12, RAB10, GBP4, EXT1, YKT6, GBP2, COPE, HS3ST3B1, HLA-DRA
GOTERM_CC_DIRECT	GO:0070062~extracellular exosome	134	20.4268	4.01077e-05	EIF6, CNDP2, CHMP4B, CHMP5, RAB3GAP1, RP2, PITPNB, PGAM1, HIRA, EIF5A, CD53, ACTG1, NANS, DHX36, SAR1A, GNG5, RAB21, PTPRJ, BST2, PTBP1, ACTN1, CD40, PLAUR, PSMA2, PSMA1, CD38, TRIM36, RAB18, PSMA5, PSMA4, LILRB4, PSMA3, RAB13, ARL8B, TNFAIP3, RAB10, ANKFY1, HLA-DRA, MVP, SRI, SNX9, CRTC2, IFITM3, CD70, NAPA, CAPZB, FTH1, GMPPB, PLAA, PEF1, UBE2D3, ECE1, HNRNPK, DDX3X, DNAJA1, EFR3A, RNF11, PABPC…
GOTERM_CC_DIRECT	GO:0005913~cell-cell adherens junction	27	4.11585	5.07898e-05	RTN4, SNX9, CHMP5, CHMP4B, ABI1, RANGAP1, CAPZB, EFHD2, HNRNPK, DDX3X, MACF1, LRRC59, EMD, CLINT1, EHD4, TWF1, LYN, PFKP, CLIC1, VASP, EIF4G2, TMOD3, MAPRE1, RAB10, TJP2, YKT6, PUF60
GOTERM_BP_DIRECT	GO:0098609~cell-cell adhesion	25	3.81098	5.2301e-05	RTN4, SNX9, CHMP4B, CHMP5, ABI1, RANGAP1, CAPZB, EFHD2, HNRNPK, DDX3X, MACF1, LRRC59, EMD, CLINT1, EHD4, TWF1, PFKP, VASP, EIF4G2, TMOD3, MAPRE1, RAB10, TJP2, YKT6, PUF60
GOTERM_MF_DIRECT	GO:0098641~cadherin binding involved in cell-cell adhesion	26	3.96341	5.84585e-05	RTN4, SNX9, CHMP5, CHMP4B, ABI1, RANGAP1, CAPZB, EFHD2, HNRNPK, DDX3X, MACF1, LRRC59, EMD, CLINT1, EHD4, TWF1, PFKP, CLIC1, VASP, EIF4G2, TMOD3, MAPRE1, RAB10, TJP2, YKT6, PUF60
GOTERM_CC_DIRECT	GO:0016607~nuclear speck	20	3.04878	6.31849e-05	SRP54, SRSF10, MAGOH, ALYREF, CCNL1, PRPF3, PIP5K1A, IFI16, NSRP1, WBP4, SRSF3, PATL1, SRSF4, DDX3X, RBM8A, FYTTD1, PSPC1, CDK12, LUC7L2, RBM25
GOTERM_BP_DIRECT	GO:0006406~mRNA export from nucleus	14	2.13415	6.38301e-05	DDX39A, SRSF10, NUP160, SMG5, MAGOH, ALYREF, EIF5A, SMG1, NUP188, SRSF3, SRSF4, NUP62, RBM8A, FYTTD1
GOTERM_BP_DIRECT	GO:0032480~negative regulation of type I interferon production	8	1.21951	7.75514e-05	DDX58, NLRC5, CYLD, TBK1, UBE2L6, UBB, TNFAIP3, DHX58
GOTERM_CC_DIRECT	GO:0019773~proteasome core complex, alpha-subunit complex	5	0.762195	8.4848e-05	PSMA2, PSMA1, PSMA5, PSMA4, PSMA3
GOTERM_BP_DIRECT	GO:0043488~regulation of mRNA stability	14	2.13415	8.70274e-05	ZFP36, FMR1, PSMA2, PSMA1, PSMC6, PSMA5, DCP1A, PSMA4, PSMA3, UBB, PABPC1, XRN1, TNPO1, SAMD4B
GOTERM_BP_DIRECT	GO:0033209~tumor necrosis factor-mediated signaling pathway	15	2.28659	9.32087e-05	CD70, CD40, BIRC3, TNFRSF4, TNFRSF10A, PSMA2, PSMA1, PSMC6, PSMA5, RIPK1, PSMA4, PSMA3, TNFRSF18, JAK2, UBB
GOTERM_BP_DIRECT	GO:0050852~T cell receptor signaling pathway	17	2.59146	9.34572e-05	PTPRJ, RELA, RFTN1, PSMA2, PSMA1, PSMC6, PSEN1, PSMA5, PSMA4, PDE4B, IKBKG, PSMA3, RBCK1, UBB, CUL1, HLA-DRA, RNF31
GOTERM_MF_DIRECT	GO:0043130~ubiquitin binding	12	1.82927	0.000111323	PLAA, ADRM1, NPLOC4, NUP62, UBXN2A, RBCK1, UBE2L6, TNFAIP3, DNAJC2, TP53INP2, UBAP1, RNF31
GOTERM_CC_DIRECT	GO:0031965~nuclear membrane	21	3.20122	0.000123042	ELF4, DTX2, PML, CERS5, RANGAP1, CLIC1, GCH1, SENP2, EI24, PSEN1, NUP62, AEN, TOR1B, IL15RA, MX1, TNPO2, DNAJC2, AKIRIN1, KPNB1, EMD, TNPO1
GOTERM_BP_DIRECT	GO:0034341~response to interferon-gamma	7	1.06707	0.000169331	SP100, BST2, IFITM2, C19ORF66, IFITM3, TRIM21, GCH1
GOTERM_MF_DIRECT	GO:0004842~ubiquitin-protein transferase activity	27	4.11585	0.000174038	XIAP, RNF213, KBTBD2, UBE2D3, FBXO6, KBTBD8, RBCK1, RNF11, RNF10, CUL1, TRIP12, RNF31, SPSB1, DTX3L, MUL1, UBE2L6, BIRC3, MARCH5, TRIM21, TRIM56, TRIM36, RNF4, UBA1, TCEB1, RNF19B, TNFAIP3, UBE2E1
GOTERM_MF_DIRECT	GO:0000166~nucleotide binding	28	4.26829	0.000177855	FUS, SCAF4, CPEB2, SRSF10, TRA2B, TRA2A, RBM7, SF3B4, SRRT, RBM8A, NT5C2, RBM47, SNRNP35, PABPC1, RBM25, EWSR1, RBM43, ALYREF, PTBP1, PARP10, LARP4B, SRSF3, SRSF4, TAF15, CPSF7, PPRC1, PSPC1, PUF60
GOTERM_BP_DIRECT	GO:0071222~cellular response to lipopolysaccharide	14	2.13415	0.000224482	ZFP36, CSF3, CEBPB, RELA, CD40, CMPK2, CCL20, CCR5, XBP1, PDE4B, ZC3H12A, IL12B, TNFAIP3, TNIP2
GOTERM_CC_DIRECT	GO:0005783~endoplasmic reticulum	49	7.46951	0.000255898	RTN4, CYB5R3, KIAA0368, PDIA3, APH1A, SRP68, RNF185, CERS5, ABI1, OAS1, OAS2, EDEM1, SLC35A2, STAU1, VRK2, UBXN2A, ELOVL5, XBP1, MPDU1, LRRC59, TOR1B, AGPAT3, EMD, TRAM1, SAR1A, EHD4, NPLOC4, VAC14, CREB3, RRBP1, GOLT1B, CKAP4, MESDC2, SLAMF7, MARCH5, HLA-F, TXNDC11, EI24, DNAJB9, SEC61B, VCP, PSEN1, ARCN1, HSPA13, C19ORF12, EXT1, YKT6, UBXN4, RCN1
GOTERM_BP_DIRECT	GO:0015031~protein transport	30	4.57317	0.000260093	VPS29, NUP160, CHMP5, RP2, BET1, NXT2, TMED5, XBP1, RAB24, TRAM1, RAB21, AP5Z1, GDI1, GOLT1B, RRBP1, PARP11, SENP2, CHMP1A, RAB18, PSEN1, ARF1, RAB35, ARCN1, ARF4, RAB5A, RAB12, YKT6, COPE, UBAP1, MVP
GOTERM_BP_DIRECT	GO:0030433~ER-associated ubiquitin-dependent protein catabolic process	10	1.52439	0.000286192	NPLOC4, PSMC6, DNAJB9, SEC61B, KIAA0368, VCP, FBXO6, RNF185, EDEM1, UBXN4
GOTERM_BP_DIRECT	GO:0035455~response to interferon-alpha	5	0.762195	0.000300203	LAMP3, BST2, IFITM2, IFITM3, EIF2AK2
GOTERM_CC_DIRECT	GO:0000932~cytoplasmic mRNA processing body	11	1.67683	0.000314532	ZFP36, PSMA2, PATL1, TOP1, MOV10, DCP1A, PSMA4, PNRC2, ZC3H12A, TRIM21, SAMD4B
GOTERM_BP_DIRECT	GO:0051092~positive regulation of NF-kappaB transcription factor activity	15	2.28659	0.000332867	TRAF1, CFLAR, MYD88, RELA, RIPK1, IKBKG, IL1RAP, SPHK1, RBCK1, UBB, CD40, EIF2AK2, MAP3K13, LGALS9, RNF31
GOTERM_BP_DIRECT	GO:0000381~regulation of alternative mRNA splicing, via spliceosome	8	1.21951	0.000373956	RBM8A, MAGOH, TRA2B, FMR1, PTBP1, RBM7, NSRP1, RBM25
GOTERM_CC_DIRECT	GO:0043657~host cell	4	0.609756	0.000377638	IFIT1, TAP2, TAP1, DYNLT1
GOTERM_CC_DIRECT	GO:0048471~perinuclear region of cytoplasm	39	5.94512	0.000406998	CCNT2, FUS, GALNT2, OSBP, SEC24A, CHERP, SLC39A13, TRA2B, OAS2, NXT2, CYLD, ECE1, MT1E, DNAJA1, TLK2, MX1, SEC24D, CLINT1, EHD4, TWF1, RAB8B, LYN, CKAP4, FMR1, CLIC1, CDK7, OPTN, TNKS2, P2RX4, INHBA, LAMP3, GNB2, VCP, ARF1, MT2A, GBP4, EIF2AK2, GBP2, MVP
GOTERM_BP_DIRECT	GO:0002223~stimulatory C-type lectin receptor signaling pathway	13	1.98171	0.000412122	LYN, RELA, CREBBP, PSMA2, PSMA1, PSMC6, PSMA5, PSMA4, IKBKG, PSMA3, CLEC4D, UBB, CUL1
GOTERM_BP_DIRECT	GO:0035666~TRIF-dependent toll-like receptor signaling pathway	7	1.06707	0.000418988	UBE2D3, TBK1, IRF7, RIPK1, IKBKG, UBB, BIRC3
GOTERM_BP_DIRECT	GO:0019060~intracellular transport of viral protein in host cell	4	0.609756	0.000447259	IFIT1, TAP2, TAP1, DYNLT1
GOTERM_BP_DIRECT	GO:0045824~negative regulation of innate immune response	5	0.762195	0.000458268	NMI, MUL1, IFI16, TNFAIP3, DHX58
GOTERM_BP_DIRECT	GO:0045944~positive regulation of transcription from RNA polymerase II promoter	57	8.68902	0.000487439	CCNT2, ELF4, HELZ2, TBK1, ARID4B, MORF4L2, NLRC5, DHX36, BRD4, TNIP2, MKL1, IL1A, SERTAD1, RELA, CCNL1, NCOA7, IFI16, CD40, CDK7, MED13, JUNB, MED10, SENP2, HES1, INHBA, RIPK1, VEGFA, UBB, NFE2L2, MED1, CSF3, CRTC2, PML, BMPR2, NR3C1, PLAGL1, HNRNPK, DDX3X, XBP1, ZC3H12A, RNF10, AGRN, ARNTL2, CEBPB, CREB3, SUB1, CREBBP, SNW1, DOT1L, DDX58, RNF4, CSRNP2, IRF7, ARF4, IKBKG, PPRC1, IRF2
GOTERM_CC_DIRECT	GO:0016605~PML body	12	1.82927	0.000516147	SENP2, PATL1, NBN, SP100, RNF4, MORC3, ELF4, PML, HIRA, DAXX, TP53INP2, ISG20
GOTERM_MF_DIRECT	GO:0042802~identical protein binding	46	7.0122	0.000633186	SRI, TRAF1, FUS, CCL3, NMI, IER5, XIAP, CHMP4B, ADORA2A, TFG, CCL4, ACTG1, MYD88, USP15, EWSR1, DDX39A, SMG9, UAP1, SP100, RELA, FMR1, SF1, ZHX2, MUL1, DYNLT1, PRPF3, OPTN, TRIM21, CLDN23, STAT2, DDX58, INHBA, CHMP1A, PSMC6, RNF4, VCP, DCP1A, RIPK1, VEGFA, IL12B, MAPRE1, TNFAIP3, MAP3K13, UGP2, PUF60, MVP
GOTERM_BP_DIRECT	GO:0007264~small GTPase mediated signal transduction	21	3.20122	0.00065279	GDI1, RAP2C, RAB8B, RRAGC, ARHGAP31, RAB18, ARF1, RAB35, ARF4, RAB5A, RAB24, RHOC, RAB12, RAP1B, ARL8B, RAB13, RAB10, ARL5B, RHOG, RAB21, ARL13B
GOTERM_BP_DIRECT	GO:0016567~protein ubiquitination	27	4.11585	0.000653511	XIAP, UBA6, RNF213, UBE2D3, KBTBD2, MED27, KBTBD8, FBXL12, CUL1, DTX2, SOCS1, UBE2L6, MUL1, BIRC3, UBE2Q1, TRIM21, MED10, RNF4, VCP, UBA1, WSB2, TRPC4AP, RNF138, NFE2L2, TNFAIP3, MED1, UBE2E1
GOTERM_MF_DIRECT	GO:0005524~ATP binding	79	12.0427	0.000658598	DYNC1LI1, CDK17, DYNC1LI2, HELZ2, TBK1, MLH1, PIP5K1A, ACTG1, ACTR3, NLRC5, DDX60, ACTR1A, CDK12, DHX36, MASTL, TLK2, EIF2B2, SIK3, CDK14, DDX39A, TWF1, LYN, CSNK1G1, PFKP, RPS6KC1, PIM3, LIG4, CDK7, PIM2, MAP4K4, TARS, ATP2C1, RIPK1, CDK11B, YME1L1, EIF2AK2, CHORDC1, MAP3K13, BTAF1, OAS3, BMPR2, UBA6, TOR4A, OAS1, OAS2, KARS, CMPK2, FICD, UBE2D3, MOV10, VRK2, DDX3X, TAP2, TAP1, DDX3Y, DDX60L, DH…
GOTERM_BP_DIRECT	GO:0006955~immune response	30	4.57317	0.000722243	CSF3, CCL3, IFITM2, IFITM3, CXCL3, OAS3, CCL8, OAS1, CD70, OAS2, CCL4, TNFRSF4, FTH1, CCL24, CCL20, XBP1, IL1RAP, TNFRSF18, IL1A, GTPBP1, CEBPB, PTGER4, CD40, HLA-F, TNFRSF10A, CCR5, IKBKG, GBP2, IFI6, HLA-DRA
GOTERM_CC_DIRECT	GO:0000502~proteasome complex	9	1.37195	0.000951414	PSMA2, PSMA1, ADRM1, PSMC6, KIAA0368, VCP, PSMA5, PSMA4, PSMA3
GOTERM_MF_DIRECT	GO:0008270~zinc ion binding	64	9.7561	0.0010091	SEC24A, CNDP2, ZNFX1, RNF185, ANPEP, RNF213, WBP4, ZNF207, BRPF3, RBCK1, SEC24D, KPNB1, RNF31, ZCCHC3, ZCCHC10, SP100, ZDHHC5, DTX3L, SF1, MMP14, GTF2B, CHMP1A, BAZ1A, TRIM36, TAF15, RNF138, CHORDC1, TNFAIP3, TRAF1, FUS, CPM, XIAP, PML, OAS1, NR3C1, SP110, OAS2, GCH1, CYLD, MORC3, MT1E, RNF11, RNF10, XAF1, DHX58, EWSR1, NPLOC4, SP140L, DTX2, CREBBP, RYBP, MUL1, TRIM26, INTS12, SIRT6, BIRC3, MARCH…
GOTERM_BP_DIRECT	GO:0006928~movement of cell or subcellular component	11	1.67683	0.00107134	ACTR3, ACTG1, ABI1, JAK2, CCL4, CAPZB, TPM4, TPM3, ARHGEF11, PLAUR, TUBB4B
GOTERM_CC_DIRECT	GO:0005635~nuclear envelope	15	2.28659	0.00113873	RTN4, NUP160, CHMP4B, NUP188, PARP11, RANGAP1, CLIC1, TNKS2, NUP62, LRRC59, TOR1B, EMD, AGPAT3, KPNB1, UBXN4
GOTERM_BP_DIRECT	GO:0043161~proteasome-mediated ubiquitin-dependent protein catabolic process	18	2.7439	0.00117229	PML, CDC26, PLAA, PSMA2, PSMA1, PSMC6, UBE2D3, VCP, RNF4, UBXN2A, PSMA5, PSMA4, PSMA3, RBCK1, NFE2L2, UBB, CUL1, UBE2E1
GOTERM_BP_DIRECT	GO:0016055~Wnt signaling pathway	17	2.59146	0.00129257	VPS29, DVL3, XIAP, CSNK1G1, MESDC2, TNKS2, SENP2, CYLD, DDX3X, MACF1, HMGXB4, RNF138, LRRFIP2, UBB, CUL1, CDK14, BCL7B
GOTERM_BP_DIRECT	GO:0007249~I-kappaB kinase/NF-kappaB signaling	9	1.37195	0.00137182	TBK1, RIPK1, SNIP1, IKBKG, RBCK1, UBB, BIRC3, TNIP2, RNF31
GOTERM_BP_DIRECT	GO:0051028~mRNA transport	8	1.21951	0.00140671	ZFP36, SENP2, RBM8A, FMR1, PARP11, MVP, NXT2, SUPT6H
GOTERM_BP_DIRECT	GO:0034340~response to type I interferon	4	0.609756	0.00148231	TRIM56, SP100, C19ORF66, MX1
GOTERM_BP_DIRECT	GO:0051437~positive regulation of ubiquitin-protein ligase activity involved in regulation of mitotic cell cycle transition	10	1.52439	0.00165306	PSMA2, PSMA1, PSMC6, PSMA5, PSMA4, PSMA3, UBB, CDC26, CUL1, UBE2E1
GOTERM_BP_DIRECT	GO:0050727~regulation of inflammatory response	9	1.37195	0.0018889	DROSHA, MYD88, XIAP, LYN, RELA, JAK2, BRD4, BIRC3, TNFAIP3
GOTERM_MF_DIRECT	GO:0003729~mRNA binding	13	1.98171	0.00195768	ZFP36, TRA2B, FMR1, SNIP1, NSRP1, RBM8A, DCP1A, FYTTD1, ZC3H12A, LUC7L2, SNRNP35, RBM25, SAMD4B
GOTERM_BP_DIRECT	GO:0051865~protein autoubiquitination	8	1.21951	0.00203491	UBE2D3, RNF4, RNF185, RNF11, RNF10, MARCH5, RNF213, TRIM21
GOTERM_CC_DIRECT	GO:0005925~focal adhesion	26	3.96341	0.00212293	PDIA3, SRP68, PIP5K1A, SDC4, TPM4, ACTG1, ACTR3, HNRNPK, PABPC1, RHOG, RAB21, TWF1, ACTN1, LIG4, ANXA5, MMP14, VASP, PTPN12, PLAUR, LAP3, ARHGAP31, GNB2, ARF1, ARPC5L, IRF2, RAB10
GOTERM_BP_DIRECT	GO:0032481~positive regulation of type I interferon production	8	1.21951	0.00228642	MYD88, TBK1, RELA, IRF7, CREBBP, DHX36, IFI16, DHX58
GOTERM_BP_DIRECT	GO:0038061~NIK/NF-kappaB signaling	9	1.37195	0.00254861	PSMA2, PSMA1, PSMC6, PSMA5, PSMA4, PSMA3, UBB, BIRC3, CUL1
GOTERM_MF_DIRECT	GO:0046966~thyroid hormone receptor binding	6	0.914634	0.00256379	FUS, NUP62, MED13, GTF2B, TRIP12, MED1
GOTERM_BP_DIRECT	GO:0008380~RNA splicing	15	2.28659	0.00289129	SCAF1, FMR1, PTBP1, PRPF3, NSRP1, SF3B4, RRAGC, SRSF4, RBM8A, DHX15, CDK12, SNRNP35, PUF60, RBM25, SUPT6H
GOTERM_MF_DIRECT	GO:0003950~NAD+ ADP-ribosyltransferase activity	6	0.914634	0.00302943	PARP9, PARP14, PARP11, SIRT6, PARP10, TNKS2
GOTERM_CC_DIRECT	GO:0005643~nuclear pore	9	1.37195	0.00311415	SENP2, NUP62, NUP160, EIF5A, RANGAP1, PARP11, KPNB1, KPNA2, MVP
GOTERM_MF_DIRECT	GO:0004871~signal transducer activity	17	2.59146	0.00317695	BST2, GOLT1B, CREBBP, MUL1, TFG, CD40, SP110, LGALS9, STAT2, GNB2, GNB1, ATP2C1, IL1RAP, IKBKG, IL15RA, RHOC, GNG5
GOTERM_BP_DIRECT	GO:0035456~response to interferon-beta	4	0.609756	0.00336938	BST2, IFITM2, IFITM3, XAF1
GOTERM_BP_DIRECT	GO:0006405~RNA export from nucleus	8	1.21951	0.00353955	SRSF3, DDX39A, SRSF4, NUP62, RBM8A, MAGOH, ALYREF, NUP188
GOTERM_MF_DIRECT	GO:0004386~helicase activity	10	1.52439	0.00361826	DDX58, BTAF1, MOV10, DDX3X, HELZ2, DDX60, DDX60L, DDX3Y, DHX36, DHX58
GOTERM_BP_DIRECT	GO:0051436~negative regulation of ubiquitin-protein ligase activity involved in mitotic cell cycle	9	1.37195	0.00403412	PSMA2, PSMA1, PSMC6, PSMA5, PSMA4, PSMA3, UBB, CDC26, UBE2E1
GOTERM_BP_DIRECT	GO:0002474~antigen processing and presentation of peptide antigen via MHC class I	6	0.914634	0.00411613	SEC24A, PDIA3, TAP2, TAP1, SEC24D, HLA-F
GOTERM_BP_DIRECT	GO:0071346~cellular response to interferon-gamma	8	1.21951	0.0043344	CCL24, CCL3, CCL20, CD58, CCL8, IL12B, CCL4, LGALS9
GOTERM_BP_DIRECT	GO:0043066~negative regulation of apoptotic process	29	4.42073	0.0045562	MCL1, XIAP, CIAPIN1, MYD88, HNRNPK, BAG1, DDX3X, XBP1, TNFRSF18, DNAJA1, HIGD1A, CFLAR, RELA, SPHK1, PIM3, PIM2, BIRC3, ANXA5, PLAUR, PPIF, CD38, MAP4K4, PSEN1, NUP62, ARF4, VEGFA, UBB, EIF2AK2, MED1
GOTERM_MF_DIRECT	GO:0016874~ligase activity	20	3.04878	0.00458573	PELI1, XIAP, DTX2, DTX3L, RNF185, MUL1, LIG4, BIRC3, MARCH5, RNF213, TRIM21, TRIM56, TRIM36, RNF4, RBCK1, RNF138, RNF19B, TNFAIP3, TRIP12, RNF31
GOTERM_CC_DIRECT	GO:0005839~proteasome core complex	5	0.762195	0.00509167	PSMA2, PSMA1, PSMA5, PSMA4, PSMA3
GOTERM_BP_DIRECT	GO:0051726~regulation of cell cycle	12	1.82927	0.00538232	DOT1L, YY1AP1, CDK17, TRIM36, PHACTR4, CDK12, CDK11B, MASTL, CLIC1, CDK14, JUNB, MED1
GOTERM_MF_DIRECT	GO:0003723~RNA binding	33	5.03049	0.00548432	FUS, SCAF1, CHERP, SRSF10, COA1, EIF5A, NR3C1, PATL1, HNRNPK, DDX3X, RBM8A, MORC3, C19ORF66, DDX3Y, DDX60L, ZC3H12A, PABPC1, EWSR1, SAMD4B, RBM43, PTBP1, FMR1, SF1, ILF3, ETF1, JUNB, TRIM21, SRSF3, PSMA1, TARS, EIF4G2, IFIT1, IFIT5
GOTERM_BP_DIRECT	GO:0048025~negative regulation of mRNA splicing, via spliceosome	5	0.762195	0.00623242	SRSF4, HNRNPK, SRSF10, TRA2B, PTBP1
GOTERM_MF_DIRECT	GO:0004298~threonine-type endopeptidase activity	5	0.762195	0.00626054	PSMA2, PSMA1, PSMA5, PSMA4, PSMA3
GOTERM_BP_DIRECT	GO:0032206~positive regulation of telomere maintenance	4	0.609756	0.00626966	NBN, PML, SIRT6, DHX36
GOTERM_CC_DIRECT	GO:0016592~mediator complex	6	0.914634	0.00638034	MED15, MED27, MED13, MED13L, MED10, MED1
GOTERM_BP_DIRECT	GO:0071356~cellular response to tumor necrosis factor	11	1.67683	0.00657261	CCL24, ZFP36, CCL3, CCL20, RELA, RIPK1, CD58, CCL8, ZC3H12A, NFE2L2, CCL4
GOTERM_CC_DIRECT	GO:0071782~endoplasmic reticulum tubular network	4	0.609756	0.00694379	RAB18, RAB3GAP1, RAB10, KPNB1
GOTERM_CC_DIRECT	GO:0005802~trans-Golgi network	12	1.82927	0.00703778	LAP3, SNX9, DENND5A, KIAA0368, ARF1, ATP2C1, CHST2, RAB13, OPTN, RAB10, RAB21, TJAP1
GOTERM_BP_DIRECT	GO:0006366~transcription from RNA polymerase II promoter	31	4.72561	0.00708706	SCAF1, CCNT2, TAF1C, ETV7, NMI, ELF4, BMPR2, DEK, NR3C1, PLAGL1, GTF2E2, HNRNPK, XBP1, RUNX3, CEBPB, CREB3, SUB1, RELA, GMEB2, CDK7, GTF2B, MSC, JUNB, IRF9, CSRNP2, GTF2F1, IRF7, HIVEP3, IRF2, TCEB1, NFE2L2
GOTERM_BP_DIRECT	GO:0002230~positive regulation of defense response to virus by host	5	0.762195	0.00740282	DDX58, CREB3, PML, ZC3H12A, IL12B
GOTERM_MF_DIRECT	GO:1990825~sequence-specific mRNA binding	3	0.457317	0.00749933	SRSF3, SRSF4, FMR1
GOTERM_MF_DIRECT	GO:0001730~2'-5'-oligoadenylate synthetase activity	3	0.457317	0.00749933	OAS3, OAS1, OAS2
GOTERM_MF_DIRECT	GO:0046978~TAP1 binding	3	0.457317	0.00749933	TAP2, TAP1, HLA-F
GOTERM_BP_DIRECT	GO:0045087~innate immune response	27	4.11585	0.00758629	TBK1, ELF4, GSDMD, PML, NLRC5, CYLD, MYD88, DDX3X, DDX60, IL1RAP, CLEC4D, MX1, DHX58, BST2, LYN, IL27, TRIM26, IFI16, TRIM21, DDX58, CD55, IFIT5, IRF7, IKBKG, JAK2, UBB, EIF2AK2
GOTERM_BP_DIRECT	GO:0031145~anaphase-promoting complex-dependent catabolic process	9	1.37195	0.00769915	PSMA2, PSMA1, PSMC6, PSMA5, PSMA4, PSMA3, UBB, CDC26, UBE2E1
GOTERM_CC_DIRECT	GO:0005730~nucleolus	44	6.70732	0.00774186	EIF6, MIDN, TAF1C, OSBP, NBN, MORF4L2, TRA2A, SRP68, PML, SP110, SRP19, DAXX, CIAPIN1, RNF213, ISG20, ZNF207, DROSHA, TOP1, SBDS, AEN, MED27, DHX15, CDK12, ARNTL2, NSUN2, STAG2, EWSR1, SRP54, SP100, SUB1, ARID5A, PTBP1, FMR1, ILF3, SIRT6, PARP10, IFI16, GTF2B, LARP4B, DNAJB9, TAF15, PSPC1, JAZF1, MED1
GOTERM_BP_DIRECT	GO:0010939~regulation of necrotic cell death	4	0.609756	0.00813696	PPIF, RIPK1, UBB, BIRC3
GOTERM_MF_DIRECT	GO:0001047~core promoter binding	8	1.21951	0.00825915	IRF9, XBP1, EZH2, PSPC1, DHX36, IFI16, GTF2B, MED1
GOTERM_MF_DIRECT	GO:0004843~thiol-dependent ubiquitin-specific protease activity	9	1.37195	0.00835293	OTUD4, CYLD, USP18, OTUD1, USP12, ZC3H12A, TNFAIP3, USP42, USP15
GOTERM_MF_DIRECT	GO:0031625~ubiquitin protein ligase binding	20	3.04878	0.00873532	TRAF1, SNX9, NPLOC4, LYN, SMG5, RELA, PML, MUL1, RANGAP1, CD40, DAXX, ACTG1, BLZF1, VCP, XBP1, RIPK1, IKBKG, DNAJA1, CUL1, RNF31
GOTERM_BP_DIRECT	GO:0006974~cellular response to DNA damage stimulus	16	2.43902	0.00886616	DDX39A, MICA, XIAP, LYN, DTX3L, FMR1, VCP, PSEN1, UBA1, IRF7, IKBKG, ZC3H12A, BRD4, MASTL, TLK2, TRIP12
GOTERM_BP_DIRECT	GO:0043085~positive regulation of catalytic activity	9	1.37195	0.00891716	PLAA, CFLAR, APH1A, PSEN1, ARF1, PHACTR4, GTF2F1, DCP1A, AZIN1
GOTERM_BP_DIRECT	GO:0031124~mRNA 3'-end processing	7	1.06707	0.00902978	SRSF3, DDX39A, SRSF4, RBM8A, MAGOH, ALYREF, CPSF7
GOTERM_MF_DIRECT	GO:0003713~transcription coactivator activity	18	2.7439	0.00913253	FUS, SP100, RAP2C, SUB1, ARID5B, GMEB2, CREBBP, PML, SNW1, CDK7, MED13, JUNB, RNF4, GTF2F1, TFEC, MED27, MKL1, MED1
GOTERM_MF_DIRECT	GO:0001104~RNA polymerase II transcription cofactor activity	6	0.914634	0.00916386	MED15, PPRC1, MED13, MED13L, MED10, MED1
GOTERM_CC_DIRECT	GO:0030176~integral component of endoplasmic reticulum membrane	10	1.52439	0.00928079	RTN4, SAMD8, CREB3, ELOVL5, RRBP1, XBP1, TAP2, TAP1, EXT1, EDEM1
GOTERM_BP_DIRECT	GO:0016197~endosomal transport	8	1.21951	0.00967019	AP5Z1, SNX9, CHMP5, CHMP4B, RAB35, UBB, RAB13, RAB10
GOTERM_BP_DIRECT	GO:0006521~regulation of cellular amino acid metabolic process	7	1.06707	0.00992889	PSMA2, PSMA1, PSMC6, PSMA5, PSMA4, PSMA3, AZIN1
GOTERM_MF_DIRECT	GO:0043022~ribosome binding	7	1.06707	0.00998814	EIF6, SBDS, CPEB2, FMR1, ZC3H12A, EIF5A, ETF1
GOTERM_BP_DIRECT	GO:0016925~protein sumoylation	11	1.67683	0.0100016	SENP2, TOP1, HNRNPK, SP100, NUP62, NUP160, PML, MUL1, RANGAP1, NUP188, STAG2
GOTERM_BP_DIRECT	GO:0032479~regulation of type I interferon production	4	0.609756	0.0102969	TRIM56, IRF7, UBB, TRIM21
GOTERM_BP_DIRECT	GO:0032897~negative regulation of viral transcription	4	0.609756	0.0102969	ZFP36, SP100, IFITM3, TRIM21
GOTERM_BP_DIRECT	GO:0000375~RNA splicing, via transesterification reactions	5	0.762195	0.011753	SRSF4, SRSF10, TRA2B, PRPF3, SF3B4
GOTERM_BP_DIRECT	GO:0030308~negative regulation of cell growth	11	1.67683	0.0124934	RTN4, PTPRJ, INHBA, EI24, DDX3X, BST2, BTG1, BMPR2, PML, MUL1, SERTAD1
GOTERM_BP_DIRECT	GO:0032968~positive regulation of transcription elongation from RNA polymerase II promoter	4	0.609756	0.0127576	GTF2F1, TCEB1, BRD4, SUPT6H
GOTERM_CC_DIRECT	GO:0005868~cytoplasmic dynein complex	4	0.609756	0.0133076	DYNC1LI1, DYNC1LI2, DYNLT1, DYNLRB1
GOTERM_BP_DIRECT	GO:0006997~nucleus organization	5	0.762195	0.0135007	CHMP1A, CHMP5, CHMP4B, PITPNB, H3F3B
GOTERM_BP_DIRECT	GO:2001238~positive regulation of extrinsic apoptotic signaling pathway	5	0.762195	0.0135007	CYLD, PDIA3, RIPK1, PML, RBCK1
GOTERM_BP_DIRECT	GO:0006888~ER to Golgi vesicle-mediated transport	13	1.98171	0.0136367	DYNC1LI2, CD55, SEC24A, VCP, RAB35, ARF4, ARCN1, BET1, NAPA, DCTN6, YKT6, SEC24D, COPE
GOTERM_BP_DIRECT	GO:0032088~negative regulation of NF-kappaB transcription factor activity	8	1.21951	0.0141616	NLRC5, CYLD, PELI1, RBCK1, ZC3H12A, PARP10, TNFAIP3, TRIM21
GOTERM_BP_DIRECT	GO:0071347~cellular response to interleukin-1	8	1.21951	0.0141616	CCL24, CCL3, CEBPB, CCL20, RELA, CCL8, ZC3H12A, CCL4
GOTERM_BP_DIRECT	GO:0008283~cell proliferation	23	3.5061	0.0142846	NBN, BST2, CD70, CDK7, PIM2, IFI16, LIG4, MXD1, ISG20, SRRT, SBDS, BLZF1, GNB1, IRF2, IL15RA, RAP1B, CDK11B, YME1L1, H3F3B, MAPRE1, CUL1, IL1A, SRGAP2
GOTERM_CC_DIRECT	GO:0032580~Golgi cisterna membrane	8	1.21951	0.0150633	B4GALT1, GALNT2, ST3GAL2, APH1A, FUT4, RAB21, B4GALT4, B4GALT5
GOTERM_CC_DIRECT	GO:0005681~spliceosomal complex	9	1.37195	0.015136	DDX39A, PRCC, SF1, PRPF3, SNW1, WBP4, SF3B4, RBM25, CTNNBL1
GOTERM_BP_DIRECT	GO:0030521~androgen receptor signaling pathway	6	0.914634	0.0156401	RNF4, DNAJA1, CDK7, MED13, DAXX, MED1
GOTERM_CC_DIRECT	GO:0005786~signal recognition particle, endoplasmic reticulum targeting	3	0.457317	0.0159719	SRP54, SRP68, SRP19
GOTERM_MF_DIRECT	GO:0003714~transcription corepressor activity	15	2.28659	0.0162274	SP100, SF1, ZHX2, HIRA, RYBP, SNW1, SIRT6, MXD1, UBP1, MSC, DAXX, JUNB, YY1AP1, TFEC, JAZF1
GOTERM_BP_DIRECT	GO:0032496~response to lipopolysaccharide	13	1.98171	0.016298	PTGER2, PELI1, PTGER4, CXCL3, CD40, TNFRSF4, LGALS9, JUNB, GCH1, TNFRSF10A, PTGIR, TNFRSF18, JAK2
GOTERM_BP_DIRECT	GO:0097191~extrinsic apoptotic signaling pathway	6	0.914634	0.01724	TNFRSF10A, INHBA, RIPK1, PML, CD70, JAK2
GOTERM_BP_DIRECT	GO:0018146~keratan sulfate biosynthetic process	5	0.762195	0.0174707	B4GALT1, ST3GAL2, CHST2, B4GALT4, B4GALT5
GOTERM_BP_DIRECT	GO:0000060~protein import into nucleus, translocation	5	0.762195	0.0174707	SEC61B, POLA2, TNPO2, KPNB1, TNPO1
GOTERM_BP_DIRECT	GO:0061418~regulation of transcription from RNA polymerase II promoter in response to hypoxia	5	0.762195	0.0174707	UBE2D3, VEGFA, CREBBP, TCEB1, UBB
GOTERM_BP_DIRECT	GO:0042256~mature ribosome assembly	3	0.457317	0.0178192	EIF6, SBDS, DDX3X
GOTERM_BP_DIRECT	GO:0023052~signaling	3	0.457317	0.0178192	CCL3, CCR5, DLGAP4
GOTERM_BP_DIRECT	GO:2000347~positive regulation of hepatocyte proliferation	3	0.457317	0.0178192	XBP1, TNFAIP3, MED1
GOTERM_BP_DIRECT	GO:0006616~SRP-dependent cotranslational protein targeting to membrane, translocation	3	0.457317	0.0178192	SRP54, SEC61B, SRP19
GOTERM_BP_DIRECT	GO:0006357~regulation of transcription from RNA polymerase II promoter	26	3.96341	0.0182602	ARID4B, HIRA, DEK, PLAGL1, BLZF1, HNRNPK, MED27, ARNTL2, RUNX3, ETV3, BATF2, KLF9, SUB1, GMEB2, ARID5A, SNW1, MED13L, UBP1, JUNB, STAT2, INHBA, MED15, DMTF1, VEGFA, MAMLD1, TCEB1
GOTERM_BP_DIRECT	GO:1903506~regulation of nucleic acid-templated transcription	4	0.609756	0.0186026	FUS, NMI, RAP2C, ACTN1
GOTERM_MF_DIRECT	GO:0003727~single-stranded RNA binding	6	0.914634	0.0190392	ZFP36, DDX58, DDX60, IFIT5, RBM7, DHX58
GOTERM_BP_DIRECT	GO:0042149~cellular response to glucose starvation	5	0.762195	0.0197006	XBP1, UPP1, ZC3H12A, IFI16, NFE2L2
GOTERM_BP_DIRECT	GO:0045893~positive regulation of transcription, DNA-templated	29	4.42073	0.0215522	DVL3, SP100, CREB3, GPBP1, ELF4, RELA, MAP2K3, CREBBP, BRCA2, ILF3, CDK7, PIM2, MED13, ARHGEF11, INHBA, CD38, NUP62, TAF15, RNF4, PSEN1, IRF7, HIVEP3, RNF10, ARNTL2, DNAJC2, TP53INP2, RHOG, RUNX3, MED1
GOTERM_BP_DIRECT	GO:0071380~cellular response to prostaglandin E stimulus	4	0.609756	0.0219933	PTGER2, P2RY6, PTGER4, GNB1
GOTERM_BP_DIRECT	GO:1902041~regulation of extrinsic apoptotic signaling pathway via death domain receptors	4	0.609756	0.0219933	TNFRSF10A, CFLAR, SP100, RIPK1
GOTERM_CC_DIRECT	GO:0032587~ruffle membrane	8	1.21951	0.0220307	DDX58, FGD2, PTPRJ, TWF1, MACF1, IFIT5, ARF4, PIP5K1A
GOTERM_BP_DIRECT	GO:0000077~DNA damage checkpoint	5	0.762195	0.0220983	DOT1L, PEA15, NBN, FBXO6, TIPRL
GOTERM_BP_DIRECT	GO:0006367~transcription initiation from RNA polymerase II promoter	12	1.82927	0.0224802	GTF2E2, MED15, GTF2F1, CREBBP, MED27, SNW1, NR3C1, CDK7, MED13, GTF2B, MED10, MED1
GOTERM_BP_DIRECT	GO:0042981~regulation of apoptotic process	15	2.28659	0.0232264	RTN4, CFLAR, MCL1, AIFM2, CREBBP, ACTN1, BCL2L13, BIRC3, TNFRSF4, TNFRSF10A, PEA15, VCP, JAK2, EIF2AK2, RBM25
GOTERM_MF_DIRECT	GO:0031726~CCR1 chemokine receptor binding	3	0.457317	0.0244124	CCL3, CREB3, CCL4
GOTERM_MF_DIRECT	GO:0008312~7S RNA binding	3	0.457317	0.0244124	SRP54, SRP68, SRP19
GOTERM_BP_DIRECT	GO:0042771~intrinsic apoptotic signaling pathway in response to DNA damage by p53 class mediator	5	0.762195	0.0246663	AEN, PML, BRCA2, SNW1, IFI16
GOTERM_CC_DIRECT	GO:0005811~lipid particle	7	1.06707	0.0250379	CYB5R3, AIFM2, VCP, RAB3GAP1, CKAP4, LSS, RAP1B
GOTERM_CC_DIRECT	GO:0045121~membrane raft	14	2.13415	0.0251081	CFLAR, LYN, BST2, BIRC3, RFTN1, SDC4, VDAC1, EFHD2, CD55, PSEN1, RIPK1, RAB5A, RAP1B, JAK2
GOTERM_BP_DIRECT	GO:0002479~antigen processing and presentation of exogenous peptide antigen via MHC class I, TAP-dependent	7	1.06707	0.0261121	PSMA2, PSMA1, PSMC6, PSMA5, PSMA4, PSMA3, HLA-F
GOTERM_BP_DIRECT	GO:0007259~JAK-STAT cascade	5	0.762195	0.027407	NMI, SOCS1, IL15RA, JAK2, STAT2
GOTERM_BP_DIRECT	GO:0006369~termination of RNA polymerase II transcription	7	1.06707	0.0279647	SRSF3, DDX39A, SRSF4, RBM8A, MAGOH, ALYREF, CPSF7
GOTERM_CC_DIRECT	GO:0043231~intracellular membrane-bounded organelle	29	4.42073	0.0284242	VPS29, TAF1C, BTAF1, GPBP1, TRA2A, OAS3, RANGAP1, OAS2, TIPRL, RRAGC, PATL1, PLAGL1, CASP7, CLINT1, GTPBP2, ALYREF, SPPL2A, RPS6KC1, CD40, ATP13A1, VCP, NUP62, GTF2F1, PSMA4, DCP1A, IFIT5, ARCN1, SAMD9, HSPA13
GOTERM_BP_DIRECT	GO:0000184~nuclear-transcribed mRNA catabolic process, nonsense-mediated decay	10	1.52439	0.0288905	SMG9, SMG5, RBM8A, DCP1A, PNRC2, MAGOH, SMG1, PABPC1, ETF1, PPP2R2A
GOTERM_BP_DIRECT	GO:0010824~regulation of centrosome duplication	4	0.609756	0.0297143	CHMP1A, CHMP5, CHMP4B, CHORDC1
GOTERM_MF_DIRECT	GO:0070530~K63-linked polyubiquitin binding	4	0.609756	0.029812	IKBKG, OPTN, PARP10, TNFAIP3
GOTERM_MF_DIRECT	GO:0004527~exonuclease activity	4	0.609756	0.029812	AEN, REXO1, XRN1, ISG20
GOTERM_BP_DIRECT	GO:0006397~mRNA processing	13	1.98171	0.0298472	SCAF1, SRSF4, RBM8A, FMR1, PTBP1, DHX15, CDK12, PRPF3, NSRP1, SF3B4, PUF60, RBM25, SUPT6H
GOTERM_MF_DIRECT	GO:0002020~protease binding	9	1.37195	0.0303183	TNFRSF10A, SRI, DVL3, CFLAR, ADRM1, XBP1, BRCA2, CD70, TNFAIP3
GOTERM_BP_DIRECT	GO:1902042~negative regulation of extrinsic apoptotic signaling pathway via death domain receptors	5	0.762195	0.0303222	TNFRSF10A, CFLAR, PEA15, RIPK1, TNFAIP3
GOTERM_BP_DIRECT	GO:0006919~activation of cysteine-type endopeptidase activity involved in apoptotic process	8	1.21951	0.0306488	TNFRSF10A, VCP, RIPK1, PML, DIABLO, MUL1, JAK2, BCL2L13
GOTERM_MF_DIRECT	GO:0008009~chemokine activity	6	0.914634	0.0316468	CCL24, CCL3, CCL20, CXCL3, CCL8, CCL4
GOTERM_BP_DIRECT	GO:0000059~protein import into nucleus, docking	3	0.457317	0.0317027	TNPO2, KPNB1, TNPO1
GOTERM_BP_DIRECT	GO:0071786~endoplasmic reticulum tubular network organization	3	0.457317	0.0317027	RTN4, RAB18, RAB10
GOTERM_BP_DIRECT	GO:0006610~ribosomal protein import into nucleus	3	0.457317	0.0317027	TNPO2, KPNB1, TNPO1
GOTERM_MF_DIRECT	GO:0035613~RNA stem-loop binding	3	0.457317	0.0317777	DDX3X, FMR1, ZC3H12A
GOTERM_MF_DIRECT	GO:0003831~beta-N-acetylglucosaminylglycopeptide beta-1,4-galactosyltransferase activity	3	0.457317	0.0317777	B4GALT1, B4GALT4, B4GALT5
GOTERM_MF_DIRECT	GO:0015450~P-P-bond-hydrolysis-driven protein transmembrane transporter activity	3	0.457317	0.0317777	SEC61B, TIMM17A, SEC61G
GOTERM_CC_DIRECT	GO:0000151~ubiquitin ligase complex	9	1.37195	0.0318074	MED27, IKBKG, DNAJA1, FBXL12, RNF11, RNF19B, MED10, UBE2E1, MED1
GOTERM_BP_DIRECT	GO:0006302~double-strand break repair	7	1.06707	0.0319251	EYA3, NBN, PARP9, VCP, DTX3L, BRCA2, LIG4
GOTERM_BP_DIRECT	GO:0030593~neutrophil chemotaxis	7	1.06707	0.0319251	CCL24, CCL3, CCL20, CXCL3, PDE4B, CCL8, CCL4
GOTERM_BP_DIRECT	GO:0006935~chemotaxis	10	1.52439	0.0331774	CCL24, TYMP, CCL3, CCR5, CREB3, CCL20, CCL8, CMTM6, LGALS9, PLAUR
GOTERM_BP_DIRECT	GO:0001932~regulation of protein phosphorylation	5	0.762195	0.0334134	LYN, SOCS1, EZH2, PML, STAT2
GOTERM_CC_DIRECT	GO:0034399~nuclear periphery	4	0.609756	0.0334451	SP100, TNPO2, KPNB1, TNPO1
GOTERM_MF_DIRECT	GO:0004693~cyclin-dependent protein serine/threonine kinase activity	5	0.762195	0.0335483	CDK17, CDK12, CDK11B, CDK7, CDK14
GOTERM_CC_DIRECT	GO:0010494~cytoplasmic stress granule	5	0.762195	0.0335513	ZFP36, DDX3X, PABPC1, LARP4B, STAU1
GOTERM_CC_DIRECT	GO:0043209~myelin sheath	11	1.67683	0.0361127	ACTG1, GDI1, PDIA3, GNB2, VCP, GNB1, ACTR1A, PGAM1, NAPA, VDAC1, TUBB4B
GOTERM_BP_DIRECT	GO:0007059~chromosome segregation	7	1.06707	0.0362337	TOP1, FAM96B, DDX3X, DDX3Y, ARL8B, NR3C1, TLK2
GOTERM_BP_DIRECT	GO:0075733~intracellular transport of virus	6	0.914634	0.0366089	NUP62, NUP160, NUP188, UBB, KPNB1, KPNA2
GOTERM_BP_DIRECT	GO:0031648~protein destabilization	5	0.762195	0.0366816	SENP2, XBP1, MUL1, SIRT6, TRIM21
GOTERM_MF_DIRECT	GO:0030374~ligand-dependent nuclear receptor transcription coactivator activity	6	0.914634	0.0367804	HELZ2, PPRC1, NCOA7, ACTN1, MED13, MED1
GOTERM_BP_DIRECT	GO:0042127~regulation of cell proliferation	13	1.98171	0.0370705	PTGER2, CREB3, XIAP, SAV1, CXCL3, EZH2, BMPR2, CD40, TNFRSF4, JUNB, TNFRSF10A, TNFRSF18, JAK2
GOTERM_MF_DIRECT	GO:0032403~protein complex binding	14	2.13415	0.0375943	CFLAR, TWF1, RELA, PFKP, NAPA, ABI1, NR3C1, VDAC1, GNB2, GNB1, RIPK1, RAP1B, TCEB1, PPP2R2A
GOTERM_BP_DIRECT	GO:0043154~negative regulation of cysteine-type endopeptidase activity involved in apoptotic process	7	1.06707	0.038521	LAMP3, XIAP, DDX3X, ADORA2A, VEGFA, MKL1, IFI6
GOTERM_BP_DIRECT	GO:0006471~protein ADP-ribosylation	4	0.609756	0.0386767	ARF4, SIRT6, PARP10, TNKS2
GOTERM_BP_DIRECT	GO:0042346~positive regulation of NF-kappaB import into nucleus	4	0.609756	0.0386767	SPHK1, RBCK1, IL12B, LGALS9
GOTERM_BP_DIRECT	GO:0051403~stress-activated MAPK cascade	4	0.609756	0.0386767	IKBKG, UBB, TNIP2, CUL1
GOTERM_BP_DIRECT	GO:0045047~protein targeting to ER	3	0.457317	0.0397979	SRP54, SRP68, SEC61G
GOTERM_BP_DIRECT	GO:0048245~eosinophil chemotaxis	3	0.457317	0.0397979	CCL24, HRH1, CCL3
GOTERM_BP_DIRECT	GO:0071243~cellular response to arsenic-containing substance	3	0.457317	0.0397979	PPIF, DDX3X, CPEB2
GOTERM_BP_DIRECT	GO:0050714~positive regulation of protein secretion	5	0.762195	0.0401273	KCNN4, SEC24A, ARF1, ADORA2A, IL1A
GOTERM_BP_DIRECT	GO:0042795~snRNA transcription from RNA polymerase II promoter	7	1.06707	0.0408984	CCNT2, SRRT, GTF2E2, GTF2F1, INTS12, CDK7, GTF2B
GOTERM_BP_DIRECT	GO:0045727~positive regulation of translation	6	0.914634	0.0422023	EIF6, EIF4G2, DDX3X, FMR1, PABPC1, LARP4B
GOTERM_BP_DIRECT	GO:0002250~adaptive immune response	11	1.67683	0.0428963	LAMP3, LILRA1, LYN, TAP2, LILRB4, TAP1, JAK2, SLAMF7, CLEC4D, RNF19B, ICOSLG
GOTERM_BP_DIRECT	GO:0070098~chemokine-mediated signaling pathway	7	1.06707	0.0433664	CCL24, CCL3, CCR5, CCL20, CXCL3, CCL8, CCL4
GOTERM_BP_DIRECT	GO:0060999~positive regulation of dendritic spine development	4	0.609756	0.0436146	EIF4G2, PSEN1, ARF1, FMR1
GOTERM_BP_DIRECT	GO:2001243~negative regulation of intrinsic apoptotic signaling pathway	4	0.609756	0.0436146	PPIF, MCL1, DDX3X, PLAUR
GOTERM_BP_DIRECT	GO:2001240~negative regulation of extrinsic apoptotic signaling pathway in absence of ligand	5	0.762195	0.0437507	EYA3, MCL1, RIPK1, IL1A, IFI6
GOTERM_CC_DIRECT	GO:0030529~intracellular ribonucleoprotein complex	10	1.52439	0.0439515	ZFP36, HNRNPK, NUP62, FMR1, ILF3, PABPC1, NSRP1, PUF60, TRIM21, MVP
GOTERM_BP_DIRECT	GO:0007420~brain development	13	1.98171	0.0439698	SMG9, RAB3GAP1, SPHK1, BMPR2, BRCA2, NAPA, HESX1, RAB18, ARF4, PPP3CC, H3F3B, COX17, MED1
GOTERM_CC_DIRECT	GO:0005794~Golgi apparatus	40	6.09756	0.046449	FGD2, GALNT2, OSBP, APH1A, ELF4, RAB3GAP1, SLC39A13, RP2, RABGAP1L, SLC35A2, PLAGL1, TMED5, MACF1, KBTBD8, FUT4, FNDC3A, SAR1A, CLINT1, B4GALT1, GDI1, CREB3, BST2, LYN, DYNLT1, PARP10, OPTN, MGAT2, EI24, PSEN1, ATP2C1, ARF4, ARCN1, RAB13, MAPRE1, RAB10, EXT1, XRN1, YKT6, COPE, UBAP1
GOTERM_BP_DIRECT	GO:0008625~extrinsic apoptotic signaling pathway via death domain receptors	5	0.762195	0.0475517	TNFRSF10A, DDX3X, TNFRSF18, DIABLO, DAXX
GOTERM_BP_DIRECT	GO:0010761~fibroblast migration	3	0.457317	0.0485762	ARID5B, PML, PIP5K1A
GOTERM_BP_DIRECT	GO:0050729~positive regulation of inflammatory response	7	1.06707	0.0485771	CCL24, CCL3, PTGER4, CCL8, JAK2, IL12B, CCL4
GOTERM_BP_DIRECT	GO:0006607~NLS-bearing protein import into nucleus	4	0.609756	0.0488504	TNPO2, KPNB1, KPNA2, TNPO1
GOTERM_MF_DIRECT	GO:0000982~transcription factor activity, RNA polymerase II core promoter proximal region sequence-specific binding	4	0.609756	0.0490045	BATF2, CREB3, IRF7, ARNTL2
GOTERM_BP_DIRECT	GO:0060071~Wnt signaling pathway, planar cell polarity pathway	8	1.21951	0.0492401	PSMA2, PSMA1, DVL3, PSMC6, PSMA5, PSMA4, PSMA3, UBB
