# Supplementary material for: IFN-γ selectively suppresses a subset of TLR4-activated genes and enhancers to potentiate macrophage activation
Source: Nat Commun. 2019 Jul 25;10:3320. doi: 10.1038/s41467-019-11147-3 (PMC6658531; doi:10.1038/s41467-019-11147-3)
Supplement: Supplementary file 5 — Source Data [file 41467_2019_11147_MOESM5_ESM.xlsx]

## Sheet: Figure 1
Figure 1C
	R	G	L	GL
F13A1 rep1	131.75	0.08537	35.53	0.1285
F13A1 rep2	132.19	0.06148	57.71	0.08593
IGF1 rep1	10.92	0	1.86	0
IGF1 rep2	9.06	0.02209	2.21	0
DHCR7 rep1	0.58	12.03	0.17	2.54
DHCR7 rep2	0.34	12.09	0.23	4.01
FDFT1 rep1	15.72	63.24	6.73	23.74
FDFT1 rep2	13.36	59.43	6.63	24.77
VCAM1 rep1	0.01482	4.97	0.01397	5.32
VCAM1 rep2	0.0383	5.4	0.02606	5.89
DCSTAMP rep1	0.2796	10.37	0.2391	9.33
DCSTAMP rep2	0.3013	9.47	0.2034	7.91
IL10 rep1	15.06	0.597	481.36	0.8927
IL10 rep2	16.88	0.4993	415.34	0.8813
TNIP3 rep1	0.3479	0.8208	1731.05	17.22
TNIP3 rep2	0.8199	0.09309	1526.62	22.43
IL23A rep1	0.3644	0.6086	2.4	198.68
IL23A rep2	0.4499	0.6713	2.56	172.2
IL6 rep1	0.1252	0.3396	403.18	803.17
IL6 rep2	0.1488	0.2724	329.73	821.87
USP18 rep1	0.24	2.25	163.39	125.77
USP18 rep2	0.45	2.04	125.69	153.3
INHBA rep1	0.14	1.54	99.44	130.35
INHBA rep2	0.03	2.59	105.8	92.53

## Sheet: Figure 2b
Fig.2b
cluster e1A	Column1	Column2	Column3	cluster e1B	Column4	Column5	Column6	cluster e2	Column7	Column8	Column9	cluster e3	Column10	Column11	Column12	cluster e4	Column13	Column14	Column15	cluster e5	Column16	Column17	Column18
R	G	L	GL	R	G	L	GL	R	G	L	GL	R	G	L	GL	R	G	L	GL	R	G	L	GL
29.16	13.25	9.16	5.18	81.67	56.55	23.08	18.26	14.48	23.31	4.69	9.13	15.76	41.88	21.49	43.67	10.32	6.39	17.25	7.04	1.08	6.86	5.54	14.09
17.61	8.64	6.34	5.41	128.74	88.73	18.38	42.26	2.46	6.68	0.85	3.44	14.42	118.25	32.41	95.4	10.99	6.98	28	7.38	4.16	2.54	7.92	11.66
24.23	3.02	8.94	3.94	26.23	32.3	12.16	14.54	6.88	28.57	4.07	5.07	15.81	40.88	18.33	38.88	2.93	1.06	9.33	2.82	3.64	8.7	12.78	18.09
34.24	8.64	7.98	6.37	16.12	21.77	6.28	7.16	18.74	72.41	11.82	25.41	11.4	37.51	21.16	54.77	15.6	10.88	32.02	11.89	5.49	4.02	5.71	9.92
12.73	3.37	2.15	2.48	26.23	21.59	5.94	4.45	3.64	13.25	2.66	4.45	6.37	21.3	5.26	21.53	22.12	4.38	57.41	9.13	8.01	31.47	18.61	54.72
26.54	2.25	7.52	2.99	54.31	15.5	5.6	5.47	11.81	25.56	13.58	18.6	7.14	21.53	7.58	14.03	7.65	2.19	16.69	4.28	5.85	3.79	14.99	29.81
71.76	27.69	26.36	13.52	29.21	27.51	9.16	11.66	12.73	40.7	5.03	16	1.39	8.16	2.32	11.27	2.98	1.83	6.73	2.03	3.13	9.29	6.5	15.27
14.22	1.42	3.17	2.42	30.7	29.4	2.77	6.09	3.39	10.06	2.49	3.55	2.82	4.97	3	11.78	48.15	92.64	108.15	44.4	1.64	7.63	16.18	22.93
47.89	17.21	21.21	10.09	15.96	17.1	3.28	6.25	32.75	88.91	33.54	39.22	2	16.68	6.67	11.72	20.58	22.12	126.14	62.94	2.26	4.91	16.57	40.07
19.97	3.85	5.83	2.31	41.84	37.21	11.14	18.6	3.9	11.3	3	2.08	4	18.87	4.07	8.28	6.62	7.04	16.46	4.56	0.92	2.54	2.32	11.16
31.88	4.79	8.26	2.54	48.92	16.68	8.15	8.9	2.98	8.76	1.3	4.56	3.44	5.56	4.3	6.87	2.05	0.47	6.9	1.69	0.31	0.59	1.3	4
52.1	14.91	14.88	5.97	39.17	50.7	18.16	18.03	5.13	36.62	3.9	7.21	14.22	104.12	50.68	76.92	1.33	1.54	13.58	2.93	2.16	4.56	3.05	12.74
5.13	0.24	1.53	0.79	15.81	17.33	3	6.37	7.34	19.76	6	9.24	3.8	10.06	4.02	8.79	3.7	3.49	14.59	4.51	5.49	4.91	3.34	8.96
8.11	2.78	3.22	2.54	38.04	33.96	18.21	13.81	12.94	33.01	6.39	8.06	3.9	35.61	6.67	28.96	25.51	20.59	56.17	18.03	3.08	21.12	18.33	66.1
9.03	2.48	4.53	3.49	105.18	77.91	22.85	22.6	10.11	37.98	6.73	8.06	0.77	6.21	2.55	9.24	4.11	1.18	25.62	5.92	1.03	1.72	4.36	9.19
23.72	5.26	4.86	3.16	72.84	65.19	27.15	20.46	15.96	73.12	21.38	26.94	4.16	12.78	8.77	24.85	15.91	1.48	29.19	5.13	2.62	0.83	3.11	5.35
70.38	9.58	17.42	13.02	18.68	5.15	1.92	2.37	9.09	27.09	3.62	10.59	8.37	36.62	10.24	25.36	1.85	2.37	9.11	2.37	7.55	8.05	8.54	19.72
25.1	9.47	9.16	2.48	31.93	15.44	4.41	5.58	31.98	57.44	27.49	18.88	4.16	11.71	7.64	12.9	8.01	14.26	40.67	15.72	0.82	1.83	3.85	7.49
43.02	6.39	2.72	2.65	64.93	44.25	16.74	17.41	1.03	7.28	0.34	2.42	10.78	52.83	9.62	40.35	6.93	4.97	37.67	9.47	0.72	1.54	2.6	5.75
53.18	7.87	11.31	5.35	31.98	41.11	15.1	20.12	9.6	23.9	4.64	7.21	2.82	10.83	3.17	7.16	50.51	93.59	118.45	43.78	1.75	2.96	4.36	8.79
16.84	3.43	4.81	6.14	26.13	21.89	7.98	8.62	5.18	12.54	2.15	6.65	1.13	7.1	1.92	4.51	10.57	4.14	24.21	8.23	2.26	2.72	7.35	11.83
15.91	6.39	6.5	3.89	32.34	33.54	15.1	12.45	1.69	10.88	4.69	4.62	2.93	45.2	10.75	68.3	13.81	15.03	42.99	9.69	10.73	3.67	6.9	10.03
6.42	1.18	2.15	1.58	14.94	22.18	5.32	8.23	14.48	29.76	7.07	12.68	1.23	12.01	4.58	11.33	7.39	3.49	17.87	4.17	4.16	1.66	5.26	11.5
55.7	16.33	15.44	8.9	9.7	10.12	2.94	4.11	18.68	39.81	19.35	21.36	2.52	8.7	4.24	9.13	5.95	1.66	16.63	4.06	0.46	2.25	5.03	13.86
12.06	3.49	2.04	2.93	28.34	24.96	7.24	5.18	7.7	37.68	5.2	12.45	18.17	42.12	25.57	60.52	6.21	2.25	13.18	1.92	1.95	4.02	6.79	33.81
28.59	12.72	8.2	9.13	53.69	10.29	7.64	3.61	0.87	4.91	1.53	2.03	0.62	14.32	5.6	17.36	0.98	0.12	11.43	2.48	3.85	9.64	11.31	17.3
58.01	18.58	11.14	5.3	66.01	70.16	11.09	14.09	6.62	17.87	5.49	4.11	5.44	16.09	7.52	15.05	33.73	57.62	57.58	13.36	5.18	8.28	8.15	18.09
14.53	2.72	4.81	4.11	29.31	31.35	8.94	13.02	2.1	33.13	10.8	10.2	12.06	40.17	6.5	48.29	11.7	0.83	30.38	4.34	2.87	1.42	6.34	22.43
13.86	6.86	6.5	5.3	40.45	24.37	12.1	9.52	14.01	45.02	7.47	21.92	1.28	43.95	10.8	53.03	0.77	4.02	3.68	1.52	5.54	3.43	9.56	13.64
22.59	6.15	6.17	3.32	33.42	35.67	8.94	11.27	6.78	27.03	7.18	9.24	5.85	12.84	6.67	11.21	7.7	5.92	23.87	9.69	8.52	5.86	6.45	18.48
85.06	16.09	29.7	12.79	24.9	16.86	6.96	7.49	1.28	8.87	3.11	3.72	16.58	90.15	20.7	62.83	6.93	5.86	26.59	6.48	1.95	5.86	7.58	22.82
20.12	5.15	2.83	2.2	86.08	85.48	25.51	39.5	6.21	18.99	6	10.93	12.22	43.24	29.3	49.87	20.99	29.7	42.48	16.62	11.24	21.65	19.74	36.68
23.15	6.68	10.75	10.37	16.32	21.36	6.73	2.08	18.74	29.99	8.03	15.95	5.6	30.64	7.58	20.85	9.09	3.73	107.98	42.15	4.77	1.89	4.36	10.65
30.08	9.94	9.67	8.06	12.32	9.29	2.38	3.78	2.87	32.42	3.9	10.48	14.94	33.07	20.36	39.5	14.68	22.48	95.42	19.78	1.75	1.48	2.66	4.51
11.24	1.6	2.21	2.08	12.17	12.84	5.71	5.8	21.97	63.48	14.71	33.7	5.29	9.35	4.58	12.23	8.37	4.2	13.12	3.89	0.41	0.71	3.45	7.33
52.87	7.93	10.24	5.86	47.07	17.57	5.77	8.11	6.37	77.02	12.95	25.7	0.62	3.73	0.4	7.27	3.18	4.14	32.86	3.55	1.9	1.24	2.38	4.9
76.54	34.07	27.55	18.37	39.73	17.92	7.52	6.25	7.29	14.26	5.54	6.25	1.08	49.04	14.93	77.43	90.96	125.18	144.58	66.04	2.31	4.91	17.37	28.57
29.77	1.54	5.37	3.44	50.15	69.86	9.22	18.99	9.03	24.96	6.79	10.09	4.31	19.46	5.2	11.66	26.03	13.55	106.79	20.23	4.98	11.12	10.75	24.51
41.73	14.08	14.54	5.75	43.68	26.74	16.8	14.59	7.08	29.16	4.86	12.51	9.19	167.59	23.25	92.58	68.84	42.89	126.7	31.11	6.78	11.77	10.13	23.33
32.8	0.41	3.11	1.86	19.76	18.1	7.47	7.04	16.43	89.86	7.69	21.19	1.64	6.51	1.87	4.34	7.03	2.66	31	5.07	0.26	0.95	1.64	3.38
47.28	2.72	12.61	6.2	8.47	6.51	2.6	4.51	11.5	84.77	10.01	17.86	2.46	14.32	1.7	8.4	47.12	56.97	56.68	32.51	9.7	55.02	56.68	107.12
18.79	2.72	3.9	2.14	52.67	25.14	16.63	9.58	15.96	85.66	8.48	37.59	4.47	14.55	4.13	9.13	3.49	8.46	19.63	6.71	10.68	15.62	16.06	41.81
41.01	10.71	11.14	7.89	55.9	62.77	12.84	14.09	14.06	34.02	3.22	7.44	2.62	11.24	6.45	15.61	2.41	14.49	14.25	6.71	4.41	5.09	10.97	14.14
17.81	5.09	2.88	3.49	68.99	81.81	27.49	25.08	2.36	13.84	7.3	6.82	1.03	3.55	2.15	7.72	0.67	4.26	8.43	3.78	3.03	11.77	9.11	21.58
24.74	6.03	9.39	5.52	68.58	40.7	25.57	13.64	3.23	6.86	3	4.11	7.75	43.3	32.75	54.49	2.36	2.25	12.78	4.28	5.75	25.38	13.58	35.33
8.57	0.89	2.15	2.08	31.26	21.3	8.2	11.89	24.02	52.35	11.82	20.29	5.13	17.27	7.18	14.31	24.95	2.78	45.53	4.51	3.54	0.89	2.38	5.69
89.32	8.46	20.53	7.38	11.09	14.91	5.54	4.68	7.49	29.52	11.31	8.4	6.11	24.02	11.14	21.13	4.83	5.26	23.76	6.82	0.87	4.32	6.11	9.58
20.94	6.63	8.77	8.45	26.54	31.89	10.69	12	6.31	65.25	9.39	24.29	11.5	49.51	11.65	30.2	26.69	14.32	83.04	21.81	0.62	2.48	3.22	9.81
7.85	3.02	2.32	3.38	43.43	35.26	11.26	11.66	9.86	48.75	13.69	10.82	1.54	10.71	4.24	12.57	65.86	33.54	90.9	32.12	2.21	3.25	4.53	9.92
31.52	6.57	6.45	5.35	78.23	49.22	17.08	20.34	8.98	22.95	6.28	2.76	0.31	4.61	3.34	18.43	1.95	3.14	9.62	4.4	0.62	3.02	2.72	6.87
18.07	1.54	6.84	2.82	40.14	31.94	9.33	10.59	3.39	42.47	11.71	18.37	4.98	9.76	3.05	14.03	17.04	19.82	50.85	22.48	2.93	8.76	9.39	17.58
27.46	6.51	6.45	5.3	126.23	120.21	56.96	37.19	6.21	22.48	6.9	5.8	7.14	23.01	10.92	19.95	1.49	5.32	13.35	5.69	6.47	10.06	16.74	25.7
18.17	5.44	4.41	2.03	11.65	8.28	2.49	2.76	24.07	56.44	6.11	20.34	3.75	9.29	7.52	29.42	0.92	0.77	4.36	2.25	3.75	4.79	14.71	25.36
6.16	0.18	1.92	1.92	131.92	145.7	27.55	51.39	7.14	40.34	7.58	13.69	3.9	56.44	15.22	33.81	0.72	2.07	14.08	2.08	0.98	1.36	2.43	7.89
41.42	12.07	10.8	7.04	22.69	11.71	3.22	5.52	4.98	27.09	10.75	14.14	1.75	15.97	4.36	15.89	12.73	14.32	16.4	5.47	5.7	18.34	27.89	50.04
13.86	5.44	3.9	4.4	11.81	15.38	3.51	5.41	0.82	9.11	2.72	4.23	2.67	6.39	4.75	11.33	3.23	13.07	31.68	8.28	4.72	8.1	19.63	37.08
62.37	24.67	24.89	17.58	79.62	53.83	18.72	17.81	12.83	41.82	10.58	16.68	22.53	37.8	18.78	56.18	11.19	3.08	49.32	6.93	2.1	3.73	3.56	8.9
21.3	3.79	6.28	4.73	20.02	5.97	2.94	2.54	4.36	38.75	10.92	20.12	5.65	30.7	19.12	36.68	0.1	1.06	7.35	3.66	0.98	2.31	1.87	3.04
10.63	1.36	2.55	1.47	38.04	20.82	4.69	3.72	2.82	13.07	3.45	6.14	1.23	18.34	5.88	16.74	9.34	5.03	18.61	8.57	0.87	6.45	7.41	24.68
58.01	12.84	6.56	3.27	73.61	36.68	20.36	18.03	4.62	11.36	3.34	3.32	5.8	106.96	39.65	89.88	9.14	9.76	39.43	6.82	1.95	6.98	4.53	15.72
20.79	1.42	3.34	4.06	13.96	6.63	1.87	2.87	5.9	16.92	6.39	4.79	9.91	58.68	9.45	48.07	1.39	1.06	3.17	1.47	3.39	5.62	5.09	9.86
28.34	7.1	7.92	3.38	59.96	16.45	5.43	7.44	39.73	122.93	38.92	33.3	4.88	10.29	3.17	11.1	34.91	29.46	113.98	15.16	6.37	14.85	21.21	42.49
13.29	1.95	3.73	2.2	16.73	19.64	8.82	4.45	7.65	21.41	10.13	7.49	6.67	17.1	5.54	13.64	13.5	12.07	23.98	7.1	4.11	4.97	3.39	11.95
12.68	5.15	5.43	3.61	51.23	18.16	3.85	3.04	2.16	5.44	0.85	2.59	6.42	66.67	20.93	61.14	5.18	3.43	18.89	7.33	1.23	1.6	1.19	18.26
27.67	4.5	2.66	4.23	74.84	118.49	17.2	30.6	3.75	11.48	1.81	1.92	0.36	4.85	3.79	18.99	7.8	3.02	25.11	7.44	2.26	7.87	16.57	55.9
9.5	2.25	3.56	2.03	26.85	29.7	8.43	11.89	4.67	21.71	1.81	6.09	6.57	15.03	5.6	14.03	10.83	11.3	15.78	8.17	0.87	4.14	5.2	8.23
22.33	8.52	6.9	6.59	104.87	126.95	39.99	49.87	2	7.57	4.58	6.93	3.49	27.8	3.51	24.12	10.52	2.19	36.77	12.23	2.57	3.25	7.64	15.05
15.6	4.73	5.2	4.06	84.13	37.39	8.88	12.96	3.49	10.35	2.04	3.27	4.31	30.76	13.86	29.36	17.2	10.06	32.69	12.28	3.64	6.39	5.83	21.64
102.87	33.84	15.61	19.38	93.63	85.66	22.12	31.84	5.44	14.79	7.41	4.9	12.83	17.33	6.67	21.24	11.34	14.14	20.7	8.68	1.03	2.07	3.51	6.54
22.84	2.54	5.66	3.55	22.48	25.2	5.03	8.4	6.21	33.19	1.81	6.54	2.1	22.6	9.73	40.07	0.87	3.37	6.79	1.69	21.1	18.75	44.46	77.37
15.09	7.69	5.26	2.99	74.84	85.66	12.05	13.02	7.24	24.96	5.6	5.07	5.75	29.76	11.94	30.82	4.16	2.66	11.26	2.42	1.18	3.08	3.28	8.28
4.57	0.3	1.98	1.75	19.61	32.89	8.43	4.4	4.11	19.94	5.26	9.3	2.46	11.95	4.13	9.97	2.05	1.18	7.64	2.93	3.75	2.48	3.73	10.54
12.73	2.84	2.04	1.69	39.68	8.64	3.39	2.03	7.19	40.17	6.84	10.42	2.46	7.81	3.85	7.95	8.42	2.01	47.74	5.47	1.39	0.65	1.3	4.34
8.52	1.3	3.28	1.47	4.88	2.31	1.47	0.39	41.84	69.04	40.05	36.01	10.99	24.73	11.6	28.57	4.67	4.02	22.17	7.27	4.11	3.9	4.64	10.71
16.32	2.31	9.67	4.23	22.38	25.14	5.26	6.76	21.71	25.08	9.39	11.61	3.85	6.68	4.3	10.31	9.19	7.69	20.25	7.49	0.92	3.37	5.03	13.86
17.5	2.19	5.03	4.96	27.15	14.85	6.84	6.99	4.11	9.58	3.56	5.75	1.49	6.15	2.26	3.04	3.8	3.96	53.96	18.37	1.9	7.99	11.65	14.54
19.45	2.54	6.79	6.25	53.8	58.51	10.75	11.04	2.87	8.99	3.28	3.49	1.85	20.65	5.66	68.64	24.79	6.74	30.09	9.64	5.65	8.34	8.03	16.96
38.7	7.34	7.92	3.94	22.48	15.44	6	4.45	5.8	36.2	13.29	10.54	9.86	63.65	18.33	37.7	6.31	2.66	14.14	3.32	0.56	0.06	2.09	4.79
36.29	5.21	4.69	5.97	7.24	8.22	1.64	2.48	20.53	126.36	36.03	37.64	4.77	37.98	7.24	23.05	54.82	19.64	110.47	20.85	4.98	7.93	29.64	51.28
19.81	4.85	4.13	2.2	103.95	93.64	44.18	49.76	2.87	11.54	4.64	3.49	3.34	9.47	1.47	6.03	35.88	8.99	95.99	12.17	2.26	11	18.61	63.28
53.8	1.72	4.13	2.48	41.73	29.05	8.65	7.61	16.79	29.52	10.07	16.57	6.52	30.52	9.33	18.6	3.59	1.18	23.7	1.69	3.29	20.17	25.96	43.67
67.4	26.74	30.26	9.64	29	14.49	8.26	4.85	24.13	61.46	10.63	21.75	1.95	11.77	4.75	9.41	12.01	10.35	51.36	16.45	28.34	18.46	27.77	51.39
18.27	9.05	9.22	7.49	29.41	28.51	8.71	9.58	17.81	79.57	32.52	29.36	7.65	20.94	12.1	44.24	4.83	1.83	19.91	9.02	3.44	0.71	1.41	4.45
7.55	1.36	2.55	2.37	62.63	57.5	24.78	21.58	4.16	9.76	4.98	6.31	2.46	19.29	9.11	16.12	4.36	4.02	19.74	8.85	8.06	11	27.26	40.97
25.92	5.09	10.41	4.79	75.82	57.03	20.82	14.03	8.57	25.02	6.56	9.07	3.95	30.52	7.69	26.71	0.21	0.06	2.72	1.13	2.67	7.04	14.82	31.27
71.3	7.93	5.43	4.68	52.67	58.15	22.51	19.5	10.63	21.95	7.07	14.82	4.26	10	3.17	8.45	20.12	24.85	81.91	20.85	12.63	20.59	15.16	31.33
15.66	3.31	2.43	2.42	22.69	25.61	4.19	6.14	16.53	29.81	12.39	9.58	5.03	22.3	4.58	15.38	7.08	0.35	16.91	9.24	6.47	27.86	28.17	83.57
7.8	1.3	3.05	0.79	30.59	26.09	6.84	6.71	3.95	14.14	1.7	3.1	5.8	27.21	23.08	76.98	27.21	20.7	114.66	42.88	5.24	4.61	16.46	25.47
41.78	13.61	11.2	7.21	79.41	46.56	14.59	7.38	12.94	60.22	18.27	25.19	14.53	70.4	27.09	54.83	23.36	70.63	93.73	40.57	3.9	2.48	1.92	6.48
60.83	14.91	10.58	5.92	33.21	48.92	11.54	16.29	8.06	29.11	6.96	10.09	4.52	17.63	7.52	11.61	2.82	3.55	15.33	1.75	1.13	3.79	7.3	17.36
14.58	8.05	6.34	8	29	37.27	16.8	16.74	23.87	65.55	6.22	10.93	2.26	6.86	4.47	21.47	25.72	1.83	30.6	9.69	3.75	1.12	2.6	5.18
56.93	0.35	28.85	2.03	34.24	51.17	14.25	5.52	8.73	14.26	2.72	4.85	8.26	25.26	14.48	25.19	10.73	3.14	35.3	16.74	4.83	7.22	6.11	13.3
75.3	20.47	35.18	10.93	82.7	80.99	27.43	37.19	15.81	75.25	13.75	29.98	36.14	139.79	45.48	120.65	3.9	1.06	10.75	4.68	5.75	9.7	12.22	23.55
7.39	0.95	0.51	1.24	133.26	84	31.79	30.37	2.26	10.71	2.94	4.34	3.29	37.74	6.9	45.14	1.69	2.19	23.36	3.55	11.29	52.89	70.08	99.18
60.52	18.81	27.72	16.17	37.22	39.58	12.44	16.57	4.06	13.37	3.96	5.02	4.11	8.34	2.15	11.16	12.63	9.64	58.77	11.61	11.34	12.42	15.61	30.37
101.79	21.71	23.13	10.42	10.11	20.82	4.13	3.72	12.17	31.53	7.41	6.42	2.41	12.84	4.24	11.44	21.2	5.38	72.91	15.67	16.07	12.25	8.15	21.86
24.59	9.35	9.11	9.52	99.69	92.46	30.66	26.49	15.25	61.29	14.54	27.27	2.05	60.99	19.46	34.49	4.47	1.54	7.81	1.92	1.18	0.47	4.13	10.37
9.19	1.3	2.49	2.87	45.07	31.83	16.97	14.43	17.56	36.8	7.18	13.13	3.34	52.59	11.54	55	24.23	21.36	49.1	8.68	0.56	0.24	0.62	2.14
24.33	10.35	8.09	6.99	14.06	15.62	1.64	2.87	10.11	28.4	4.24	11.27	2.93	19.17	5.49	22.99	9.7	6.21	45.25	10.65	36.86	57.56	59.68	115.41
8.78	1.95	2.66	2.54	45.94	41.88	8.15	8.9	16.12	49.57	14.14	20.57	4.52	34.84	15.84	33.92	1.39	1.18	14.71	1.24	1.39	0.89	3.51	20.51
29.62	6.27	6.11	4.4	55.85	55.31	25.45	21.58	26.59	54.54	13.8	27.44	2.26	9.47	4.07	7.78	7.14	1.12	21.72	2.93	5.7	19.94	16.35	32.57
88.24	26.03	25.34	31.61	18.58	13.43	4.92	5.07	16.68	80.57	21.78	26.43	1.18	6.63	4.58	15.21	22.64	12.66	57.7	15.95	0.72	4.91	5.66	14.82
36.09	4.38	5.94	3.78	57.34	27.8	12.5	8.73	19.71	42.71	23.3	19.78	0.36	6.8	2.04	12.74	38.81	14.08	201.65	68.07	4.41	6.92	13.97	24.46
25.36	2.9	9.73	4	27.41	27.39	11.65	10.09	4.77	18.58	3.39	7.16	3.85	19.99	13.24	25.92	2.87	0.59	10.18	4.4	2.46	4.97	7.3	14.54
40.35	4.2	9.39	7.49	215.39	191.9	47.01	77.82	0.56	12.9	2.72	4.06	6.37	27.92	12.9	32.8	8.37	3.31	10.92	3.16	0.05	0.71	1.13	22.03
47.79	8.64	4.64	6.48	46.66	18.1	11.37	10.93	3.59	11.36	4.81	7.55	3.54	28.28	2.88	18.2	9.6	1.24	15.16	4.68	2.98	8.93	7.75	18.09
10.27	0.41	0.85	1.07	15.3	14.38	4.36	4.68	4.31	23.9	5.6	8.06	3.03	15.62	8.15	29.42	23.87	20.65	69.69	30.49	3.23	3.49	5.94	7.89
42.66	13.9	6.28	4.28	54.46	28.28	5.94	4.45	3.54	19.17	5.94	7.16	3.18	8.28	6.34	16.85	16.22	9.76	43.67	14.09	1.03	1.18	11.88	20.91
7.91	2.6	1.41	1.86	41.22	22.6	9.28	6.31	4.83	15.74	5.37	4.62	5.54	42.83	7.18	29.02	2.57	0.35	14.59	3.1	2.57	3.79	3.51	7.55
45.69	8.76	17.65	10.54	49.23	48.63	21.61	17.19	8.42	37.45	11.09	8.11	2.31	13.19	4.02	17.64	3.8	8.16	11.94	3.89	3.13	4.85	5.77	9.47
27.21	7.16	8.94	4.4	25.1	40.29	8.31	9.81	4.41	60.28	34.39	30.6	3.39	22.83	7.52	16.62	7.65	1.6	30.94	4.79	1.64	11.06	9.16	38.49
62.68	12.96	7.52	3.27	63.34	60.69	18.04	17.41	5.85	23.43	6.9	10.99	12.27	45.43	13.29	29.19	5.7	4.02	24.94	11.04	1.9	1.36	5.2	13.92
30.39	8.4	7.81	6.65	45.27	42.83	17.25	15.1	13.5	45.31	19.4	16.57	4.62	3.19	4.75	10.2	1.03	1.06	13.18	1.58	0.31	0.41	0.68	1.58
18.48	2.48	4.24	1.69	70.12	46.73	26.53	40.69	3.49	8.7	1.75	3.66	7.44	20.53	5.83	17.07	4.16	8.22	14.03	4.4	5.44	16.45	18.04	63.45
27	2.84	7.47	3.83	12.42	23.13	2.88	2.48	3.08	12.01	1.87	5.02	2.21	7.93	0.96	5.52	2.36	2.37	31	9.19	0.62	2.43	2.55	5.92
7.7	1.18	0.96	0.39	42.76	29.93	4.75	4.79	0.77	16.56	2.26	6.54	16.07	71.4	15.89	51.84	7.7	8.1	75.29	24.96	2.36	3.73	4.53	6.2
37.52	12.42	13.41	13.98	49.02	55.9	13.97	14.31	8.37	19.11	7.13	7.66	0.82	6.03	1.7	9.19	3.64	1.36	13.12	3.38	1.8	1.24	1.92	3.94
122.38	70.28	47.74	40.91	9.96	12.6	2.83	3.83	4.06	26.92	5.54	9.69	1.59	14.08	4.02	7.72	68.58	59.45	96.73	30.65	1.54	1.24	5.71	8.57
14.17	3.08	6.22	4.85	9.6	7.04	3	3.94	23.92	45.37	6.28	10.88	7.55	19.76	8.82	16.68	15.45	14.55	27.77	7.89	4.11	5.74	6.5	21.7
24.43	10.83	11.14	5.92	32.9	17.39	7.92	7.21	2.57	13.13	3.17	6.25	0.31	10.77	1.7	7.66	6.62	1.66	15.22	4.45	0.41	1.36	0.74	3.49
19.3	3.37	6.22	3.16	60.98	108.43	26.7	33.81	38.24	102.46	17.14	22.37	29.05	83.17	31.11	74.1	6.98	0.95	19.01	3.04	1.03	4.67	20.87	59.17
38.7	9.82	10.92	7.38	61.5	52.83	10.63	11.16	60.83	158.01	35.86	30.71	0.62	9.35	3.45	7.89	18.07	23.49	127.1	19.89	6.37	24.25	27.32	44.24
30.9	9.76	6.62	9.69	35.11	34.37	9.62	7.95	2.87	4.97	1.02	1.97	1.03	3.08	1.64	5.35	3.85	3.96	44.52	12.51	2.31	1.06	3.22	7.55
20.64	3.49	6.79	7.16	44.56	19.17	4.36	4.45	4.16	20.17	5.71	8.45	3.75	17.27	8.77	19.1	7.44	8.4	17.53	4.11	1.08	9.41	12.22	19.95
49.48	15.14	10.13	12.62	121.66	57.74	26.08	12.28	11.96	26.74	10.35	9.92	8.78	23.54	6	13.47	21.92	2.66	40.56	6.42	8.52	12.78	18.84	34.26
20.69	6.39	9.05	7.16	128.79	64.3	22.4	11.04	2.36	7.39	4.41	2.87	3.23	30.7	14.08	94.73	25.97	18.1	42.59	14.48	1.9	15.56	6.62	26.43
9.96	2.54	3	5.13	73.76	89.39	22.23	16.85	8.21	35.14	3.28	8.45	7.08	27.21	8.03	48.57	14.32	8.64	43.61	14.54	4.16	2.54	7.47	22.88
10.78	1.72	2.32	1.41	20.22	27.39	3.05	5.41	3.8	13.61	2.43	4.79	15.3	38.57	17.03	37.59	19.66	10.71	23.7	11.04	4.67	1.95	13.35	24.12
32.39	9.7	9.84	9.58	6.21	8.28	2.6	3.66	4.52	21.95	8.77	8.11	6.06	14.2	7.64	16.96	163.54	136.06	293.23	102.73	2.98	10	6.11	25.81
9.09	1.54	3	1.58	16.79	17.16	3.17	4.68	1.9	14.49	5.32	4.34	2.57	30.64	7.86	18.54	9.03	7.93	16.46	6.25	0.46	4.2	3.9	11.27
19.15	5.8	5.66	4.96	24.84	16.27	6.39	5.58	9.03	18.04	4.24	7.33	2.16	6.68	2.43	6.54	29.31	47.15	57.53	14.71	3.08	1.95	5.03	5.75
27.15	5.8	7.01	6.65	77.36	62.23	16.29	14.43	10.88	94.18	24.32	29.75	5.39	52.53	4.47	31.78	1.8	15.32	104.76	35.22	6.01	8.87	7.01	15.67
12.78	4.56	2.88	2.14	14.73	11.65	3.45	4.11	5.08	12.6	4.81	5.64	10.42	46.73	8.88	33.42	1.95	1.89	7.98	3.61	2	2.43	3.05	5.07
11.14	4.02	2.55	4.34	24.43	8.05	0.79	1.24	3.64	12.19	3.85	5.18	1.03	6.92	5.43	15.05	3.54	2.19	11.65	1.75	8.21	17.39	19.18	29.36
6.88	1.66	2.09	3.1	24.43	18.75	4.69	4.4	17.56	85.07	34.45	37.76	11.6	54.6	14.76	37.25	21.41	8.76	39.03	12.62	1.23	6.86	7.07	16.29
13.76	1.83	1.81	2.48	332.43	227.69	46.61	94.84	7.14	29.34	7.3	13.58	9.29	21	12.1	29.58	8.83	3.37	14.99	3.78	0.36	0.71	2.6	5.13
27.87	5.62	11.65	8.11	25.26	24.14	5.88	8.51	3.18	20.59	2.6	6.76	2.41	39.58	12.1	34.71	21.92	14.26	40.61	11.55	7.55	32.83	47.46	88.87
53.59	6.39	4.81	2.82	13.4	11.12	2.94	3.66	10.16	63.24	8.09	30.15	2.82	17.27	3.73	7.61	3.64	4.2	10.63	2.76	6.83	6.27	6.39	13.19
27	1.48	2.49	1.69	81.21	46.73	15.1	17.98	2.1	19.76	4.86	12.85	5.24	20.47	13.75	30.49	9.34	1.06	13.12	4.28	3.23	8.46	6.9	28.57
22.07	11.18	7.69	8.51	51.08	67.56	24.38	28.96	18.84	64.42	18.95	22.03	0.46	9.58	1.92	5.97	24.95	13.49	43.95	6.48	1.23	1.36	2.77	4.51
62.27	17.04	8.15	10.42	5.95	5.03	0.91	1.07	4.77	13.96	4.13	7.78	1.33	6.45	1.41	7.21	9.34	13.25	77.27	40.23	1.64	3.14	4.98	13.07
14.78	0.77	4.81	4.11	26.8	35.55	4.24	5.41	11.55	42.83	8.82	14.82	3.7	13.31	1.98	13.69	38.55	55.96	159.91	66.72	3.9	3.55	14.31	22.26
2.87	0.89	2.6	2.31	30.29	15.14	7.24	5.75	1.13	5.92	3.85	2.65	11.09	64.54	15.89	44.18	3.23	3.85	49.89	2.42	1.33	11.36	25.34	73.14
31.52	5.86	10.29	3.66	223.55	130.68	51.36	28.4	4.06	22.6	7.47	6.65	8.57	34.9	11.88	22.65	136.54	211.72	299	106.73	2.62	52.18	35.01	92.19
53.08	18.04	15.16	11.04	39.78	55.31	20.7	21.19	17.81	40.4	22.46	23.1	8.57	24.31	12.33	20.29	0.82	2.01	14.82	4.34	0.87	3.08	3.34	6.2
18.27	7.04	4.64	6.09	47.94	32	8.94	9.69	15.66	46.91	18.72	13.86	4.57	28.99	7.52	29.25	14.42	12.9	29.07	10.99	1.08	2.6	5.83	13.07
44.35	17.69	8.54	4.79	76.59	81.93	28	30.82	16.89	64.78	8.43	26.77	9.75	31.35	7.13	29.47	1.33	0.59	5.6	1.63	26.59	25.56	28.17	66.78
38.6	2.72	5.66	3.21	39.27	56.2	10.97	14.2	5.18	36.03	5.88	10.88	1.44	4.26	1.98	4.51	4.16	2.43	25.62	8.62	8.73	10.59	8.09	24.06
9.03	2.37	3.11	5.02	40.4	45.25	14.03	14.48	18.38	82.64	14.82	16.79	2.16	32.83	6.45	24.17	15.25	2.13	26.75	5.18	3.23	2.6	6.39	9.81
17.3	3.67	4.53	4.85	69.55	55.43	19.12	30.15	13.55	85.36	10.63	15.44	1.54	6.74	2.32	5.58	5.18	4.67	29.3	9.07	1.95	2.6	9.39	17.13
64.42	10.47	4.07	6.09	20.22	15.38	3.96	2.03	12.58	27.98	12.16	7.78	2	41.53	9.5	52.91	6.62	3.96	47.23	6.03	6.42	16.15	24.15	45.53
39.68	7.45	10.92	3.66	32.03	15.74	7.58	4.62	12.94	45.55	15.5	17.02	2.52	12.84	4.92	22.15	1.18	4.26	19.46	4.51	5.39	7.69	17.2	47.22
17.56	5.8	5.88	3.32	9.5	8.93	3.51	4.28	1.28	8.93	2.83	4.11	5.85	17.57	3.51	10.48	32.75	16.03	76.59	16.06	4.41	4.79	11.77	37.02
38.04	10.65	12.84	7.83	54.21	24.67	8.65	7.33	7.96	14.55	4.92	5.47	2.41	19.76	6.39	11.04	6.16	7.04	24.27	7.83	6.47	19.4	12.95	30.32
22.84	4.08	9.05	6.54	36.14	16.27	5.6	2.65	4.11	7.57	2.83	4.73	2.21	26.15	5.6	19.78	9.5	4.32	29.02	8.23	5.6	1.66	10.41	13.81
14.73	1.77	7.58	6.48	31.57	30.05	7.3	7.38	18.27	72.82	20.53	29.13	6.16	34.67	8.48	22.37	6.47	5.21	17.7	3.83	1.69	3.55	4.75	7.78
19.2	0.35	3.05	1.86	85.88	88.44	22.4	17.19	18.17	48.45	7.41	14.93	2.05	7.04	2.6	10.26	4.36	4.85	9.84	4.23	0.41	7.87	17.03	36.01
32.54	15.56	11.82	9.02	10.42	16.5	3.9	4.85	2.41	28.22	2.09	8.68	7.49	25.14	6.45	16	28.75	17.33	60.35	24.85	7.55	31.35	56.23	82.5
6.21	4.02	3.05	2.93	29.93	19.23	9.45	7.61	11.76	46.26	10.58	14.31	12.73	20.05	15.84	51.05	114.78	159.07	213.64	55.96	6.93	24.08	16.57	40.85
9.19	3.61	2.26	2.82	53.69	20.7	12.16	9.58	6.01	13.84	3.62	6.03	6.62	69.04	18.78	55.45	69.35	22.54	123.76	21.53	1.49	0.24	2.66	4.79
6.83	2.19	2.32	0.56	81.62	100.57	32.19	30.37	9.75	62.53	3.45	12.57	3.18	26.92	10.92	30.04	3.13	0.95	11.37	2.93	7.08	13.25	16.91	35.22
44.45	7.04	16.35	9.41	36.39	32.71	6.39	6.37	4.21	22.95	2.43	10.2	7.55	27.27	8.48	38.38	13.19	19.82	48.48	13.64	0.36	0.65	0.57	1.97
17.76	6.57	3.62	3.72	29.16	58.33	9.39	11.72	13.6	26.32	8.71	14.48	1.69	10.12	0.85	9.75	21.3	9.05	41.69	15.38	2.98	7.16	11.54	22.26
3.9	0.3	0.57	1.41	28.18	8.28	3.9	2.76	32.96	110.15	26.02	29.13	2.62	16.45	8.43	22.43	4.67	3.79	10.58	2.65	1.44	9.41	6.17	34.77
65.55	28.93	23.36	32.4	18.79	22.12	3.28	9.52	14.01	32.42	6.17	9.35	3.8	24.9	5.6	17.02	1.18	0.06	17.65	3.72	5.08	10.23	16.86	40.97
23.15	3.08	5.26	3.72	60.01	54.01	23.02	20.57	5.08	23.96	3.85	5.52	6.83	38.57	8.37	22.26	12.94	1.3	20.25	5.02	1.13	2.07	1.87	3.61
16.43	4.32	2.72	1.47	43.02	53.36	17.65	16.74	2	4.97	2.72	2.65	2.57	3.43	1.64	4.73	3.9	2.19	11.6	6.87	1.95	2.31	4.36	10.26
31.31	10.94	10.46	6.99	23.05	14.26	5.09	8.73	26.64	75.31	30.43	27.56	4.83	48.69	12.84	61.2	2.21	0.89	5.43	1.58	0.31	2.78	2.6	4.56
15.14	2.01	4.19	3.55	17.45	17.57	6.11	8.23	29.52	57.56	23.47	23.16	5.7	29.16	12.5	38.99	3.13	4.79	10.8	4.11	7.7	13.84	11.99	30.49
33.78	2.01	3.45	1.07	18.94	24.49	9.28	9.64	2.98	19.82	4.19	5.52	5.44	19.52	4.75	12.96	31.57	73.18	57.13	23.67	1.13	1.66	2.32	4.56
19.87	3.9	3.96	2.03	46.1	43.3	16.69	22.03	4.98	30.29	3.79	9.19	17.66	50.05	11.54	60.97	7.65	9.64	35.81	12.06	7.65	5.92	9.96	32.06
15.45	5.26	6.22	4.56	28.49	42.24	4.86	7.33	14.83	39.81	7.18	13.98	3.03	14.67	5.66	15.05	10.32	4.32	23.08	6.37	3.23	4.79	19.57	51.28
11.34	0.35	3.9	1.92	23.46	8.52	2.49	2.03	12.88	31	14.93	13.86	5.08	21.3	6.22	16.23	6.47	18.22	38.24	12.74	3.08	1.66	14.25	26.94
109.03	53.89	48.14	15.55	7.7	13.19	1.47	4	7.85	21.59	2.15	10.76	0.1	5.56	1.7	8.11	1.33	2.72	3.05	1.24	7.75	1.18	4.24	8.68
40.04	8.76	14.71	8.28	56.57	11.48	2.6	3.78	29.57	69.39	19.46	26.77	5.49	39.22	10.63	28.23	13.65	6.63	94.69	14.76	5.13	2.96	3.34	11.1
38.6	5.86	10.29	3.94	8.83	11.59	3.05	4.68	7.03	29.76	7.24	10.99	9.7	35.55	9.11	31.95	59.03	85.19	89.48	53.7	2.36	4.38	8.43	17.13
6.01	0.24	0.85	0.62	13.4	8.52	1.13	2.42	7.6	20.82	6.84	9.02	12.17	27.57	6.84	23.55	13.19	11.77	21.1	8.4	43.84	31.18	59.51	110.39
8.52	0.65	3.68	2.54	8.88	17.75	1.19	2.54	43.38	115.65	22.4	38.09	37.83	117.13	44.63	94.44	0.87	0.71	17.7	3.21	3.39	1.66	3.96	5.92
14.58	5.56	6.22	4.23	60.32	41.88	11.14	9.47	4.62	13.49	3.73	2.03	4.88	9.52	3.85	12.45	8.01	12.78	64.65	16.34	5.29	12.42	6.56	17.07
28.75	11.18	9.05	10.2	15.04	17.57	5.15	5.64	3.34	13.01	5.09	7.04	9.75	53.83	13.07	28.18	6.01	4.02	36.48	6.37	0.56	0.12	2.21	4.06
33.78	8.58	7.3	2.7	15.45	13.13	2.83	5.47	20.43	99.8	30.77	33.25	8.42	16.39	9.84	19.89	16.94	16.03	44.4	10.93	14.68	137.18	98.31	184.72
68.01	17.98	20.02	10.09	29.21	20.05	11.2	5.75	3.03	12.6	3.96	5.02	16.73	61.76	29.81	121.38	23.15	11.12	33.71	6.54	5.65	18.63	46.67	110.67
134.95	20.76	16.8	9.69	35.93	23.31	8.03	5.52	20.84	118.79	41.57	43.84	2.72	27.92	7.64	34.04	14.73	8.7	49.95	9.64	0.31	6.27	1.92	13.69
41.58	10	15.56	11.89	62.06	68.86	21.83	14.76	17.04	38.04	15.27	17.24	16.79	104.94	19.74	98.11	92.5	67.62	95.25	39.28	1.03	15.56	25.79	48.69
18.99	5.8	7.58	3.21	13.35	18.1	2.6	3.16	5.03	48.51	12.61	23.89	1.49	7.93	2.6	8	7.8	2.07	16.86	1.8	4.62	0.65	7.24	13.13
39.32	8.81	7.18	7.66	79.15	82.52	23.19	21.13	2.41	12.01	2.88	3.32	2.1	12.01	5.6	12.23	39.47	15.79	56.56	17.64	2.46	1.18	4.3	8.06
11.19	3.25	4.36	3.38	84.44	53.48	22.57	9.47	1.69	7.04	3.73	1.75	0.82	20.47	8.6	22.82	0.72	0.12	8.54	2.48	1.49	1.6	5.83	8.23
47.12	21	27.77	22.26	26.59	25.79	8.65	11.04	5.85	12.66	4.98	5.35	5.9	12.72	2.77	12	3.23	2.07	12.95	4.11	3.75	4.91	5.43	12.28
21.97	2.78	8.15	2.93	59.55	61.64	7.52	12.62	16.53	39.22	10.75	24.01	10.47	72.59	23.76	57.7	1.39	1.18	8.77	3.83	5.6	30.76	19.8	42.32
28.69	7.39	4.36	4.34	38.65	50.64	20.08	20.74	4.16	29.93	10.13	11.21	3.13	14.49	6.73	21.19	5.08	3.61	37.67	6.09	8.37	4.73	4.02	10.71
225.66	120.09	93.84	43.78	11.5	9.58	1.58	2.25	8.68	45.43	8.09	16.34	3.34	7.28	4.41	21.47	4.36	5.92	20.08	6.03	0.72	2.43	2.09	5.69
28.69	11	8.03	5.35	14.53	16.92	3.56	5.47	9.29	25.26	2.66	9.19	9.09	35.67	15.1	32.8	15.71	5.15	22.57	6.71	8.26	5.38	3.56	13.81
38.55	14.79	8.15	4.4	45.22	39.52	13.75	13.75	4.36	24.37	1.81	6.93	7.03	11.95	7.75	21.08	19.97	2.6	34.96	5.13	8.57	22.54	72.97	118.45
31.52	7.93	5.2	5.24	83.77	73.65	31.34	27.05	10.32	28.57	8.94	15.05	2.36	16.5	8.31	20.51	10.78	1.83	14.08	4.11	3.59	2.01	6.34	12.51
75.15	20.59	37.39	18.99	65.14	153.39	15.56	17.98	21.46	84.77	37.67	38.88	4.26	34.49	6.45	20.57	32.03	4.56	32.92	14.37	1.08	3.31	13.58	22.54
7.44	0.35	2.38	2.25	42.14	19.82	4.41	5.69	3.29	7.34	1.87	3.38	4.26	34.55	6.45	16.91	3.18	0.47	31.22	8.62	3.13	1.6	2.94	8.73
64.73	8.76	11.31	6.76	98.81	99.5	39.37	44.57	27.31	72.76	20.48	26.88	1.8	19.46	4.13	14.93	10.52	3.19	15.27	4.28	8.32	11.71	13.18	26.2
43.43	12.07	17.59	6.82	21.82	14.67	6.67	7.27	5.54	48.98	17.31	8.23	3.75	23.49	8.65	12.62	34.44	7.87	52.44	7.61	1.23	2.48	2.55	6.87
14.63	1.48	7.13	5.18	33.16	26.09	14.03	6.59	1.64	7.75	4.24	1.92	3.34	13.72	3.68	14.37	3.95	1.01	37.11	4.28	1.18	3.9	8.31	12.4
52.41	11.77	8.48	7.44	18.43	27.39	7.58	8.4	5.75	18.16	5.71	5.13	5.8	20.11	8.2	44.29	38.5	33.42	77.21	11.55	4.31	11.77	10.97	33.42
28.75	8.05	8.82	10.2	97.38	119.67	27.6	46.04	3.85	11.95	2.83	4.68	9.7	31.06	9.5	18.03	4.98	11.12	52.55	12.79	0.72	3.67	5.83	11.44
19.15	5.26	5.83	5.58	54.41	16.68	8.09	7.95	3.34	17.81	4.3	7.16	0.77	31.35	2.83	21.19	5.08	3.96	14.48	4.28	1.44	0.24	3.17	4.4
19.92	7.45	3.79	4.34	64.47	13.13	6.05	3.94	3.7	7.75	2.43	2.42	16.22	53.95	14.03	37.76	7.19	8.58	19.06	4.4	1.28	14.43	26.7	36.52
6.88	1.77	2.21	1.86	100.87	112.22	16.23	16.29	6.88	30.29	7.41	9.86	3.59	130.03	11.77	90.61	3.95	1.42	9.28	2.03	1.28	1.12	3.22	5.41
22.18	8.52	5.94	6.65	143.68	101.81	21.1	32.06	6.06	8.1	1.02	2.42	7.03	18.1	4.47	16.91	3.44	0.71	5.88	2.48	1.75	5.92	6.05	28.68
24.74	11.77	11.37	8.06	58.36	28.63	21.04	13.86	25	86.78	10.8	11.83	5.03	62.94	19.91	68.69	18.12	27.33	28.85	16.17	5.29	16.39	14.2	64.58
12.94	2.48	3.56	2.76	22.07	10.41	4.92	3.38	4.83	27.86	4.75	6.14	2.31	8.1	2.04	5.86	76.9	47.92	285.88	118.22	0.56	0.77	1.13	3.21
23.3	6.57	4.81	3.32	34.8	59.45	14.82	12	17.81	49.93	6.28	19.16	10.88	38.69	8.82	47.79	2.87	0.89	17.14	4.51	2.46	3.43	4.92	9.97
31.52	2.25	4.47	3.61	57.8	15.74	7.98	9.52	3.08	15.85	3.73	6.59	5.49	24.61	5.43	21.64	3.39	1.42	29.75	7.89	3.85	19.82	24.49	31.84
7.29	0.89	1.7	2.31	58.42	30.41	11.54	5.69	8.83	19.34	7.24	7.27	0.72	5.86	4.13	13.41	1.39	6.86	12.1	5.02	5.29	11.36	6.39	25.47
56.11	8.7	11.54	3.72	17.76	14.61	5.83	6.25	2.31	23.84	3.79	9.97	2.36	14.73	3.05	5.75	15.55	28.75	112.79	56.24	9.55	1.66	7.86	14.03
14.42	1.89	5.2	2.25	58.06	88.79	3.68	14.93	22.95	53.06	16.01	20.06	5.8	25.73	10.46	29.02	6.06	8.22	12.16	4.9	10.93	47.62	28.51	87.51
22.84	0.77	6.05	4.23	40.96	34.19	4.19	10.14	6.37	25.97	7.64	9.19	9.14	21.59	10.69	24.12	6.88	22.72	25.62	10.2	3.9	5.26	8.65	15.72
12.73	0.77	4.19	0.85	105.44	106.54	35.92	34.66	0.98	9.41	2.83	3.61	9.19	15.56	7.98	16.4	29.57	12.13	53.4	7.72	1.03	4.73	10.58	17.69
35.01	15.85	13.07	4.62	26.13	21.89	7.86	11.72	4.62	7.87	5.94	3.32	0.92	6.15	3.28	6.54	1.18	0.53	8.2	2.87	1.9	1.6	10.92	23.78
18.99	6.92	5.43	4.34	29.72	22.95	6.5	5.97	5.34	16.39	4.47	4.51	7.8	55.96	19.51	39.39	2.1	0.53	20.31	2.03	20.33	4.67	12.22	18.2
17.4	3.31	7.86	2.82	46.1	28.99	14.76	12.57	0.98	3.73	1.13	1.13	1.08	21.12	2.26	8.9	14.17	9.23	29.36	10.14	3.29	7.16	11.54	20.17
19.45	3.55	2.26	4.73	31.62	20.7	6.73	5.24	6.37	13.31	3.68	6.59	19.4	69.8	18.38	45.36	9.75	12.96	23.25	8.85	1.59	2.31	1.58	12.23
11.86	3.37	5.32	3.44	8.57	12.6	4.24	3.1	13.76	42.36	11.03	15.83	5.95	11.89	8.6	25.64	8.47	6.51	16.86	3.83	0.46	0.18	2.09	17.92
67.14	28.69	27.49	33.98	12.63	12.42	5.2	4.56	8.01	23.43	8.65	9.58	13.45	56.85	18.16	96.98	3.7	1.72	8.48	1.07	2.46	3.96	6	11.83
51.95	24.61	21.83	14.43	22.28	11.77	4.07	5.8	4.83	18.28	10.07	4.23	1.03	1.89	2.09	4.23	3.75	6.68	27.83	10.65	4.31	4.97	7.58	10.76
14.63	2.66	4.47	3.55	29.82	32.54	12.22	8.34	5.75	39.58	20.48	19.33	7.7	27.39	9.84	32.85	17.76	12.9	35.18	10.71	1.39	1.95	4.92	7.04
84.85	24.31	11.88	5.8	41.17	31.23	15.89	8.79	3.8	17.69	5.37	8.45	6.06	52.06	6.67	22.32	5.8	3.79	9.28	4.34	7.03	17.45	19.35	28.23
19.04	5.09	3.56	3.61	19.87	23.72	6.73	9.3	7.34	17.39	3.56	4.62	0.41	8.1	2.32	15.61	23.15	16.21	84.05	14.48	2	2.84	3.56	7.38
22.64	4.08	4.92	5.35	22.53	2.31	1.02	1.3	4.62	17.63	4.69	5.52	11.19	34.96	18.61	53.08	1.69	5.74	25.74	8	6.83	7.04	7.24	13.98
36.7	9.64	7.92	3.04	83.21	58.8	17.03	9.97	16.07	72.11	8.77	11.55	11.09	81.22	14.71	55.06	10.99	6.21	38.86	4.28	1.59	7.45	7.98	16.68
16.53	6.57	5.66	5.92	11.09	12.54	3.73	3.44	3.9	48.39	11.65	11.1	2.87	11.36	5.83	11.95	2.57	1.12	15.72	4.11	40.76	49.1	74.5	117.1
33.98	17.1	17.82	16.45	6.83	15.85	3.11	2.93	21.66	56.91	12.44	31.56	3.08	32.71	3.39	14.99	8.42	7.57	31.9	7.16	0.62	0.83	2.38	8.34
17.45	3.96	3	4.85	137.67	134.76	38.52	31.16	12.99	32.24	10.92	13.92	5.34	17.1	11.88	46.55	5.44	5.56	28.73	4.79	3.54	1.95	5.43	13.52
8.78	2.07	1.81	2.25	40.14	28.1	11.77	10.48	3.75	11.24	3.45	3.49	5.8	43.24	14.65	27.89	5.75	22.42	64.03	23.89	1.13	0.71	4.41	8.68
20.53	1.01	3.05	2.7	14.78	13.37	3	5.52	2.57	16.39	3.28	7.55	2.36	9.29	5.09	16.85	24.43	25.2	38.18	12.9	3.29	5.44	5.88	11.5
7.08	1.01	1.87	1.69	39.99	20.53	9.05	6.03	28.13	101.51	34.45	33.47	2.36	32.18	12.1	29.87	1.85	8.4	11.03	5.3	2.21	3.43	3.62	10.42
33.52	10.47	12.56	18.99	17.86	25.44	5.32	9.13	29.77	95.06	28.57	35.22	8.32	40.82	5.43	16.68	9.14	5.68	50.91	11.5	3.03	6.57	10.52	16.68
14.06	5.8	3	3.61	10.63	4.79	2.43	2.37	3.39	10.41	4.58	4.51	6.37	38.63	20.14	34.04	56.62	40.34	109.28	23.78	1.33	0.83	3	6.37
11.34	4.44	2.83	2.76	12.17	12.96	4.13	3.83	5.7	19.88	3.17	6.14	3.13	11.42	3.39	7.27	3.39	4.85	13.07	4.51	32.96	68.68	53.79	123.41
81.93	39.04	35.24	22.37	231.66	192.32	44.35	84.75	0.87	8.58	2.6	3.72	9.55	16.8	4.41	22.03	1.23	1.36	8.6	1.47	8.83	3.08	8.15	14.31
21.66	3.02	10.07	5.07	64.83	50.52	9.5	11.95	2.31	7.99	0.57	1.47	9.65	39.16	12.73	26.37	4.52	0.47	6.17	1.8	4.36	4.32	4.98	9.35
50.1	3.96	6.11	2.7	51.08	57.32	12.9	4.4	6.67	22.18	2.94	3.94	17.81	27.74	8.88	29.53	2.52	2.25	14.65	4.56	4	4.91	9.28	11.21
36.19	13.07	14.14	7.44	15.81	15.08	4.24	6.37	10.01	132.1	13.91	46.6	1.49	4.61	2.26	5.52	7.49	6.57	34	6.87	0.82	2.07	3.62	6.14
68.01	18.87	12.39	8.28	19.15	22.95	3.51	6.09	8.11	24.61	8.37	9.19	2.93	13.55	9.05	16.12	12.27	3.14	23.02	5.3	3.7	3.14	2.55	10.2
33.73	12.07	9.28	5.41	16.84	10.77	2.38	6.31	13.45	32.06	6.05	14.31	1.85	7.39	4.07	9.19	4.36	2.37	12.61	2.59	13.71	17.87	21.38	38.09
48.71	22.18	16.57	8.85	11.6	5.92	1.87	2.87	4.88	24.2	8.31	10.82	1.03	15.38	3.05	12.23	11.09	3.02	25.28	9.75	1.75	4.85	10.13	22.09
10.88	3.08	4.58	2.14	52.31	44.84	15.05	9.35	20.99	63.36	12.61	17.75	1.23	27.92	13.69	33.81	22.74	14.08	44.18	20.06	0.62	0.41	1.7	5.35
14.27	1.48	1.53	2.99	5.54	8.99	2.66	2.42	12.22	40.46	9.22	9.92	21.71	79.45	27.66	49.65	9.91	9.76	14.37	4.9	6.42	4.38	5.37	16.12
15.5	0.95	1.41	2.31	42.45	53.83	13.75	16.74	28.49	100.21	14.25	34.15	11.55	54.31	27.26	45.31	12.47	8.34	14.31	6.31	5.44	4.5	15.84	19.38
14.01	1.01	3.96	2.14	61.09	61.46	13.97	23.89	8.57	53.42	5.37	20	3.39	92.58	14.88	106.17	3.34	4.5	21.61	7.95	2.93	1.12	4.53	9.97
71.61	10.71	12.16	9.58	53.95	13.37	7.75	9.69	1.13	11.83	4.92	5.58	6.67	14.91	7.92	15.44	40.09	23.78	49.89	17.13	5.6	11.54	27.83	40.63
51.38	9.29	20.99	8.79	25	34.25	10.01	13.75	2.93	9.82	3.51	4	20.43	55.84	28.73	47.95	2.1	1.6	13.8	5.35	23.72	13.55	16.69	48.35
15.25	1.24	2.77	2.59	10.42	11.24	2.94	2.7	23.2	52.06	20.53	21.53	2.62	17.92	7.13	22.71	16.68	12.66	41.07	16.85	3.29	4.08	4.3	7.78
8.37	3.14	1.81	2.59	176.53	73.41	21.16	20.23	23.61	42.83	20.31	16.45	3.59	15.56	5.32	11.5	3.95	5.32	34.73	7.78	26.64	40.34	26.08	70.38
9.09	0.18	1.87	0.96	18.22	12.6	5.83	3.49	18.79	68.56	27.09	31.22	16.63	40.46	10.35	36.74	18.68	4.14	57.19	11.5	1.85	4.26	5.37	10.03
7.65	0.24	2.6	1.01	39.47	40.7	10.75	14.65	4.52	13.78	3.73	4	7.44	31.71	10.01	30.09	3.59	2.84	36.43	12.62	8.88	27.86	19.97	59.06
8.88	1.95	2.94	3.49	41.37	34.96	13.46	11.95	29.82	85.48	25.11	32.68	1.18	10.06	6.96	21.3	15.96	7.16	20.65	10.03	1.85	3.79	4.86	7.66
67.24	27.92	21.21	17.07	32.24	30.94	9.05	13.02	5.29	11.95	3.39	5.8	9.19	65.43	14.88	52.97	7.65	3.49	19.18	4.62	2.36	0.3	6.17	13.58
12.01	1.95	3.9	3.27	38.6	26.38	12.56	9.13	2.46	14.61	9.28	4.79	5.29	24.37	8.65	35.39	1.18	3.08	17.42	5.13	2.62	8.34	7.35	13.41
39.99	4.67	4.98	4.28	96.61	41.29	14.54	16.45	1.23	7.45	0.57	2.08	1.85	11.06	2.04	5.24	17.81	12.25	75.12	26.77	2.46	3.02	5.94	10.59
23.87	7.34	9.16	8.73	169.4	153.69	80.6	60.75	17.04	170.19	22.97	27.27	3.85	43.18	15.67	25.36	9.7	12.01	28.9	6.03	6.72	3.19	9.84	16.4
23.61	8.34	6.45	5.02	19.66	15.74	6.05	6.42	3.44	13.13	2.55	3.78	9.91	57.2	22.97	44.91	8.88	5.86	27.89	10.99	18.74	39.58	37.28	66.83
63.39	17.87	32.02	11.33	43.99	51.17	7.98	9.64	25.41	52.83	23.81	11.61	7.96	20.76	9.16	21.47	10.32	2.25	13.18	4.11	12.78	9.23	37.22	47.95
32.65	5.09	4.86	4.68	91.01	129.14	35.47	30.2	4.88	13.72	1.41	3.66	6.31	33.36	11.6	44.91	8.73	9.17	18.27	5.13	0.77	4.44	3.39	13.98
46.4	5.68	12.9	6.42	59.49	28.34	16.12	10.71	6.93	29.99	5.77	11.89	2.93	6.09	3.17	6.65	0.36	0.3	5.2	1.3	4.21	6.27	20.53	31.39
19.3	4.73	5.6	3.72	85.62	35.79	16.01	11.95	12.63	31.89	8.37	12.12	1.39	13.07	3.62	11.72	9.8	10.94	75.23	15.33	1.28	3.55	2.43	5.18
69.81	16.45	10.29	5.75	111.13	84.83	32.64	29.25	2.93	8.28	1.3	4.34	1.13	10	2.55	11.33	5.39	1.24	7.81	2.99	1.49	1.01	1.53	3.89
47.23	9.94	8.43	7.04	19.25	8.52	1.47	2.14	6.83	17.1	6.17	8.34	5.7	38.87	11.71	25.64	79.41	64.07	123.42	48.07	2.36	1.66	3.11	5.35
5.65	0.71	1.58	0.62	92.6	48.39	30.09	26.37	3.85	11.83	1.7	4	0.82	10	3.79	8.11	9.7	0.65	16.35	8.28	1.69	1.6	1.41	4.56
16.68	1.66	6	2.99	35.01	57.8	9.73	15.33	9.7	22.89	19.8	20.68	8.57	44.01	13.35	24.34	4.16	1.24	16.63	2.59	1.49	0.95	2.55	3.44
14.42	7.99	5.83	6.03	30.23	35.32	2.83	4.28	20.02	53	18.27	17.3	3.29	32.06	20.93	39.45	3.08	0.18	5.71	1.75	2.36	4.08	5.6	15.89
10.52	1.06	3.68	5.41	11.5	19.23	1.92	4.17	14.32	51.47	9.67	18.54	6.93	39.34	13.07	34.21	6.26	4.56	17.7	5.07	2.41	1.83	5.77	10.26
48.66	9.94	17.53	5.86	54.72	12.13	3.51	3.55	6.11	9.64	3.62	4.23	1.85	17.45	4.19	17.36	10.27	9.05	25.34	5.52	4.93	3.14	6.96	10.2
15.86	0.47	3.62	0.96	95.12	74.48	31.62	31.11	3.7	22.66	5.03	8.11	3.39	27.15	9.73	15.55	5.9	0.18	9.73	3.78	1.44	1.89	2.38	8.45
19.66	7.1	8.65	9.52	25.1	17.21	6.96	8.34	18.43	68.09	8.54	18.15	3.18	11.48	3.68	8.85	2.36	2.84	9.22	4.85	7.14	9.47	8.99	19.72
25.67	6.45	9.33	4.9	14.27	9.23	3.96	3.49	2.67	26.98	3.51	9.24	3.44	11.36	3	11.21	4.36	7.28	26.3	10.93	1.64	3.08	7.01	12.51
78.18	19.94	30.88	16.74	82.44	83.65	15.33	24.74	15.6	32.18	11.26	13.75	5.8	16.15	7.52	20.06	8.78	12.54	11.71	5.52	8.62	10.06	6.28	23.1
26.08	7.69	3.68	1.92	116.06	106.48	41.01	31.67	5.29	21.41	5.43	5.75	15.86	122.75	19.12	52.63	5.8	4.73	42.65	16.85	2.41	2.96	7.81	20.68
18.89	4.97	6	3.44	17.04	4.2	1.87	1.8	6.47	18.28	5.54	6.76	1.8	13.31	2.09	9.86	11.6	17.45	37.33	9.41	2.16	9.7	7.3	28.96
9.8	2.25	2.15	5.02	43.58	39.52	12.78	12.68	16.32	34.13	7.3	15.16	13.29	39.04	19.06	44.35	1.9	0.24	17.99	2.25	29.52	32.48	36.71	84.53
30.08	3.9	9.67	8.68	22.18	19.23	11.09	10.42	6.11	13.9	3.9	6.87	7.8	33.42	6.28	19.22	1.9	1.06	4.92	1.41	6.88	10.06	12.61	19.05
8.42	2.01	5.77	1.75	3.54	3.25	0.96	0.73	17.5	37.27	6.79	13.36	10.63	52.89	20.25	40.46	14.94	8.28	28.62	8.28	3.49	7.34	5.32	10.99
76.84	28.16	35.69	21.41	139.78	208.17	17.2	25.64	6.88	17.51	5.2	8.96	7.75	48.27	18.44	40.29	7.7	14.91	28	12.79	0.77	7.1	7.92	21.47
74.28	17.21	13.35	7.49	34.65	31.83	9.28	11.61	6.11	11.06	4.3	4.96	1.08	15.97	2.21	5.86	5.49	0.41	10.92	2.65	8.06	14.49	23.93	46.72
11.4	1.3	1.02	1.13	36.75	39.52	12.95	12.06	3.75	14.91	3.96	5.02	14.99	66.85	13.24	47.28	5.34	2.01	11.82	5.02	0.05	0.35	3.96	8.68
49.23	6.68	11.2	6.54	10.73	12.07	4.86	5.13	25	59.22	9.73	20.4	7.85	38.39	5.26	19.33	3.39	3.9	38.63	12.51	21.51	10.88	22.29	37.42
15.3	0.95	1.19	3.89	143.73	94.77	37.95	33.81	6.78	22.48	5.88	8.57	6.78	17.21	9.62	17.69	9.03	15.03	33.83	11.33	6.52	6.8	7.64	15.95
6.98	1.54	3.05	1.75	18.22	18.58	1.36	4.34	11.7	53.42	26.36	27.5	2.16	10	6	13.64	93.27	52	134.4	55.96	22.89	31.59	45.14	69.2
15.14	7.22	6.34	4	67.76	42.77	13.75	9.75	9.29	26.09	5.43	10.37	3.49	18.52	8.09	36.01	7.34	2.66	26.02	7.1	0.87	2.48	2.88	6.87
20.99	7.51	5.6	7.72	55.18	22.95	11.99	10.93	4.36	16.09	4.19	9.52	1.23	5.8	3.39	6.25	4.41	1.01	12.56	2.93	6.88	27.57	21.49	42.66
165.9	46.91	21.95	9.13	24.33	16.74	4.24	6.71	2.52	26.32	3.56	9.86	0.98	6.15	3.85	12.62	0.87	0.47	14.31	3.04	18.94	17.92	21.72	53.82
4.57	0.06	1.13	0.68	11.14	8.16	1.36	3.89	5.65	19.34	2.66	4.11	9.14	49.28	10.29	22.65	10.68	17.63	16.86	6.54	0.26	7.04	5.71	9.58
9.7	3.67	4.47	2.03	56.36	63.59	14.54	17.98	14.94	70.22	11.03	21.41	2.82	50.46	17.82	36.85	10.93	7.99	65.45	10.42	2.31	3.37	7.41	13.47
29	14.73	11.31	9.52	5.24	13.72	1.41	3.04	4.16	17.45	4.64	10.76	3.95	22.18	9.11	28.34	2.62	3.31	12.61	3.16	3.85	10.94	6.62	25.87
7.65	1.24	3.85	2.31	46.15	26.21	7.47	5.69	6.88	40.17	11.09	14.48	1.95	12.72	5.88	21.02	13.71	4.73	31.62	8.51	2.72	5.92	5.88	9.97
10.52	3.25	4.3	3.72	25.77	12.84	6.45	5.07	15.91	61.7	16.74	18.03	7.29	36.68	12.16	33.25	8.83	2.84	16.12	5.58	4.72	21.12	53.28	81.54
14.06	7.04	7.81	3.61	37.78	44.19	13.58	11.16	5.44	14.38	2.49	3.83	14.01	108.37	12.67	51	13.55	9.76	39.14	9.92	3.44	15.38	20.08	54.77
20.33	1.18	7.75	7.83	68.17	41.53	13.58	14.82	3.39	8.52	1.98	3.27	2.46	6.86	3.28	7.78	24.54	12.48	65.22	18.76	5.75	14.38	11.14	20
652.53	182.91	171.16	73.2	77.56	54.66	19.18	16.68	19.04	32.77	12.73	17.92	3.9	22.42	9.16	29.13	4.57	0.24	25.79	2.37	4.83	11.71	5.94	15.05
38.14	9.29	11.54	6.93	84.8	51.41	24.61	22.99	18.74	77.32	17.53	25.41	2.93	51.58	8.37	28.74	17.71	8.34	39.93	9.81	0.92	2.19	2.09	7.95
18.12	1.89	3.79	4.06	53.18	21	8.37	8.62	5.8	22.72	4.86	11.44	4.77	23.01	7.35	25.02	12.78	3.25	25.06	4.85	3.8	5.56	7.69	20.17
9.29	5.21	2.72	2.93	56.57	44.96	16.46	15.78	12.68	27.63	6.73	9.47	1.08	5.09	3.11	9.41	1.59	1.95	10.58	2.48	2.52	2.9	5.26	8.79
123.45	30.82	21.78	10.88	36.81	21.12	13.41	5.8	3.85	25.97	5.03	11.55	6.93	31.83	10.35	18.26	2.21	3.14	10.86	5.41	1.54	0.95	2.15	4.68
44.86	6.27	14.88	7.61	29.26	35.91	10.13	6.31	2.57	11.59	3.96	5.92	9.86	50.05	34.16	76.98	1.9	3.9	7.52	2.37	5.18	14.67	20.02	30.43
64.22	8.1	6.34	5.58	11.4	17.27	3.28	4.85	1.54	28.87	2.49	10.42	4.47	13.49	9.84	22.43	2.31	0.35	7.58	2.37	0.92	1.3	3.45	9.64
31.93	4.91	3	2.25	40.96	22.18	8.99	5.02	23.41	63.59	5.09	14.59	2	11.18	6.56	20.85	7.65	7.69	88.86	37.14	7.6	7.99	13.91	29.36
30.39	15.26	8.71	8.28	65.6	95.6	18.55	23.5	7.96	15.2	5.26	8.11	5.6	31	5.71	25.02	15.14	21.24	112.62	14.31	4.41	34.78	36.26	71.96
52	12.66	13.46	4.17	31.21	36.5	13.41	8.68	1.9	15.74	4.58	6.09	7.34	42.59	18.5	40.01	18.43	10.06	45.93	11.83	2	2.78	1.98	6.87
12.11	4.73	3.34	4.85	79.67	94.59	33.94	32.18	1.69	11.89	5.09	4.73	1.8	151.86	8.65	88.98	3.49	1.24	6	1.92	0.46	1.77	1.24	3.27
19.1	5.5	7.3	5.07	70.07	46.02	13.75	16.34	4.47	27.39	12.84	10.59	2.26	25.5	3.96	18.48	3.9	2.07	10.97	5.64	7.14	9.41	19.63	57.14
29.72	10.59	4.19	1.63	56.11	63.89	24.15	23.78	4.26	15.14	2.04	5.64	1.08	11.59	1.92	28.85	6.93	2.43	80.38	14.48	0.98	0.53	2.88	7.61
21.05	8.93	7.41	6.03	43.84	47.38	12.73	15.72	2.72	29.11	5.26	11.27	1.28	20.23	2.83	13.41	16.89	7.34	65.56	7.83	3.08	2.66	1.7	8.62
44.92	7.75	4.98	6.09	33.37	18.52	6.73	9.64	16.99	49.57	10.75	25.75	0.87	12.54	3.68	14.71	7.24	4.85	48.87	9.86	2.82	3.25	4.86	8.57
113.24	25.91	22.74	14.43	57.7	57.68	11.43	14.82	16.73	47.27	8.43	12.79	7.14	31.71	5.6	20.23	9.86	4.5	13.97	5.64	2.05	14.49	22.8	34.04
37.88	6.92	7.07	6.37	20.17	21.24	1.87	3.83	40.14	162.33	58.49	52.58	4.57	7.69	5.26	9.13	3.44	4.44	8.77	3.16	1.59	11.77	5.26	43.16
20.02	7.39	5.77	5.07	77.97	70.28	27.6	32.68	16.43	45.2	15.44	21.7	12.17	44.19	15.22	28.51	37.11	43.24	122.52	30.71	0.62	2.96	10.29	15.61
71.2	19.05	29.53	16	43.17	23.84	11.26	8	5.8	27.09	9.73	8.4	0.67	62.59	19.01	102.84	1.95	2.13	12.67	4.79	11.6	7.22	15.95	22.2
81.98	21.89	20.02	8.28	22.28	61.76	10.58	15.27	9.65	45.31	11.6	18.43	2	16.45	3.96	13.02	12.63	13.67	16.06	6.03	1.18	1.24	3.28	7.95
24.43	10.47	9.16	5.35	79.41	86.96	29.07	30.15	5.34	23.72	2.32	9.75	2.77	9.05	5.2	13.75	2.82	3.79	11.99	2.42	0.87	7.45	10.41	24.12
10.52	1.12	2.38	3.27	22.48	16.92	2.72	3.94	1.39	9.23	2.38	2.48	3.39	14.2	4.58	9.64	17.97	7.34	32.52	7.61	4.83	55.49	47.8	101.09
5.39	1.06	1.07	1.13	45.33	17.87	8.94	7.33	11.29	53.89	9.33	24.51	10.42	37.03	8.2	24.29	31.83	18.81	50.51	22.77	10.27	40.94	50.51	69.93
74.33	19.23	10.92	10.48	56.26	28.75	10.52	8.51	12.73	31.71	6.39	14.26	7.55	20.47	12.1	24.01	116.52	158.72	238.76	84.53	4.36	5.97	3.96	9.02
16.12	2.78	3.73	1.86	15.45	18.22	3.56	2.59	15.4	47.92	6.73	18.76	3.54	6.74	4.47	9.52	11.5	10.47	30.09	10.14	1.18	1.3	6.28	10.14
313.84	113.99	110.58	41.7	69.5	61.46	16.69	31.73	1.8	18.69	1.36	4.9	0.41	9.05	2.09	7.49	18.74	47.98	71.61	31.5	1.69	2.78	3.05	4.85
21.61	6.98	5.37	8.28	57.49	53.06	19.68	17.98	8.06	26.68	8.03	10.82	4.47	9.64	6.84	15.72	18.02	24.55	53.57	19.5	1.49	3.61	3.56	12.9
110.98	12.42	23.64	10.71	143.47	62.77	10.92	14.99	16.99	74.66	24.1	27.78	14.12	41.59	17.08	36.85	9.7	2.48	38.69	9.92	0.72	0.65	0.96	4.73
15.45	3.9	5.15	3.94	26.85	19.7	7.18	6.42	4	9.94	1.19	4.62	3.59	22.07	4.86	15.61	15.91	2.25	68.33	25.19	1.69	1.89	2.43	7.04
6.16	1.42	0.91	1.47	68.89	50.76	20.36	24.51	0.15	6.8	2.09	2.14	8.32	34.72	7.41	29.53	3.85	2.25	22.23	9.24	3.34	1.95	5.26	9.58
13.86	2.43	1.58	3.1	138.29	170.55	26.7	56.46	8.06	40.05	8.09	6.65	0.46	4.5	1.7	5.52	1.13	1.36	8.77	2.87	0.92	0.41	3.28	8.45
4.93	0.35	1.07	1.92	38.19	50.11	12.95	7.1	6.42	15.2	2.43	4.23	10.99	31.18	14.03	66.44	7.34	9.17	17.7	7.49	1.18	2.66	4.86	6.2
8.73	1.95	1.3	1.58	41.53	27.51	7.75	13.41	6.16	21.77	6.45	9.81	7.34	16.21	7.58	15.78	1.23	0.47	22.46	4.79	18.53	14.67	15.84	31.61
40.35	11.65	7.98	3.66	19.25	19.76	2.6	4.4	3.8	16.03	6	3.89	4.36	24.49	7.13	20.68	5.24	9.41	14.48	6.93	5.34	6.51	14.14	24.34
60.11	38.16	32.07	15.89	60.16	24.9	14.48	11.66	9.7	45.31	14.99	14.99	24.43	54.78	25.45	61.25	18.12	4.26	29.02	11.21	1.03	2.25	4.24	5.97
56.72	21.65	16.86	8.79	136.54	134.76	69.18	63.85	15.91	53.48	10.46	27.67	10.52	31.23	9.16	31.5	9.34	8.76	22.4	6.14	5.39	5.32	9.9	16.34
11.45	2.84	2.38	2.54	15.35	7.39	3.51	2.7	11.5	28.75	2.49	5.8	3.95	11.77	4.36	21.58	6.26	2.43	22.57	7.27	1.49	14.97	27.15	58.27
5.9	0.77	1.75	1.18	131.36	71.46	36.2	38.49	27.62	93.35	16.69	33.87	1.39	10.71	4.36	9.92	86.24	127.54	189.49	77.88	3.03	7.69	8.82	15.05
24.64	3.67	4.13	7.04	185.98	184.63	100.91	98.22	15.76	105.3	26.92	40.52	2.57	10.23	4.19	29.02	3.64	5.26	12.5	7.89	1.59	1.24	1.75	3.66
39.58	18.52	10.97	6.54	10.88	7.75	3.22	3.44	25	30.17	14.76	25.3	3.95	11.54	4.36	12.79	0.87	0.53	5.37	1.13	4.62	4.67	5.77	10.09
68.73	5.21	6.67	3.1	75.87	58.57	19.97	18.48	6.52	13.78	1.81	6.65	6.06	56.61	7.3	36.06	2.26	0.89	5.77	0.79	2.41	7.16	4.02	11.78
15.35	6.63	3	4.11	19.45	12.13	4.75	3.38	4.21	8.46	3.28	2.65	2.98	24.08	3.96	15.89	1.08	3.85	4.98	1.41	5.18	1.18	6.62	14.54
31.11	3.31	5.2	5.35	39.73	26.32	14.99	15.16	37.78	106.72	37.22	36.74	5.24	40.46	6.62	35.56	1.8	1.24	14.71	4.17	22.53	43.3	64.09	122.68
59.75	10.23	21.32	6.14	8.57	6.39	2.88	3.04	5.8	23.25	4.64	11.95	2.31	5.8	3.05	5.75	32.44	3.67	45.48	17.07	6.47	4.67	3.9	11.78
56.36	24.79	17.25	6.93	12.06	10.77	3.22	4.79	31.72	90.81	25.23	41.98	4.72	5.86	3.17	10.14	17.3	35.67	32.81	15.16	1.54	4.14	7.07	20.06
13.5	6.15	5.09	2.65	83.57	54.36	20.99	19.27	4.06	22.24	1.07	4.51	2.21	8.87	2.21	5.97	5.34	8.34	23.02	4.85	4.62	5.97	10.46	19.5
16.68	3.79	3.34	1.69	51.64	67.14	26.42	26.88	11.96	29.52	2.43	7.16	1.64	21.71	5.09	14.54	5.18	0.24	8.15	2.99	2.46	2.54	4.3	7.55
58.52	20.05	13.35	5.52	20.58	13.9	3.73	3.94	2.62	14.55	2.15	4.06	4.11	17.21	11.37	36.01	13.71	18.46	108.6	42.6	1.03	1.83	3.51	5.07
51.64	10.17	11.43	7.83	23.3	17.45	6.96	6.2	3.03	14.14	6.17	6.76	12.32	57.56	13.24	38.99	12.58	5.32	43.95	17.07	0.56	1.66	1.98	10.93
28.39	10.12	13.12	5.92	25	25.85	7.18	7.89	6.21	17.39	5.09	7.44	1.9	8.46	5.26	17.64	0.87	1.24	9.45	0.85	5.95	23.72	28.57	44.52
14.83	4.38	7.75	3.66	52.41	35.26	13.01	18.15	12.01	56.14	5.43	16.68	5.03	25.56	8.15	20.23	9.65	2.31	38.41	5.92	4.72	4.67	5.15	16.06
13.96	4.08	1.47	3.21	40.55	47.92	8.94	9.02	6.16	14.79	9.9	8.96	2.26	62	11.77	26.37	3.54	1.01	6.56	1.63	7.39	3.49	4.24	9.81
30.9	16.68	9.5	6.09	97.68	71.7	20.48	19.38	18.43	115.65	21.89	18.82	3.39	9.7	6.67	10.59	13.76	5.74	14.82	5.47	2	4.97	7.01	12.17
10.68	2.25	3.17	1.69	14.89	14.38	3.79	3.66	4.21	13.55	1.98	4.11	6.88	12.6	4.75	13.98	8.83	2.72	26.47	2.65	3.64	3.25	4.41	8.73
12.27	2.54	2.55	2.59	40.55	53.83	15.22	18.76	4.11	10.94	2.83	3.16	8.73	12.72	9.67	17.07	14.94	7.28	33.71	8.17	17.14	11.77	17.2	37.87
16.73	3.08	4.58	3.16	69.66	55.43	21.95	12.74	9.5	38.45	7.52	10.71	1.13	4.85	0.96	7.72	0.21	1.18	13.46	3.16	0.62	1.01	1.58	8.11
61.55	15.08	14.82	14.26	40.35	40.23	14.76	16.96	7.29	58.03	8.82	13.07	3.59	29.7	5.54	27.78	25.15	2.78	45.82	12.9	0.92	5.62	5.66	12.17
27.82	6.74	4.64	2.48	44.5	57.32	16.91	22.15	24.33	65.9	24.21	28.01	1.9	12.48	3.05	6.54	3.23	3.61	10.01	4.9	0.98	0.41	0.74	3.72
66.47	18.81	12.5	4.23	47.69	62.77	9.11	23.39	8.52	33.31	8.03	13.13	3.44	11.24	4.3	13.36	18.63	19.7	36.94	9.81	8.93	10.59	21.95	41.7
51.79	10.06	9.96	5.69	52.77	27.74	6.67	4.45	10.57	39.52	11.88	16.12	0.05	4.32	1.02	4.85	7.8	7.45	14.59	4.62	2	0.12	1.3	3.72
113.19	42.18	30.21	12.45	29.72	45.31	12.16	11.61	7.44	40.88	4.47	13.81	0.87	5.8	2.43	6.03	8.52	0.83	11.65	3.16	1.49	1.89	8.99	26.09
102.66	42.18	31.45	14.37	12.94	11.71	6.56	5.35	9.8	26.03	9.73	11.16	6.21	12.84	7.07	14.37	2.93	1.6	7.81	2.87	1.9	1.3	3.96	6.09
27.87	17.63	11.6	4.9	50.87	60.1	20.76	24.57	24.84	58.03	29.92	25.41	0.15	5.97	2.83	5.13	16.84	17.45	61.37	23.16	1.13	3.14	2.66	6.99
33.93	15.74	10.01	9.41	22.43	24.67	8.09	10.93	1.39	8.93	2.38	2.25	1.49	19.76	5.94	21.24	0	2.19	15.72	1.52	2.87	1.6	8.82	18.76
10.27	4.44	5.83	5.02	30.7	13.31	7.18	5.64	5.6	13.72	4.47	5.52	4.62	21.53	7.18	21.58	99.79	96.84	146.39	62.78	1.69	0.53	3.45	5.69
49.54	13.01	8.37	4.06	62.68	62.23	15.1	12.96	5.7	62.59	11.43	12.28	4.93	12.54	5.32	17.41	34.44	23.66	63.35	24.51	4.41	8.4	6.56	17.53
13.14	6.09	5.09	3.94	8.68	6.33	0.79	1.86	6.47	14.43	5.54	8.79	7.19	19.7	16.29	34.49	43.17	13.9	75.97	23.39	3.8	13.55	12.39	23.84
29.62	6.15	4.58	2.76	47.12	53.48	16.8	10.48	4.16	26.32	6.11	10.31	12.37	78.44	11.14	45.02	1.64	1.48	20.99	2.37	5.54	5.03	20.36	45.98
14.63	5.62	3.22	4.73	30.65	37.03	9.62	8.06	2.98	27.03	4.36	13.19	2.87	6.57	2.43	5.97	19.4	24.9	36.82	15.05	5.65	3.14	8.94	17.98
40.35	13.43	15.33	12.51	28.34	21.77	6.05	8.9	1.54	6.63	1.3	1.13	5.08	19.46	5.26	12.28	1.64	2.78	6.56	1.24	6.72	4.08	17.03	26.03
28.85	10.17	5.49	7.44	37.32	36.44	16.86	16.23	11.81	54.54	13.63	19.1	2.72	18.16	2.49	15.5	2.57	0.65	3.28	1.13	11.65	28.04	32.3	65.82
39.06	11.24	6.5	5.69	49.12	45.14	24.32	24.4	6.47	41.05	7.01	13.41	1.44	11.77	2.66	9.81	47.02	63	100.63	32.01	5.65	11.36	15.16	31.5
42.04	9.17	5.54	5.13	58.11	19.52	6.05	3.72	11.91	74.89	17.65	19.78	11.34	70.99	23.36	41.36	16.37	5.21	23.42	6.48	4.47	7.1	11.71	27.33
11.5	0.41	3.45	2.7	78.74	97.37	26.19	32.23	0.82	5.62	1.7	2.25	1.03	4.2	0.91	6.25	12.99	3.55	57.47	9.13	6.47	6.98	6.28	19.72
14.22	4.79	5.88	1.97	63.29	78.26	14.54	23.33	12.58	46.67	9.56	14.43	3.75	14.85	3.11	12.68	3.9	8.05	17.65	8.28	6.31	30.58	21.27	60.69
36.96	10.53	9.73	7.1	68.27	37.74	9.67	5.18	4.88	9.41	3.85	5.07	1.39	16.33	2.77	28.85	24.23	9.64	52.21	8.34	1.39	0.3	6.5	10.99
55.13	11.36	8.31	4.56	27.62	41	6.96	16.06	3.49	11.83	2.94	5.41	7.7	31	5.09	24.12	10.73	12.96	72.35	32.68	0.67	1.66	3.73	11.04
39.42	15.5	18.84	12.74	20.33	13.43	6.79	6.48	6.31	23.13	10.18	4.9	12.83	32.83	14.2	40.18	1.23	0.24	7.64	2.65	2.82	6.09	7.24	11.44
16.37	2.43	1.92	2.42	14.32	8.93	1.98	4.62	1.44	14.2	4.19	5.52	2.16	61.4	6.73	33.25	29.31	26.74	57.19	20.29	7.39	10.35	8.77	20.23
21.1	3.61	8.09	5.58	13.76	20.47	5.26	8.23	7.08	74.3	6.84	18.43	3.13	16.98	5.6	15.33	6.16	4.14	13.24	4.28	3.85	4.32	4.86	11.83
23.1	7.34	5.32	3.21	61.34	28.63	7.07	9.19	3.7	10.83	3.34	4.73	2.41	10	5.26	10.93	10.73	20.59	31.51	9.47	3.13	3.31	6.9	24.96
30.8	4.26	10.01	5.41	83.83	83.82	24.1	30.26	4.36	16.03	2.21	4.51	6.26	28.4	14.25	38.49	5.6	2.07	12.1	3.55	0.56	1.12	2.55	6.87
17.76	3.67	4.41	1.3	18.58	11	5.15	6.09	8.52	24.96	6.9	9.13	3.8	46.02	28	62.21	2.82	2.25	11.09	4.11	4.47	4.56	9.56	12.34
15.35	4.38	6.67	7.04	112.98	86.13	12.33	16.29	4.98	35.2	7.52	15.5	3.59	15.97	7.3	16.85	20.69	7.51	60.47	21.58	15.76	30.11	52.6	80.81
25.15	1.24	8.65	2.65	144.45	67.32	18.95	17.92	7.55	30.05	5.26	6.99	1.8	5.26	1.92	10.2	4.88	5.62	32.07	13.36	10.22	13.72	18.44	36.63
36.14	14.79	9.79	4.73	72.22	56.08	15.39	19.67	18.94	44.49	3.79	5.8	5.8	32.83	13.35	27.61	45.43	16.03	72.97	14.76	1.8	1.06	14.37	38.04
44.09	7.69	12.16	3.21	44.45	44.96	16.86	12.62	3.49	25.14	4.75	9.02	4.21	37.09	12.05	44.69	34.39	33.9	124.95	25.98	2.67	0.65	2.94	6.59
18.07	5.38	5.54	3.1	14.17	19.23	4.64	8.51	47.48	110.21	42.65	43.73	2.1	17.57	8.82	16.17	0.51	0.12	22.63	9.81	6.11	11.18	17.14	30.82
58.78	20.76	14.65	12	46.15	20.65	2.83	5.07	7.19	33.25	6.84	6.31	7.24	13.25	6.96	21.36	18.74	13.19	26.02	9.97	1.03	2.84	3.96	5.18
59.29	15.74	27.04	11.95	129.72	45.08	13.46	9.64	28.28	94.41	15.33	33.25	6.72	28.93	16.57	27.39	14.27	1.83	17.76	4.51	0.26	1.48	3.28	9.35
13.19	1.18	3.34	1.92	95.12	132.04	42.54	34.66	26.8	83.47	23.13	35.22	6.06	23.07	8.94	22.32	18.33	19.64	45.7	12.68	3.18	2.07	5.54	14.03
63.75	5.5	7.07	3.32	48.41	16.03	4.81	8.57	17.45	60.75	12.95	17.07	2.72	17.57	4.98	36.23	3.49	2.66	27.38	8.28	15.81	7.75	14.88	22.37
22.53	5.03	5.71	3.61	51.59	50.76	16.18	10.82	8.26	24.37	6.67	7.55	25.87	84.77	14.88	65.03	0.36	6.74	7.64	3.1	6.93	2.54	17.7	28.01
62.27	17.87	6.39	5.52	107.23	178.18	31.68	42.88	21.46	149.02	46.5	18.99	1.9	10	4.07	7.89	3.03	2.19	4.47	1.47	1.49	2.07	2.94	6.76
23.2	6.09	6.62	5.07	43.27	49.1	14.76	17.98	19.51	54.36	18.89	25.36	4.52	11.65	2.72	9.19	14.01	11	49.21	15.61	12.42	10.53	29.07	41.76
4.52	1.66	1.19	0.9	8.06	10.41	3.22	3.44	6.47	13.13	7.69	6.31	5.6	32.54	11.54	39.45	3.9	2.25	10.69	1.58	0.56	5.44	6.28	10.42
56.57	6.98	23.19	9.47	48.3	49.1	10.13	20.4	3.75	30.94	11.54	14.48	6.16	46.91	6.84	28.63	94.3	82.94	179.48	42.66	4	6.03	5.49	10.93
23.82	1.83	3.79	2.7	126.38	43.18	21.89	11.83	10.93	25.56	7.35	5.75	1.44	16.27	8.48	26.6	26.08	9.23	46.84	10.71	0.67	1.66	2.6	6.14
111.85	32.18	20.31	15.44	16.02	10.29	2.83	3.38	1.28	22.42	4.24	10.71	0.87	2.66	1.64	4.79	1.08	4.26	7.69	1.97	3.49	2.19	2.66	5.47
15.66	5.62	8.88	9.75	13.45	14.73	4.98	5.97	8.26	29.11	4.64	3.94	4.77	18.63	7.18	28.4	16.02	36.09	97.12	34.94	1.59	5.21	4.24	17.69
86.14	25.56	22.29	11.33	46.51	20.82	8.88	7.78	8.52	39.1	9.56	19.27	4.77	30.58	10.46	37.3	34.19	42.71	71.44	18.43	3.03	0.65	1.19	4.28
11.19	2.01	2.77	2.7	18.07	11.77	5.88	6.65	5.85	34.07	4.41	8.9	2.16	52.12	10.35	23.55	0.98	1.18	15.22	3.94	1.85	2.07	3.45	6.65
92.09	11.06	8.99	3.32	59.85	16.98	5.49	5.69	1.85	31.29	3.39	11.83	3.23	52.29	16.12	37.64	4.47	4.08	13.86	3.49	3.39	12.84	18.55	33.7
24.07	6.92	2.66	3.55	26.74	20.29	5.88	9.35	3.54	15.08	4.98	5.64	6.62	29.52	12.05	21.81	3.44	5.21	10.24	2.59	0.26	1.83	1.98	4.28
69.61	8.46	8.2	4.17	30.18	20.35	4.41	4.96	2.67	17.04	1.24	3.61	3.49	27.92	9.96	13.92	5.18	4.5	22.85	8.06	2.67	7.57	7.86	21.53
8.26	2.07	4.02	2.54	65.86	34.96	10.01	9.02	8.57	29.58	3.56	9.02	6.52	13.78	5.88	13.86	20.79	13.43	28.79	8.17	16.12	10.77	8.37	28.91
49.54	8.4	7.81	3.78	13.65	14.67	4.92	4.51	6.26	13.43	3.68	5.64	2.52	10.17	7.41	18.54	6.52	6.33	37.9	10.99	7.29	11.59	8.48	18.48
10.47	0.53	3.22	1.75	23.72	22.66	4.92	9.86	6.62	18.4	10.46	10.59	1.44	3.25	1.41	6.71	5.08	12.66	25.96	2.99	2.46	2.37	3.45	7.1
26.49	8.05	10.63	6.54	53.18	111.69	20.31	23.55	18.02	52.35	9.96	25.13	1.08	3.31	1.13	3.55	3.34	3.85	13.41	5.92	0.05	0.47	1.41	4.4
26.23	0.53	5.6	1.8	33.37	24.43	5.43	7.72	13.19	90.45	14.71	18.43	0.77	13.49	4.53	12.74	72.58	21	109.96	22.15	22.18	25.38	49.95	134.17
19.76	6.45	7.13	2.76	107.69	94.65	28.57	23.5	48.1	158.3	24.66	30.77	0.87	5.56	2.88	5.75	4.26	0.71	9.96	2.2	2.31	5.32	9.28	14.59
48.3	18.81	7.69	6.59	26.28	36.91	13.75	16.45	1.28	8.93	2.83	4.56	7.19	32.77	11.26	35.73	5.34	7.93	18.89	5.47	1.9	1.48	1.87	5.58
69.14	10.83	18.33	8.57	23.25	13.07	6.11	5.52	4.47	31.53	5.49	9.97	3.34	13.37	6.22	13.24	12.06	12.96	23.08	7.89	0.51	2.19	3.51	6.14
6.78	0.71	3.17	2.54	61.5	27.09	11.54	5.69	2.1	30.47	4.86	5.86	21.41	197.7	40.73	116.76	3.95	8.7	12.9	3.32	3.64	7.34	26.81	45.7
11.6	4.32	2.32	1.13	12.01	21.77	5.54	6.2	20.99	36.2	14.65	17.53	4.21	6.74	4.24	11.66	10.11	3.85	32.13	9.97	1.13	1.72	1.64	6.71
30.49	2.96	5.37	2.76	14.42	15.91	3.79	3.21	0.87	19.52	8.37	7.1	1.9	15.56	3.45	8.17	7.24	8.46	47.29	15.38	2.36	3.31	4.41	10.2
164.31	51.23	24.1	24.79	68.43	47.27	11.09	18.2	37.73	114.17	35.41	45.7	1.49	15.79	2.66	33.64	22.33	14.91	100.63	23.05	1.95	2.84	6.84	11.61
32.8	6.74	12.67	5.47	8.32	12.25	2.72	2.82	3.54	18.63	1.41	10.09	5.75	60.93	11.99	66.33	15.09	11.36	40.95	14.54	1.64	1.77	5.15	6.2
22.84	8.87	6.22	3.89	32.85	16.92	6.5	9.41	1.03	7.16	1.19	4.68	1.28	4.26	0.85	15.5	11.55	27.45	35.75	12.79	2.93	4.02	5.6	7.95
218.57	57.2	74.27	10.88	15.71	9.17	2.66	4.62	10.22	37.68	13.86	11.89	13.19	175.22	36.31	101.15	0.21	2.9	4.86	2.2	3.44	1.72	5.2	14.93
23.46	10.53	4.81	3.16	65.76	101.93	20.42	30.54	4.98	14.43	5.54	6.71	7.8	28.75	11.54	45.14	9.14	7.22	22.06	8.96	5.29	10.59	4.75	14.26
4.72	1.12	1.13	1.75	38.34	40.11	15.22	14.2	35.37	90.27	33.37	27.5	3.08	31.59	6.79	14.76	2.41	3.25	3.45	1.24	2.41	1.24	3.34	8.9
204.3	50.64	70.2	11.33	24.28	15.97	4.98	4.56	11.19	93.23	21.27	29.25	2.21	8.1	3	10.03	3.54	6.39	35.64	14.99	3.18	2.96	6.79	14.2
75.56	19.7	21.83	13.13	27.26	56.14	8.31	16.57	7.75	31.59	14.14	10.59	4.52	96.19	11.03	61.59	2.93	3.43	78.51	33.3	4.21	11.59	15.5	27.5
149.63	20.35	35.75	12.9	40.24	64.84	10.63	17.13	16.02	59.75	9.62	27.05	4.62	18.28	4.53	14.2	67.35	68.56	192.66	78.84	2.36	1.77	4.64	6.25
27.98	8.28	7.35	5.3	8.83	6.98	3	2.7	2.46	13.84	5.26	6.54	1.54	18.87	4.3	9.41	11.55	14.97	44.12	20.62	3.49	11.65	27.26	44.46
16.73	3.19	7.41	3.27	35.52	36.03	3.56	3.94	2.57	10.53	2.32	2.76	8.78	44.01	6.96	22.65	1.03	0.41	8.09	3.61	3.64	4.32	4.69	9.35
28.59	9.82	12.16	5.41	46.51	30.7	5.09	11.21	10.01	55.19	25.06	20.4	1.23	27.8	1.87	12.74	2.21	3.85	29.87	9.35	1.8	7.81	10.58	42.49
21.1	1.95	7.81	3.89	39.53	24.49	6	11.44	14.89	70.04	16.35	28.23	5.39	45.14	7.18	29.7	19.4	14.79	34.96	14.54	0.82	0.83	2.04	5.3
82.59	14.85	47.06	33.02	12.88	11.83	3.79	2.82	5.6	45.14	11.54	13.64	3.08	23.43	4.3	11.1	38.24	28.1	231.97	75.34	4.16	5.15	5.6	11.61
45.94	8.05	11.09	3.32	13.5	11.06	6.22	4.45	9.24	20.88	1.75	6.25	7.8	17.45	10.69	16.74	37.88	43.36	138.41	44.63	2.26	8.05	5.2	11.21
15.5	3.96	6.17	6.48	56.77	30.94	8.65	6.71	7.03	20.17	2.26	4.34	0.62	6.27	1.58	19.67	8.93	4.67	14.48	5.64	1.59	4.79	24.04	32.29
42.19	11.42	7.64	6.09	73.87	55.73	19.8	17.36	9.96	33.66	6.73	14.2	8.93	60.1	22	47.56	2.77	0.77	4.58	1.18	0.46	1.12	4.58	10.37
9.91	2.48	2.66	1.24	95.22	41.23	11.48	9.3	5.44	15.08	3.45	6.25	18.68	85.3	49.83	88.19	3.08	5.62	10.13	3.83	3.39	2.07	4.86	6.76
75.77	7.93	10.24	5.97	232.43	98.91	35.75	21.3	2.16	21.47	1.58	8.17	9.65	17.63	6.9	31.11	30.49	12.72	37.45	21.08	3.9	5.38	5.94	7.61
69.04	6.86	15.05	3.32	75	52.24	19.46	25.87	10.63	59.1	13.18	14.48	8.93	20.47	9.5	25.64	15.3	24.37	70.14	26.77	0.1	2.66	2.04	4.96
51.69	18.34	10.01	4.28	11.76	17.69	6.39	4.45	10.88	22.3	6.73	9.47	18.02	69.92	28.45	42.15	4.62	1.3	7.69	1.47	3.7	7.28	6.96	12.96
112.06	26.74	27.83	11.72	50	23.19	6.22	4	20.64	60.16	3.85	11.61	2.87	7.1	3.96	9.24	1.18	2.37	11.37	4.34	15.14	10.83	9.73	20.46
13.45	1.66	4.41	2.99	14.58	19.4	6.39	2.87	2.16	10.53	1.02	3.89	4.31	25.91	11.14	20.74	3.59	10.47	19.91	7.66	0.56	1.95	14.99	22.99
78.79	42.12	36.37	54.44	114.73	78.68	23.08	26.77	4.72	16.33	3.51	5.02	2	5.38	1.7	8	1.49	0.83	3.62	1.01	2.93	6.86	18.95	49.31
18.07	8.16	6.11	5.86	88.45	49.04	17.14	18.15	11.5	20.29	3.56	7.38	1.44	18.93	5.94	18.71	29.05	2.9	43.67	7.44	1.08	4.14	4.69	8.79
10.06	3.25	4.13	2.54	123.86	134.05	35.01	31.67	3.75	17.1	5.77	5.75	13.91	72.53	15.67	43.39	2.21	1.18	11.2	4.06	1.23	2.43	3.05	7.83
13.65	2.31	4.07	5.07	37.93	13.72	8.26	8.96	2.72	38.39	2.94	7.95	4.77	23.9	4.75	17.3	3.13	4.79	13.63	5.52	8.83	20.59	42.99	100.53
35.32	15.79	17.93	15.16	50.77	63.48	19.51	19.05	11.7	64.18	19.12	10.71	10.47	55.13	18.21	96.75	15.14	5.44	76.87	30.43	3.34	4.85	5.09	13.24
73.4	18.58	28.11	10.82	165.13	162.44	62.79	53.2	29.57	72.64	28.57	26.43	21.1	164.75	53.68	90.89	46.2	29.11	69.91	17.47	14.48	10.77	17.42	28.01
96.25	51.29	54.64	22.48	37.22	60.69	16.46	19.5	4.31	14.97	1.98	5.02	9.39	31.06	12.84	29.58	5.65	1.01	21.1	4.28	1.95	23.19	19.97	41.31
26.08	5.5	11.54	6.87	89.93	46.56	13.01	7.38	6.47	14.2	7.01	7.21	4.52	27.8	9.05	43.73	8.62	6.63	14.54	4.68	4.11	16.03	12.22	22.2
12.42	4.61	3.73	4.45	54.36	36.74	9.05	11.27	2.72	9.88	3.56	3.44	2	13.84	4.47	11.66	6.37	11.95	25.79	6.87	6.37	8.52	39.93	69.48
14.32	4.97	5.71	3.27	22.95	41.29	9.62	9.58	7.7	29.87	5.94	10.42	3.54	17.87	11.77	33.3	7.29	16.8	24.83	7.72	23.36	34.67	34.73	66.38
139.83	58.51	44.06	10.59	24.69	18.34	4.75	9.86	1.8	12.6	2.38	6.37	4.57	95.83	29.58	60.01	4.72	1.12	6.96	2.08	2.87	22.54	12.27	42.04
15.14	5.74	5.43	6.03	33.26	36.32	8.6	14.14	8.62	13.72	5.32	7.44	10.63	16.68	6.11	22.37	10.57	9.17	23.64	4.62	1.03	2.37	2.72	4.85
169.55	91.93	82.87	42.83	37.16	11.12	2.32	2.82	16.79	110.68	44.91	48.29	0.72	11.77	2.43	9.92	20.69	9.29	54.19	15.1	4.47	3.19	8.6	18.37
18.33	7.34	6.56	5.3	22.59	53.24	4.64	3.27	1.95	27.74	6.22	7.55	6.16	25.97	11.31	31.84	2.62	0.53	8.43	3.21	4.67	40.82	42.08	86.44
23.36	8.1	8.94	4.85	27.57	14.85	3.85	5.18	8.37	14.49	7.3	7.44	1.69	14.08	3.79	6.37	4.16	0.65	10.75	2.08	0.82	3.61	4.24	7.72
49.28	22.66	16.12	5.13	18.63	19.94	4.58	4.9	7.24	34.25	8.65	11.1	3.23	30.35	14.48	33.19	1.44	0.77	4.47	1.35	0.36	1.77	3.51	6.82
14.53	4.44	6.9	2.42	46.1	36.38	15.22	13.92	2	9.17	6.17	3.94	2.67	7.51	3.96	12.23	2.05	2.19	7.41	1.18	4.77	36.32	53.91	81.99
19.76	5.62	5.88	2.37	22.95	23.9	4.92	7.66	4.47	26.86	11.94	10.42	2.87	10.23	4.98	17.41	3.7	5.03	6.39	2.99	0.26	2.6	6.62	13.3
7.08	1.54	2.66	2.14	96.4	46.5	15.27	11.72	17.76	55.61	19.06	20.34	1.18	31.18	4.47	21.58	46.2	24.96	105.21	26.82	2.21	2.54	4.36	6.76
28.69	3.02	5.43	2.25	258.35	128.72	23.19	47.11	7.65	18.87	8.26	10.26	4.93	23.31	11.14	52.12	47.53	50.34	271.68	113.72	3.8	16.56	10.92	19.78
4.88	1.01	1.81	2.14	20.22	21	7.69	8	12.01	38.75	3.96	7.38	2.98	49.45	2.32	24.34	5.08	3.67	16.63	6.37	3.9	5.5	19.29	35.56
38.7	15.62	10.52	11.61	114.88	111.21	41.35	31.5	53.64	104.94	37.9	41.59	10.47	51.82	12.44	24.79	0.26	0.3	9.9	2.25	0.26	1.01	6.11	8.79
26.85	7.99	10.86	4.11	34.8	28.69	4.81	9.13	0.82	37.21	5.32	12.12	15.96	38.57	16.35	57.99	14.12	1.6	28.11	8.73	17.81	8.58	15.05	29.08
37.83	5.74	6.34	4.85	29.36	17.75	6.96	8.4	2.87	30.82	7.01	4.11	0.62	14.2	5.37	11.61	2.57	5.03	12.27	3.32	2.67	5.68	4.41	9.75
15.55	2.6	4.13	3.94	37.37	55.43	15.95	20.46	2.57	10.47	4.24	5.58	2.52	29.34	4.36	23.61	3.34	3.19	22.91	5.47	3.54	13.13	7.3	22.2
3.9	1.83	0.96	1.41	24.18	35.26	9.73	8.4	13.29	27.63	9.33	15.1	8.37	28.63	9.73	45.53	0.31	0.24	10.63	1.8	5.13	6.74	8.26	16.74
38.65	6.51	7.3	4.34	101.95	63.06	32.47	15.21	1.03	12.19	4.24	7.38	1.33	45.55	4.75	30.04	9.6	4.38	11.71	4.51	5.29	3.55	7.35	14.43
163.39	48.09	40.9	23.84	6.78	7.16	3	2.93	4.36	17.81	2.43	8.68	0.82	5.09	3.22	8.34	3.75	2.31	16.63	4.45	9.7	13.49	16.57	27.39
19.04	3.73	5.37	3.72	56.93	11.77	8.99	3.61	9.03	20.35	7.01	16.06	9.34	47.56	26.53	72.69	4.57	1.12	12.61	3.16	6.57	10.29	14.42	25.13
13.24	0.83	3.96	3.55	121.25	43.89	16.01	13.75	7.6	56.02	12.84	22.48	3.95	30.58	8.2	43.33	7.55	10.59	36.03	17.24	3.08	16.09	19.12	24.4
14.22	6.03	3.05	3.89	16.84	9.76	4.53	4.28	20.94	72.59	22.68	29.92	5.85	14.2	2.83	12.4	4.77	2.48	6.11	2.31	0.05	0.77	0.96	1.86
23.72	5.15	7.18	3.32	32.9	16.86	9.28	7.89	10.27	17.04	10.41	10.82	4.77	6.39	3.62	12.57	3.54	1.95	8.15	3.27	1.18	0.41	4.41	8.85
38.6	1.48	9.9	3.38	21.51	28.69	11.31	12.57	1.49	16.03	5.43	5.3	4.72	24.02	3.96	12.9	4.11	4.38	15.1	3.16	4.83	2.19	2.43	7.44
21.51	7.34	6.39	5.58	27.41	36.62	6	10.59	13.76	41.71	5.09	14.65	6.06	55.02	10.75	29.02	2.41	2.19	12.39	3.21	0.05	1.42	1.41	2.93
39.01	2.96	5.15	3.1	41.22	22.83	13.97	10.54	23.92	42.06	6.84	12.12	11.5	47.98	5.2	27.67	26.54	12.78	47.68	13.58	8.11	21.06	24.72	44.97
148.45	29.7	38.29	15.95	51.13	116.6	17.31	23.5	19.76	56.97	20.42	20.85	4.83	18.87	4.3	16.68	37.37	16.5	72.52	14.43	2.57	7.81	4.92	16.4
21.97	7.51	8.65	2.31	24.43	25.85	5.71	11.95	14.89	37.45	7.75	9.19	7.65	50.22	14.31	27.67	10.27	24.31	58.37	18.82	1.49	2.07	1.92	4.85
43.43	13.25	8.43	4.79	35.93	34.55	9.67	11.61	5.24	20.59	5.03	4.68	1.08	5.38	2.72	5.07	2.21	2.9	12.78	3.44	3.54	5.56	9.5	29.02
13.14	2.37	5.26	3.66	30.39	28.16	7.98	9.81	8.06	32.54	8.6	12.34	19.3	98.38	28.11	77.37	25.77	15.44	37.28	16.06	1.44	2.78	2.38	5.64
19.97	1.12	4.3	2.59	110.67	56.49	27.6	27.84	1.18	8.52	1.7	2.31	5.44	37.56	8.65	22.09	1.85	5.74	18.89	7.95	3.9	3.08	3.28	5.24
24.07	4.85	8.65	5.8	97.33	92.64	13.29	21.92	4.31	10.17	4.3	4.9	1.13	39.4	4.36	28.57	30.85	16.92	68.05	14.82	4.06	7.99	25.79	40.8
51.64	24.43	20.31	12.51	50.41	58.33	14.71	6.93	10.68	31.12	7.75	11.04	4.98	10.47	4.3	11.72	18.27	26.68	23.53	13.92	2.31	3.9	30.54	74.33
60.21	20.29	16.18	16.34	48	54.19	8.37	7.66	30.08	82.41	12.33	30.99	7.29	37.15	17.76	37.42	2.67	7.51	21.66	7.89	0.1	1.36	7.07	15.27
47.17	2.84	11.99	2.93	29.82	12.36	6.39	6.87	2.31	22.78	3.22	6.37	0.82	6.68	5.15	8.28	18.17	14.67	104.42	38.94	3.03	6.27	10.97	23.55
3.59	0.71	1.3	0.85	60.88	44.13	18.33	12.45	7.85	14.97	8.03	7.21	2.36	9.94	4.3	16.51	1.59	5.09	11.54	5.58	1.59	6.21	10.52	27.89
77	17.87	16.57	8.45	97.02	64.01	36.65	19.16	11.55	25.61	7.41	10.99	2.1	14.14	3.62	13.41	3.49	2.78	22.29	4.85	0.51	0.06	2.04	5.52
79.41	18.99	7.47	3.78	19.45	19.46	6.67	7.55	3.23	7.81	3.96	3.83	2.72	55.13	21.04	68.02	4.72	4.67	15.44	5.35	1.44	2.25	4.98	8.06
8.37	1.54	2.04	0.68	105.69	87.55	24.27	20.96	12.27	20.17	10.92	12.17	2.62	10.71	2.55	6.59	2.05	0.95	23.64	3.89	4.11	11.83	9.9	26.71
9.45	4.56	2.77	4.28	42.91	56.91	11.31	11.89	17.86	65.84	14.65	27.78	3.9	15.44	4.69	13.86	99.12	147.6	199.9	71	2.93	3.85	4.58	6.93
48.2	15.56	16.52	16.51	38.7	44.78	15.44	11.16	7.34	20.94	5.54	7.61	10.37	75.72	33.37	88.25	10.22	3.79	81.91	20.74	4.36	5.5	8.37	15.89
50.05	15.68	13.12	11.33	32.7	16.92	2.6	3.94	0.82	5.86	0.51	2.54	1.18	70.22	19.35	58.38	30.18	44.96	63.07	35.16	3.03	2.19	8.77	14.71
114.88	35.08	38.12	20.12	21.61	11.95	2.15	1.8	14.37	67.38	16.57	30.88	4.21	12.25	5.77	14.03	11.24	5.68	44.46	9.75	1.85	3.37	7.01	14.88
32.7	11.42	11.94	10.26	17.97	14.91	2.88	3.32	10.99	35.79	14.2	17.3	3.64	17.21	5.77	24.85	12.47	8.34	59.45	15.21	0.87	0.83	5.71	9.47
16.68	0.95	3.73	1.41	41.89	88.03	18.84	22.77	11.7	26.98	8.26	8.73	1.54	3.25	1.07	3.89	6.98	3.49	17.87	8.23	0.1	2.6	1.07	3.61
14.58	2.48	2.43	1.97	16.17	12.36	4.81	6.31	1.69	5.09	3	3.1	5.08	22.3	5.32	21.36	87.83	23.6	103.8	46.43	0.41	0.71	0.79	2.37
10.32	0.53	2.6	2.82	23.2	27.8	5.03	7.21	5.54	18.58	7.47	10.2	2.05	10.17	3.79	6.42	12.78	9.82	30.54	11.1	1.64	1.54	2.49	5.07
6.26	0.59	2.26	1.75	18.02	17.87	4.58	4.4	8.83	29.7	2.15	7.33	0.72	6.39	1.75	9.07	2.1	2.6	8.88	3.66	3.95	18.81	35.24	54.1
128.74	42.3	48.19	35.56	7.34	11.77	2.72	3.16	2.62	10.23	4.41	4.11	17.3	113.28	35.58	68.75	3.18	0.3	7.98	3.32	1.44	1.36	1.58	5.69
11.65	3.37	2.32	2.99	37.06	14.49	5.09	2.54	7.75	46.5	9.79	17.36	16.89	39.87	10.24	29.75	1.75	1.42	6	2.14	5.9	4.38	4.81	9.24
21.92	7.81	7.13	6.87	87.73	59.04	11.54	13.81	9.39	37.27	12.1	13.92	4.36	34.25	11.6	25.53	6.67	4.5	33.37	14.82	9.7	3.08	12.16	19.95
26.8	4.26	5.43	6.87	36.96	16.98	5.2	3.44	5.6	26.86	4.19	10.37	13.91	31.29	9.67	28.23	19.4	16.09	22.4	10.31	2.77	14.02	12.67	34.09
58.01	27.51	26.02	10.31	36.34	43.18	16.4	21.81	7.75	55.9	11.37	13.3	9.75	29.64	8.03	19.44	12.63	12.54	38.75	13.07	3.54	1.6	2.77	7.44
80.85	42	29.13	15.83	81.05	40.94	7.24	10.59	1.28	7.04	1.92	3.16	14.83	37.09	14.03	60.35	3.75	1.66	6.39	1.8	3.18	5.21	5.26	8.06
21.76	9.23	10.46	11.95	9.19	6.03	2.55	2.76	0.77	7.75	1.64	2.37	2.77	9.64	3.51	7.95	28.75	6.63	41.91	7.55	22.64	23.01	47.46	83.12
11.19	2.9	5.71	5.58	26.33	10.29	2.83	4.73	18.63	121.98	25.17	34.94	1.8	13.72	6	26.99	2.57	1.36	7.58	1.8	4.21	19.82	20.87	20.91
89.78	10	10.52	3.1	41.99	25.5	6.28	6.76	0.62	5.86	1.02	1.8	2.36	25.73	2.38	18.76	2.16	5.21	8.54	4	8.93	49.4	38.8	66.44
5.8	0.3	0.74	0.96	51.64	35.02	16.18	20.46	6.21	18.93	8.03	9.3	9.5	63.06	29.87	79.51	2.16	1.6	26.19	8.51	0.77	1.12	1.41	2.7
14.73	5.56	3.45	1.63	43.12	54.48	28.45	15.72	3.39	7.69	1.7	3.78	2.72	12.48	4.02	6.37	28.03	11.24	59.45	13.47	3.49	3.55	6.62	17.69
22.07	8.46	10.46	2.2	54.67	28.93	12.27	12.85	7.24	34.67	9.9	5.8	3.13	9.41	3	9.35	1.9	6.51	50.29	8.11	7.8	14.97	20.02	35.11
45.27	13.37	15.95	6.71	26.03	13.49	9.11	7.21	2.72	18.22	5.32	4.11	18.89	45.02	18.5	43.22	15.81	1.12	26.02	5.18	4.26	2.9	9.22	14.65
8.93	1.06	3.28	2.65	90.09	56.61	32.02	30.88	19.87	58.21	10.8	11.33	3.59	16.33	3.11	11.33	4.72	0.77	22.57	8	2.26	2.43	4.13	7.61
9.65	2.13	2.21	1.69	85.57	113.46	43.16	41.19	4.11	36.56	6.39	6.31	1.85	4.14	2.09	8	5.8	1.54	20.14	4.79	3.39	5.56	4.75	15.1
8.06	1.66	2.94	2.76	34.03	34.37	12.05	13.07	9.03	33.48	13.97	11.16	3.03	39.58	18.67	40.07	26.85	20.17	37.73	16.12	3.64	9.64	6.5	12.85
50.51	1.77	3.62	3.38	68.94	79.62	25.51	17.75	7.65	24.14	5.49	8.23	1.13	11.54	5.26	14.99	8.16	0.77	7.98	3.21	1.28	0	1.87	3.89
27.82	9.94	6.73	6.59	21.56	21.36	8.54	9.24	13.86	48.8	30.88	20.85	9.19	46.26	15.16	27.56	2.16	0.24	7.58	2.65	12.99	14.26	14.71	39.11
21.25	6.21	4.13	3.78	37.93	37.68	10.52	9.02	8.11	24.79	9.73	11.21	2.36	8.52	3.05	9.69	21.87	10.88	55.15	18.43	2.46	12.96	16.52	60.01
6.57	0.35	1.41	1.63	40.3	17.27	6.62	6.14	14.89	49.04	12.22	9.97	4	14.02	4.41	24.85	4.93	1.48	17.82	5.52	3.75	3.67	4.41	15.89
86.49	40.11	21.83	5.52	132.28	94.71	32.81	35.22	8.68	30.23	10.46	12	10.11	38.45	20.08	46.21	2.67	13.13	22.85	11.66	4.11	9.29	10.58	20.23
136.59	26.27	18.72	10.93	64.27	52.89	10.97	21.81	6.06	27.03	5.66	10.31	6.21	22.66	8.09	17.92	59.08	47.5	74.72	35.39	0.51	0.71	0.79	1.97
16.84	3.61	3.73	2.03	24.69	20.29	6.39	7.49	2.93	16.45	2.94	7.78	3.64	36.38	13.97	38.49	11.91	14.14	46.33	13.64	2.41	2.13	2.38	7.38
73.66	37.39	22.46	23.67	89.88	84.53	25.4	12.57	16.07	35.97	10.29	11.21	8.73	19.82	17.2	53.76	36.29	41.94	95.14	31.95	5.18	6.39	7.24	14.88
32.08	4.61	9.39	11.04	64.47	47.56	20.48	20.12	5.49	20.29	5.26	4.79	1.49	12.01	1.58	12.68	5.6	5.8	9.16	3.44	3.13	3.31	3.79	8.11
10.99	1.3	2.88	3.38	108.46	73.41	23.08	14.43	3.8	22.54	1.81	3.94	0.72	5.15	1.81	5.35	17.61	33.07	60.86	20.91	2.77	5.68	5.09	11.78
56.31	15.44	13.01	10.31	63.14	20.94	6	5.8	2.87	22.89	6.9	11.89	1.49	3.43	2.09	7.83	0.72	0.71	7.41	1.52	11.65	7.39	6.62	19.95
8.42	2.6	3.85	2.2	14.27	10.12	4.13	4.11	9.09	67.32	12.27	25.64	3.23	16.56	2.43	9.07	13.45	3.85	50.06	3.49	3.29	6.15	8.2	15.83
31.62	4.38	5.71	6.37	13.5	13.19	3.45	5.92	8.01	44.25	11.48	22.03	4.88	14.91	7.07	16.91	8.11	2.25	31	7.44	4.62	0.89	1.87	5.41
154.41	67.08	80.77	28.01	36.96	16.98	9.39	10.71	9.03	40.94	10.18	12.17	1.54	8.99	0.74	37.36	0.31	0.53	2.77	0.34	3.44	7.34	4.36	20.29
32.44	6.33	7.41	3.55	108.67	85.95	44.86	29.98	3.44	20.47	6.96	8.34	0.56	7.87	3.73	10.37	5.13	6.51	46.21	15.61	1.08	1.18	3.05	7.72
4.72	0.12	0.74	0.79	87.93	69.86	16.91	6.76	11.09	82.64	7.07	15.61	2.52	31.77	6.17	33.47	18.07	36.5	55.89	15.16	8.01	11.12	16.69	30.6
11.24	1.12	2.09	2.2	33.37	38.93	14.25	16.17	11.34	64.48	21.55	29.25	20.58	82.52	22.8	63.62	5.75	7.51	32.52	9.41	0.67	1.36	3.39	8.9
20.89	2.19	5.77	2.37	20.38	22.89	9.62	10.03	2.57	14.61	6.39	8.34	1.69	21.95	4.58	18.2	9.75	3.14	20.53	7.21	4.26	0.53	2.26	9.24
32.39	13.61	17.87	10.71	33.98	36.68	13.18	7.38	5.08	32.65	8.6	7.78	0.41	5.74	3.11	23.72	6.57	20.11	129.76	34.49	6.52	2.78	6.67	13.02
63.24	22.07	35.86	17.98	22.02	34.78	7.24	7.16	5.34	10	3.9	4.28	4.26	15.26	4.24	9.47	8.06	5.38	23.36	11.5	8.52	46.56	40.33	64.69
46.66	15.68	18.04	7.1	44.4	23.66	11.6	7.72	7.03	41.94	6.73	13.52	8.01	112.99	7.35	47.73	2.16	0.83	4.75	2.08	3.13	5.92	8.03	15.72
68.12	19.29	17.2	12	9.29	14.61	3	3.44	3.34	19.76	3.79	8.28	10.22	57.8	16.23	56.35	77.31	16.27	124.72	46.77	3.8	2.07	1.53	7.83
15.71	3.25	3.39	4.06	34.34	26.15	12.33	9.86	12.68	16.5	8.99	10.82	2.41	16.45	5.83	9.86	14.78	2.6	38.75	10.76	3.08	3.31	5.03	11.38
37.73	8.34	17.37	7.66	133.16	135.59	32.58	46.32	14.27	40.05	7.81	18.93	2.77	12.9	7.86	17.13	80.13	54.84	270.77	108.08	2.98	8.87	12.67	27.5
29.26	3.14	11.09	10.59	23.72	22.83	6.84	6.65	9.5	48.8	12.78	10.82	4	16.5	3.51	11.78	5.34	13.49	24.49	4.9	1.39	1.95	3.22	8.73
11.24	3.37	4.81	2.93	22.43	30.47	4.07	3.72	2.31	40.29	3.96	14.82	2.87	6.98	1.75	6.14	5.65	2.31	52.32	18.76	0.36	1.12	1.47	3.04
6.47	1.12	1.81	1.41	76.43	34.19	13.8	10.99	9.96	25.14	4.3	9.19	2.62	31.12	4.64	12.62	5.85	1.48	13.07	3.72	0.98	2.13	2.94	10.31
33.47	5.8	5.77	3.61	139.21	122.81	31.28	54.55	6.01	11.18	6.05	7.89	0.77	11.77	5.09	11.16	3.23	1.36	11.88	4	1.85	5.56	12.05	23.16
10.01	1.12	5.6	2.2	319.59	232.49	105.95	88.87	4.62	25.97	9.16	8.34	5.9	47.27	6.9	29.53	80.9	87.14	168.11	72.13	23.92	15.44	19.23	36.85
16.12	2.84	3.68	3.83	101.12	56.85	19.12	30.15	4.31	18.69	1.98	3.16	3.64	6.03	4.19	10.99	22.23	24.73	134.23	45.76	3.9	10.23	8.99	20.57
29.62	1.54	6.79	3.32	40.96	54.19	12.22	20.12	1.64	13.37	4.41	8.9	14.68	39.34	7.3	30.54	4.72	2.84	10.8	2.48	7.85	13.84	24.15	60.41
24.74	8.64	11.03	7.83	11.6	13.67	3.22	2.76	12.99	42.06	11.82	13.81	6.98	39.69	8.15	52.69	1.03	0.06	2.72	0.9	7.03	45.55	37.73	64.63
113.03	18.4	24.21	9.47	116.88	100.51	35.47	37.3	15.81	33.42	12.95	12.51	3.49	21.53	9.84	33.81	7.08	1.18	25.96	5.13	5.9	4.02	5.83	11.44
20.53	0.95	2.38	1.18	33.47	11.65	3.17	1.86	2.1	30.05	7.52	12.96	4.98	53.42	8.6	80.58	35.16	57.56	68.27	34.32	10.47	7.63	22.23	35.56
10.52	2.96	5.37	3.94	237.98	117.66	34.73	44.01	20.07	117.54	30.66	47.95	1.59	6.98	2.6	5.69	3.39	3.55	27.72	10.65	3.08	4.67	4.24	14.82
33.67	13.78	13.91	8.73	33.06	41.88	9.39	13.02	6.52	22.24	3.39	7.89	15.09	14.32	15.16	34.66	1.18	4.5	10.52	2.54	3.9	2.84	5.32	8.85
125.15	18.63	23.53	11.78	83.26	109.56	42.31	28.46	8.42	15.44	9.11	9.92	3.64	12.84	4.13	10.2	0.77	0.18	9.16	1.35	1.54	3.85	15.72	49.14
15.86	1.83	1.58	1.52	16.22	12.9	6.39	5.18	25.97	115	9.28	18.99	1.8	74.71	8.94	46.1	7.03	1.42	16.01	5.92	0.72	13.19	12.9	40.46
15.6	1.66	6.79	4.9	36.6	63.36	11.37	12.45	6.57	22.24	4.75	10.65	5.08	20.82	10.46	25.64	4.62	4.67	24.61	5.64	2	2.31	20.87	40.07
20.43	8.05	6.11	4.4	32.9	10.59	6.17	4.68	10.83	52.18	19.35	24.29	2.67	20.29	6.28	13.58	2.62	1.72	8.88	2.14	4.88	3.19	6.79	15.72
9.34	1.18	1.24	2.08	15.96	22.6	8.54	7.78	11.04	38.98	9.84	16.74	2.26	33.19	6.17	50.66	22.64	9.41	56.06	16.57	7.6	10.29	16.35	23.27
39.83	5.32	7.64	6.03	19.1	18.22	7.01	5.75	27.82	67.73	17.03	26.77	0.31	2.31	1.92	4.51	5.65	5.15	46.78	15.78	4.11	13.31	17.2	56.52
18.84	3.55	8.43	5.47	58.67	107.55	19.85	30.99	7.55	14.08	3	3.27	4.11	21.12	6.22	14.48	1.03	1.66	6.67	1.75	0.82	1.54	1.13	4.51
36.86	6.68	9.28	2.7	30.29	14.2	7.81	5.58	6.47	119.5	8.2	41.25	10.93	40.52	12.27	27.22	6.26	9.7	62.45	32.63	2.16	4.79	14.54	25.19
40.3	7.28	15.95	9.47	37.42	37.09	6.62	8.4	2.41	25.97	5.66	13.19	5.7	26.09	8.09	24.4	19.97	2.31	33.54	7.1	8.52	9.64	19.91	34.71
11.76	1.24	4.64	2.31	77.1	62.88	18.5	9.86	4.11	13.49	6.11	6.09	1.9	4.91	1.36	5.24	9.55	8.99	43.44	21.86	8.06	10.71	18.1	27.1
76.59	19.23	15.5	7.89	68.22	55.43	13.35	13.41	2.36	26.38	1.87	7.49	5.03	30.82	8.37	24.23	48.97	60.87	72.57	37.59	2.05	2.37	3.73	10.2
23.15	6.74	3.28	4.9	26.74	29.58	12.16	8.96	8.37	21	7.75	10.48	7.85	42.42	8.65	27.61	46.46	30.52	59.39	22.88	7.75	18.1	17.14	40.74
65.6	14.08	10.29	7.66	166.16	132.16	33.54	29.02	15.09	51.94	8.71	7.83	4.67	31.65	15.5	41.64	1.64	0.95	7.92	3.44	3.29	18.81	11.54	27.05
31.16	7.16	5.15	5.02	28.23	34.78	5.66	6.87	10.52	27.57	7.52	10.54	5.44	11.95	4.07	10.82	14.27	13.13	42.42	18.31	10.06	24.2	16.23	46.77
14.99	7.28	7.07	2.59	10.78	10.53	1.98	3.38	11.6	69.33	9.62	12.17	2.57	49.45	11.54	26.15	10.68	4.91	19.97	3.44	1.8	1.54	16.18	30.37
127.1	62.94	38.63	16.29	53.28	49.63	11.37	16.57	6.11	36.09	3	9.02	4.41	64.78	21.44	93.82	3.18	6.39	18.33	5.75	22.43	31.94	37.56	66.49
79.1	30.29	35.41	13.3	34.8	57.44	15.39	12.74	12.22	22.01	6.17	7.27	8.06	77.97	25.79	56.24	4.06	14.55	23.3	12.23	3.85	10.23	12.22	57.48
67.14	11.3	26.42	12.28	44.56	29.11	7.86	11.1	2.41	12.48	1.36	3.21	7.34	21.53	16.57	29.58	1.9	0.95	6.67	1.01	3.64	6.09	4.64	9.97
35.68	10.77	6.84	3.61	43.02	30.17	8.48	6.25	8.26	36.91	4.47	9.07	4.83	39.99	13.69	25.41	48.46	41	140.62	57.42	7.14	25.79	22.63	36.68
103.28	20.82	46.27	24.34	67.3	59.22	11.09	20.91	5.29	13.96	7.58	6.59	2.36	11.89	3.17	10.42	7.55	19.05	59.62	11.1	19.35	16.56	40.9	52.69
30.29	13.61	9.5	4.96	53.85	33.36	10.92	18.15	12.94	32.6	13.07	8	6.37	39.87	4.86	26.65	12.63	3.61	27.04	8.4	2.46	16.45	23.53	36.46
92.14	45.31	31.9	12.28	59.96	44.84	12.27	17.41	12.17	34.07	13.24	10.88	6.72	31.12	7.58	32.4	0.41	7.93	8.15	4.79	2.21	5.8	8.65	16.79
8.26	4.56	4.98	3.32	113.29	65.13	29.58	31.22	2.41	9.11	2.66	5.24	12.99	36.2	14.31	32.46	1.95	0.24	6.45	1.69	1.08	4.32	16.86	32.63
26.33	13.84	12.05	9.13	31.06	26.74	10.92	7.61	7.96	24.2	3.17	5.69	8.42	54.19	22.17	59.96	4.93	6.39	26.75	6.03	0.77	1.42	1.87	5.02
17.5	3.67	8.82	4.73	62.11	33.25	14.08	18.65	38.96	87.85	9.33	43.84	8.47	55.13	7.52	36.8	3.8	2.78	17.03	2.54	2.46	4.56	5.43	12.68
9.24	1.72	1.92	3.27	27.1	15.62	3.05	5.18	17.14	35.2	9.39	10.42	10.88	48.69	11.6	28.63	11.24	4.97	21.95	8.96	4.31	3.96	6.73	23.33
25.26	1.66	3.85	2.08	14.27	12.78	2.94	3.55	2.67	42.65	12.56	18.09	3.75	21.12	4.92	18.99	90.4	103.11	140.62	54.83	4.98	6.45	5.77	12.9
50.77	3.85	17.03	5.86	75.36	86.84	13.18	34.43	7.19	28.99	5.77	11.83	0.15	3.43	1.81	7.38	8.62	3.19	26.75	7.04	3.03	5.62	9.39	23.78
95.53	3.61	4.64	2.25	63.7	61.52	23.13	12.79	7.24	49.93	11.94	16.57	1.54	19.64	4.64	18.99	29.11	28.51	70.88	18.48	3.29	3.73	8.71	14.71
61.8	21.06	24.1	10.82	61.09	33.66	19.97	15.21	8.26	19.34	2.77	3.78	1.39	20.29	5.83	17.64	3.44	0.77	11.99	3.89	3.23	13.72	8.03	23.89
8.93	2.37	3.73	3.66	166.83	84.42	17.14	13.98	10.78	24.55	5.37	8.06	7.55	27.45	10.63	23.84	3.39	4.56	9.33	5.02	10.73	12.07	12.84	27.05
68.84	27.8	32.19	33.13	106.1	71.82	11.77	18.31	2	5.74	3.11	3.78	0.15	2.84	1.53	7.95	8.93	4.91	17.25	8.62	2.87	4.26	9.11	31.89
31.98	8.87	9.62	10.42	64.73	44.84	16.52	16.96	2.93	9.94	5.09	3.89	2.52	53.71	9.56	41.19	12.83	8.22	18.04	4.96	4.06	2.13	5.77	8.4
12.58	3.67	4.24	5.02	42.09	18.87	6.56	4.4	12.88	28.99	8.15	11.21	6.93	26.15	13.07	25.92	3.95	1.77	25	8.06	2.98	17.81	21.04	30.6
27.41	14.91	8.2	8.06	11.65	9.88	4.19	4	5.65	30.29	6.5	12.34	1.33	30.7	11.2	39.95	4.98	1.12	7.92	2.37	2.1	1.95	1.81	7.72
597.3	156.53	220.09	179.08	37.27	29.52	3.79	5.86	17.76	36.91	11.09	17.13	4	15.56	4.69	9.35	3.08	1.24	14.14	0.79	0.87	0.71	4.02	8.17
10.88	3.67	4.53	2.31	19.97	12.13	6.56	5.58	26.44	55.19	21.49	17.07	7.85	19.76	13.75	23.05	1.23	0.65	6	1.86	17.86	17.1	25.11	46.26
121.96	45.14	46.61	20.79	103.49	34.49	10.86	9.75	5.8	23.78	4.86	11.78	1.64	29.93	4.02	21.41	11.04	8.52	34.28	15.55	2.36	4.2	7.3	17.58
13.09	1.54	3.51	4.68	19.2	19.17	4.3	7.04	42.25	114.94	48.7	63.06	4.11	33.66	11.14	32.4	6.83	9.52	81.17	26.32	2.62	1.89	4.3	8.28
77.67	12.66	29.07	6.59	98.92	105.65	35.69	32.85	19.87	47.98	15.44	11.55	20.48	133.63	35.58	100.02	3.08	1.6	15.22	1.47	1.64	5.03	5.94	15.38
19.66	4.5	9.9	8.06	130.02	61.29	13.8	11.78	2.46	5.32	1.98	2.59	2.1	9.35	3.39	26.09	2.72	2.6	5.71	1.41	14.99	35.2	28.28	66.55
47.02	11.36	3.11	2.82	25.46	22.72	5.83	6.14	6.78	27.03	3.28	9.07	2.77	27.74	11.77	27.16	31.62	22.83	54.41	18.15	8.01	45.14	26.36	71.51
715.62	193.92	104.81	60.24	16.79	13.31	3.79	2.2	11.91	50.64	5.09	21.41	14.63	68.68	23.93	74.44	24.95	12.19	64.94	28.12	4.11	11.36	8.99	20.96
32.8	6.09	6.11	5.58	365.33	161.26	51.81	33.19	9.75	20.82	3.45	6.31	2.87	23.78	3.96	52.52	9.96	4.85	38.24	8.68	2.1	2.43	3.68	13.47
22.43	4.44	10.29	6.59	21.1	5.38	0.74	3.32	6.88	15.62	7.35	6.87	0.41	3.55	1.02	4.17	45.79	34.43	216.25	104.64	4.06	54.96	45.25	122.17
11.09	3.49	6.28	4.06	11.55	9.94	3.85	3.66	0.87	4.38	1.47	1.07	6.06	18.63	10.29	26.71	17.66	13.84	55.32	26.99	0.51	0.47	1.36	2.14
6.98	0.35	2.72	2.7	54.16	66.91	13.91	12.57	51.69	198.17	37.5	67.17	7.91	41.23	7.92	22.37	3.95	4.26	12.27	4.17	0.98	1.54	1.87	4.11
51.95	17.69	15.05	15.89	23.56	15.91	6.05	5.41	3.64	7.69	2.04	2.25	1.49	13.43	5.37	11.1	2.31	1.01	9.11	2.42	0.98	0.47	0.62	3.38
107.39	23.49	13.35	5.18	53.95	40.11	14.54	14.88	12.27	80.04	20.93	33.59	2.16	13.49	3.96	10.59	4.11	6.98	11.94	5.58	9.6	18.58	13.91	31.78
100.76	7.16	5.49	3.32	389.87	156.88	43.16	36.29	4.52	20.23	4.07	9.41	2.21	14.02	3.68	7.21	10.73	4.32	19.01	2.65	24.64	77.08	68.22	134.34
9.03	1.01	4.07	2.82	51.59	53.36	17.99	20.85	5.39	11.71	3.45	4.56	2.77	6.86	4.75	37.81	31.36	34.55	43.44	20.91	11.09	14.26	32.07	57.7
13.86	3.85	6.5	4.56	92.91	54.9	16.29	5.52	1.69	13.19	3.17	6.82	7.08	59.69	34.33	68.86	12.47	9.29	42.65	10.42	5.9	6.21	15.95	30.26
49.89	20.47	20.08	15.16	12.11	8.76	4.36	4.34	16.53	44.37	8.65	8.68	7.34	64.07	26.19	65.14	0.56	1.42	17.93	5.52	2.52	5.03	8.88	19.55
35.83	6.51	7.64	5.92	48.25	65.25	12.84	16.85	13.24	28.93	2.94	7.44	0.15	2.72	1.19	8.17	77.05	19.7	102.04	23.72	0.26	0.59	1.36	3.78
44.3	7.87	22.57	26.65	236.02	136.59	50.79	66.61	2.41	10.06	4.3	5.02	3.85	57.03	23.64	84.86	45.07	35.2	119.92	47.95	1.03	1.18	14.99	30.77
154.41	28.04	32.13	8.28	13.24	18.63	3.79	5.13	12.94	58.39	9.05	14.37	20.74	61.82	22.68	53.31	6.57	2.37	10.75	2.99	4.77	30.29	34.16	49.7
44.35	12.9	18.04	7.61	51.18	51.35	19.91	23.67	1.59	6.45	2.77	3.49	1.8	5.32	3.34	7.38	7.85	4.26	22	4.56	2.52	2.72	6.84	13.13
44.97	12.48	10.01	7.55	21.97	15.74	4.81	5.35	0.21	6.27	0.57	1.47	1.54	5.32	1.64	5.75	3.44	0.59	10.01	4.4	7.14	4.91	10.35	15.5
30.13	1.66	10.58	2.14	51.23	27.27	13.35	12.62	2.16	12.9	0.57	5.58	1.69	18.58	5.37	12.34	2.41	0.24	14.31	2.65	4.11	1.83	4.58	9.75
15.81	6.68	3.62	3.49	222.63	156.47	32.07	28.57	18.58	44.49	17.42	18.03	1.95	80.99	6.5	49.76	13.76	12.48	33.94	10.26	1.39	1.24	4.64	8.4
35.83	4.26	17.48	6.71	14.17	16.86	1.87	3.78	12.42	21.3	4.47	6.14	4.31	10.53	3.79	9.97	57.18	49.81	95.65	46.94	0.67	1.18	0.45	4.11
117.6	39.75	52.89	34.04	56.93	27.98	10.63	11.95	3.44	17.33	4.36	5.35	10.32	49.4	12.78	30.2	11.24	4.14	20.7	4.62	13.81	11.36	11.94	30.49
54.46	19.76	14.65	6.54	64.68	35.43	17.82	13.41	4.47	16.09	3	5.75	2.82	18.58	11.88	30.09	4.11	3.02	6.56	2.03	36.24	27.33	36.77	86.5
11.5	3.14	1.81	1.8	14.78	13.67	4.81	3.66	6.26	22.24	9.73	6.87	0.31	32.42	5.94	22.6	16.17	22.95	83.09	23.5	10.37	6.8	10.86	23.16
41.73	10.71	11.48	5.3	15.4	23.54	8.54	11.95	7.65	15.26	7.75	8.96	2.82	18.46	3.62	12.34	1.95	10.23	36.54	16	1.69	1.95	2.83	5.41
10.73	5.21	3.17	0.9	44.56	34.37	10.41	6.2	3.13	24.14	6	8.85	2.67	88.5	26.36	90.84	5.95	22.36	32.52	13.75	2.77	3.55	6.73	12.79
66.42	30.29	33.2	14.2	14.06	16.68	3.9	5.3	13.5	66.43	25.79	15.72	0.36	8.64	0.74	7.21	5.44	14.2	33.71	6.99	1.54	0.59	1.24	3.72
64.22	16.62	11.26	5.41	23.1	24.55	6.9	5.69	13.24	35.32	17.53	12.23	7.8	37.45	13.69	37.3	7.24	2.96	66.41	8.4	3.34	12.25	18.78	33.75
9.91	2.25	4.58	2.08	36.7	36.38	10.75	12.4	11.6	44.19	7.64	20.85	5.39	14.08	7.13	11.95	5.75	2.78	27.94	12.06	3.85	5.03	4.41	13.47
27.21	12.78	13.58	7.78	18.12	17.1	3.96	6.31	7.29	28.04	10.69	15.05	7.85	22.54	7.75	16.23	3.29	1.3	7.81	2.93	2.67	1.66	9.73	14.54
5.03	0.12	1.36	0.96	54.72	25.85	8.2	8.62	3.7	8.16	2.6	2.48	3.9	16.45	9.62	30.88	1.8	2.96	17.14	3.32	2.31	1.36	11.71	18.76
55.23	12.13	17.59	7.27	38.86	60.4	11.65	13.69	4.98	19.4	3.85	2.65	2.31	5.5	2.49	7.21	8.16	3.49	11.09	3.21	1.75	2.13	4.02	6.65
17.91	5.38	6.62	3.27	76.48	70.99	15.27	21.53	19.71	101.22	22.68	15.27	2.82	5.32	2.15	8.23	2.16	3.37	10.24	3.27	5.54	17.63	18.04	43.73
22.12	1.72	5.88	2.7	75.36	149.73	21.44	26.15	3.34	13.07	7.18	5.47	13.04	51.53	15.95	27.33	24.07	33.25	46.1	19.61	0.92	2.72	1.58	6.42
59.65	23.84	18.16	15.33	15.19	13.31	5.49	4.28	6.62	33.78	8.94	11.95	2.72	6.68	3.34	8.45	1.28	0.95	9.56	3.1	14.22	32	22.51	47.79
9.34	2.6	4.92	3.49	71.56	100.63	10.63	28.74	4.72	7.99	3.56	3.61	1.28	20.53	4.41	26.15	14.12	14.61	26.47	8.68	1.18	0.47	1.36	3.1
6.21	1.36	1.64	1.41	39.32	31.41	9.39	8.51	2.31	8.81	3.9	2.99	15.45	26.56	14.37	54.38	11.45	9.41	25.4	11.83	0.41	0.65	0.68	2.2
36.39	5.56	8.43	4.11	106.77	95.89	24.44	25.02	13.55	66.49	19.46	15.1	2.57	8.28	3.73	12	7.39	3.19	17.37	9.24	2.98	6.51	3.45	33.02
112.78	23.9	38.69	14.2	52.2	73.83	20.87	16.68	3.34	31.35	7.13	5.75	1.39	7.22	3.34	8.9	4.47	1.95	18.5	6.82	0.77	8.52	13.69	19.16
15.55	4.91	6.45	5.41	44.45	41.11	14.2	16.74	13.45	44.31	12.56	6.82	4.57	8.87	4.75	13.19	16.84	12.66	18.89	8.34	0.77	3.61	3	17.36
10.73	4.08	5.37	3.55	28.59	23.49	11.14	3.32	0.92	29.22	3.68	8.62	2.41	13.55	4.19	9.81	56.21	18.46	103.74	20.46	1.69	2.54	3.05	5.58
24.69	9.94	7.3	4.85	81.1	61.29	33.54	37.81	8.57	35.55	8.37	13.19	3.44	13.01	1.98	13.24	4.21	7.28	22.17	6.59	16.22	16.33	14.99	33.19
28.8	2.19	4.02	4.23	6.47	5.86	1.3	1.13	3.34	19.99	9.45	3.94	30.8	128.96	35.3	106.11	2.05	0.71	22.17	6.59	2.21	0.65	2.66	8.11
12.83	2.78	2.26	3.94	47.48	36.97	14.54	10.54	5.03	22.6	5.49	10.76	5.75	19.88	7.35	16.79	75.71	77.5	170.99	56.52	2.36	7.04	11.65	27.1
16.22	2.07	3.45	1.18	7.49	5.8	2.83	3.1	5.39	37.98	8.99	15.55	1.49	14.38	6.28	11.04	36.45	29.76	67.03	13.41	5.8	26.32	13.58	78.33
30.65	3.49	4.75	2.08	45.99	48.8	19.06	16.91	3.49	18.99	6.22	6.2	2.67	12.48	3.22	9.64	16.94	33.19	27.77	14.2	1.54	0.95	2.72	13.58
16.43	2.48	3.68	2.31	28.64	22.24	4.58	4.45	4.31	13.9	2.77	4.51	3.03	9.11	5.26	10.09	4.93	2.43	6.39	1.92	1.75	2.37	3.28	6.09
44.66	4.85	8.48	6.99	56.41	34.02	17.48	16.06	12.88	60.4	14.2	16.34	2.1	5.09	4.3	15.05	4.41	6.57	9.5	4.45	2	11.42	9.45	18.26
21.05	12.07	5.66	5.35	34.8	32.18	11.99	13.19	10.47	19.94	11.48	8.96	3.7	33.96	2.6	23.61	4.83	2.48	9.56	2.14	1.03	2.25	1.41	3.72
14.89	7.99	4.3	5.35	30.23	31.47	7.18	14.71	3.95	19.82	3.34	7.44	12.37	27.51	17.42	36.8	5.6	6.27	34.5	17.53	3.13	5.68	4.75	11.89
12.78	3.9	2.66	1.86	83.47	103.35	25.4	39.16	19.66	36.03	8.15	8.06	12.11	130.62	34	82.78	6.11	4.26	10.63	2.48	2.62	7.81	5.26	23.05
154.82	49.57	30.83	30.43	39.17	35.14	14.76	16.85	8.37	15.38	3.62	7.38	6.83	104.17	28.28	68.8	27.92	8.58	72.12	13.47	1.85	5.09	6.11	13.41
25.51	2.19	3	2.31	60.78	46.38	20.93	19.61	43.94	99.68	34.84	40.35	2.1	17.45	8.82	33.08	1.44	0.06	3.45	0.79	20.17	13.43	22.63	34.66
32.44	3.25	10.13	4.45	39.58	43.07	11.99	12.96	6.01	15.32	2.83	3.55	6.42	21.36	9.79	23.5	9.91	6.98	70.71	11.38	19.45	11.59	16.74	39.28
23.46	5.21	6	2.2	73.05	44.72	10.92	8.9	3.13	9.23	4.24	4.56	3.59	6.98	3.9	11.55	1.49	0.3	3.28	1.52	49.84	35.67	61.88	91.12
20.99	10.35	7.24	6.76	65.65	68.62	29.98	26.6	15.09	31.41	11.26	12.96	3.95	10.06	5.49	14.43	27.51	10.12	81.68	10.59	1.39	3.9	5.54	7.83
10.52	1.01	2.49	1.3	45.17	21.36	7.58	8.9	13.14	28.04	12.5	13.75	2.05	8.7	4.53	9.41	4.98	0.24	9.28	1.52	1.54	7.57	7.07	16
20.17	4.73	3.79	4.06	329.29	229.65	141.81	150.12	7.44	27.39	9.56	11.78	3.29	11.83	6.9	15.44	27.26	11.83	43.27	17.07	5.8	4.32	7.41	10.76
38.24	2.6	7.01	5.64	50.92	26.68	11.26	14.37	9.24	38.93	5.32	10.82	0.77	2.96	1.3	5.92	0.98	6.39	17.87	4.79	10.37	21.41	17.25	35.78
27.62	2.37	3.51	0.9	60.16	33.9	15.05	12.9	29.46	56.32	21.49	32.4	3.34	9.29	2.49	11.89	7.7	4.56	17.03	5.24	1.44	4.85	4.02	6.82
50.61	1.12	7.3	3.78	11.76	12.42	6.62	4.85	9.7	45.14	14.25	12.17	1.44	14.08	2.38	21.86	5.44	1.36	19.57	4.96	1.95	1.42	3.51	7.44
14.78	2.54	2.15	0.79	12.11	15.44	6.45	6.65	8.32	46.91	5.77	8	1.69	12.01	3.9	9.86	2.82	9.64	24.1	6.87	1.13	3.14	4.47	8
53.64	7.51	25.85	6.2	21.92	8.16	2.04	3.66	9.7	22.3	11.6	8.85	9.75	24.79	7.86	35.95	7.03	5.92	13.91	4.17	0.77	0.77	1.3	2.93
3.08	0.3	0.51	0.34	67.09	56.49	25.34	22.93	4.57	34.19	1.87	4.23	0.46	26.74	2.43	40.46	8.78	3.79	23.76	6.14	6.26	9.94	12.1	22.37
12.27	1.24	2.09	2.31	57.65	76.67	13.29	21.47	2.62	17.92	2.66	4	13.55	38.1	19.51	34.54	4.31	4.97	17.7	3.94	4.06	5.56	3.79	9.3
62.78	19.88	12.44	3.61	29.05	18.16	3.28	2.93	0.31	33.13	4.98	11.72	3.49	23.19	6.96	15.72	102.2	113.17	159.74	79.12	0.98	1.24	3.62	6.65
62.68	12.01	11.43	6.99	18.07	34.49	5.32	6.99	8.78	75.01	20.19	27.33	1.69	8.87	2.43	4.73	9.7	16.8	62.62	20.68	2.82	3.25	3	5.97
20.64	6.39	7.52	5.07	28.9	9.23	3.62	5.07	16.63	50.22	14.37	21.24	9.29	30.05	12.27	22.71	1.33	0.59	3.79	1.18	3.8	7.75	7.81	13.24
55.28	8.46	11.37	6.31	101.43	71.46	26.25	35.56	7.34	12.6	8.2	5.92	5.6	18.52	7.81	22.82	10.37	3.19	64.09	11.44	1.8	1.6	2.83	4.17
44.09	7.39	16.91	11.44	16.68	18.1	4.24	4.45	4.98	34.9	6.79	5.97	3.44	14.43	3.34	12.34	7.55	3.08	43.67	11.95	2.62	1.42	2.94	8.17
83.98	43.18	36.14	30.71	41.12	30.23	10.24	16.17	9.96	39.87	6.11	10.09	0.46	4.44	3.96	7.21	2.87	2.01	6.84	1.69	7.96	5.68	6.84	16.06
5.65	1.54	2.04	1.47	8.32	21.24	1.64	3.38	4.16	10.35	3.28	6.82	6.01	18.52	13.97	25.36	3.85	5.38	7.69	3.72	2.46	15.2	13.41	39.11
31.83	13.25	14.93	4.85	40.55	39.04	9.16	12.9	2.21	10.77	2.66	1.07	14.94	102.22	24.38	58.1	5.85	2.54	22.8	4.06	0	0.35	0.62	3.16
9.29	3.31	2.66	3.27	43.17	65.55	15.56	14.31	33.01	92.05	13.58	30.32	0.92	9.7	4.98	14.88	0.82	1.83	5.2	2.54	2.52	6.33	11.14	23.72
15.35	3.49	7.3	2.82	16.12	15.38	5.66	6.54	3.03	12.96	2.55	3.49	7.55	26.09	16.63	52.97	11.4	17.21	55.55	21.75	2.36	6.39	2.77	11.72
3.54	0.59	1.13	1.24	167.14	151.26	52.27	53.76	18.22	17.98	8.82	8.51	9.29	23.25	6.79	20.29	2.1	0.77	6.22	2.76	0.31	1.36	1.64	3.21
4.47	0.59	1.98	2.25	20.64	17.27	3.96	2.25	8.57	48.15	11.2	9.52	7.29	39.1	18.27	30.88	9.6	17.87	18.33	8.34	0	0.12	1.02	4.62
8.78	1.83	1.53	1.69	19.97	24.61	7.13	10.88	10.88	58.86	24.78	25.3	22.02	89.27	28.28	46.04	21.3	18.04	60.41	13.98	3.9	2.9	2.88	13.47
59.7	13.25	14.2	4.62	28.39	17.21	8.77	5.8	6.16	27.63	4.86	8.62	1.44	58.62	10.69	29.3	2.21	0.71	8.43	1.24	3.8	22.89	15.84	44.12
44.09	19.58	9.56	12.62	64.22	63.89	20.53	20.29	9.34	107.72	19.51	34.09	23.41	143.93	41.12	127.92	1.18	0.95	29.19	4.85	1.18	0.95	15.61	29.3
26.85	9.41	6.11	5.35	54.72	84.48	24.66	26.88	3.23	10.88	1.75	6.03	1.13	6.98	2.72	6.2	2.82	2.13	6.96	2.48	1.28	1.48	1.24	4.4
22.28	0.95	3.05	0.56	43.02	60.46	9.56	13.41	4.41	14.85	3.45	6.93	1.9	71.88	10.92	38.21	11.6	5.09	15.89	4.73	1.69	2.25	4.19	6.48
10.47	4.56	3.45	3.44	72.48	33.96	17.7	10.42	8.32	56.2	13.35	25.47	3.54	23.07	6.84	27.44	16.17	9.35	59.62	10.09	3.8	0.59	2.94	6.03
39.27	8.87	4.41	3.32	20.84	13.07	4.47	5.92	31.36	86.07	9.9	37.7	2.05	28.69	5.94	21.3	5.8	7.45	35.01	12.45	9.24	18.87	17.48	29.25
13.09	3.55	2.09	3.78	289.67	163.27	52.55	65.25	1.44	28.75	5.71	10.88	4.77	28.04	11.14	33.59	5.24	1.95	25.96	5.75	0.51	1.42	2.94	4.85
25.05	4.44	7.81	4.96	30.85	25.67	10.01	14.48	3.29	12.07	6.22	3.83	3.13	67.62	12.16	52.69	22.59	16.15	56.28	19.16	5.03	15.08	28.68	45.87
10.11	1.6	3	4.17	94.71	72.64	28.73	16.62					3.18	9.58	3.62	13.64	3.8	7.28	97.69	26.37	1.44	1.6	2.83	4.23
59.03	20.29	25.17	10.48	12.53	12.42	4.58	2.99					1.18	12.13	8.26	16.34	2.46	3.31	18.95	2.93	11.24	15.08	8.54	27.95
9.75	2.25	3.62	2.48	63.75	58.39	21.32	15.1					0.51	5.44	1.64	5.92	8.73	2.01	7.18	4.23	4.16	3.85	5.43	6.71
15.5	3.14	6.05	4.17	30.75	37.03	13.97	11.27					5.9	77.67	37.33	70.04	9.29	4.14	17.03	6.87	7.85	11.71	15.16	24.34
26.18	4.44	7.58	6.59	40.09	37.21	15.39	15.27					0.92	4.2	3.51	7.16	0.72	4.02	13.29	3.94	2.82	8.93	10.52	25.3
14.63	2.96	5.54	1.92	59.34	38.33	13.29	14.09					7.03	22.36	8.26	22.88	3.23	0.89	6.45	2.54	0.92	2.13	4.81	10.71
56.11	14.97	13.75	11.61	72.38	70.87	18.95	22.43					2.31	8.22	3.68	10.59	6.98	15.08	38.29	16.06	3.39	2.43	7.07	12.51
17.81	5.97	7.64	1.97	21.76	18.28	9.05	6.37					20.74	65.84	21.61	40.46	2.21	2.37	41.52	3.44	0.26	1.95	10.13	19.61
29.88	2.66	8.15	2.48	35.47	26.92	12.9	7.38					1.69	12.42	1.81	8.57	4.83	1.3	30.49	4.17	0.92	2.54	2.6	8
20.12	3.49	5.2	3.55	46.61	29.64	8.71	16.68					5.08	12.19	6.56	16.4	4	0.41	51.87	10.65	13.45	11.18	15.44	41.36
17.3	1.48	4.24	2.37	39.68	41.59	16.97	15.5					6.01	24.02	6.9	16.62	36.6	20.35	70.93	22.2	1.9	2.07	3.79	5.8
23.2	9.64	4.86	2.99	85.67	72.41	24.83	30.99					2.05	10.12	3.45	12.57	8.21	9.94	50.85	12.9	1.59	0.35	1.07	6.48
124.58	30.17	68.84	27.22	26.28	10.06	3.96	1.41					0.72	13.9	5.54	22.65	15.4	6.86	36.31	10.59	3.85	2.96	17.08	27.33
14.73	1.12	3.85	2.59	29.62	23.72	8.71	8					2.41	21.18	4.58	12	34.29	7.1	82.64	27.05	1.8	7.22	6.56	16
8.21	1.42	3.05	4.68	40.09	23.96	10.29	9.58					8.11	59.81	15.27	67.9	12.63	6.98	24.15	10.26	3.49	4.08	5.03	8.45
16.37	3.25	4.64	9.19	67.45	42.59	17.87	20.91					0.87	23.96	5.15	20.57	13.81	11.59	33.54	17.24	8.47	16.5	37.73	54.72
12.17	3.08	2.55	2.59	54.87	70.81	22.57	24.46					50.31	125.59	48.59	156.09	4.72	0.53	7.75	2.82	0.98	0.12	0.79	2.93
71.56	24.67	22.4	17.81	83.26	57.2	17.53	20.17					5.54	9.58	9.56	18.54	14.83	5.62	52.94	16.34	9.86	5.56	6.9	17.58
18.43	5.97	7.52	7.44	56.41	46.44	17.31	11.61					11.96	42.36	12.44	24.23	1.03	0.83	10.01	5.86	0.77	2.37	4.19	14.37
44.35	14.73	10.41	4	20.28	34.72	2.88	12.51					1.95	10.71	3	12.12	4.31	4.08	12.39	5.64	0.67	0.41	1.7	4.28
7.34	3.02	3.56	1.24	68.32	79.62	15.84	21.36					1.39	32.42	5.15	39.45	5.6	6.68	40.56	9.19	0.72	0.59	3.51	18.2
38.14	10.41	6.05	6.48	7.8	4.02	1.81	1.07					2.87	42.71	20.02	53.98	6.78	7.87	39.48	9.69	2.46	4.26	4.92	12.12
15.55	1.48	3.45	2.03	15.86	6.03	3.68	3.21					1.95	9.41	3	11.16	25	10.59	70.71	13.81	4.98	9.29	16.8	30.65
7.19	1.3	2.43	1.75	19.81	31.18	5.09	5.35					2.05	18.52	2.26	20.51	2.62	2.72	7.07	2.42	0.41	0	0.79	1.97
23.41	10.41	10.18	7.78	74.12	67.73	24.15	21.58					0.41	5.5	2.15	10.76	0.98	2.48	8.6	3.44	2.57	0.83	5.43	7.95
36.04	12.84	13.97	6.59	77.25	60.75	11.43	13.58					18.94	29.28	15.78	38.26	5.85	2.84	8.94	2.14	0.46	1.89	1.75	7.83
46.97	1.24	6.9	2.76	39.47	29.64	7.3	11.78					16.58	53.48	30.04	57.48	6.88	5.74	8.09	3.16	5.03	14.43	21.89	40.29
13.29	4.32	3.96	2.82	85.78	62.06	11.14	25.41					1.18	34.67	3.73	20.17	59.8	103.35	91.69	39.84	2.57	3.37	7.13	12.34
9.03	1.12	2.77	0.96	17.45	15.97	5.77	7.61					1.64	33.25	5.49	20.4	14.58	18.04	73.82	30.88	18.02	9.76	26.7	41.7
15.76	2.07	5.32	2.99	210.51	222.13	79.42	77.09					5.24	15.91	3	18.71	15.3	25.08	63.24	35.22	3.49	2.01	2.88	6.54
9.55	1.83	3.22	2.7	76.54	87.85	31.85	26.49					2.36	6.39	2.55	11.5	1.18	3.79	12.22	4.9	0.62	1.95	7.35	14.09
53.64	13.67	4.86	4.73	33.26	26.56	9.79	3.94					9.29	53.36	23.7	48.69	17.56	7.16	25.57	8.73	0.41	1.24	20.87	29.58
98.25	30.94	36.65	12.96	37.63	43.95	19.68	17.02					2.21	4.67	1.02	7.1	8.93	9.52	19.51	5.3	4.72	20.76	27.89	41.64
20.07	4.32	5.88	7.27	16.63	9.7	4.69	1.86					3.29	38.63	13.12	43.33	4.88	9.05	25.34	7.78	2.57	5.74	6.45	13.52
5.85	2.01	1.87	1.86	54.72	33.01	9.79	12.96					1.49	26.8	3.9	16	1.08	0.89	19.18	3.89	5.13	6.21	14.08	24.23
26.9	3.61	2.88	3.16	158.36	153.87	71.55	63.45					5.39	34.96	6.39	26.43	5.03	1.77	7.35	2.14	9.14	27.39	8.65	39.11
36.81	8.46	7.81	6.14	35.21	24.02	6.9	10.14					1.75	5.92	6.05	28.68	6.26	6.68	16.12	6.87	3.39	7.69	9.22	32.91
42.61	14.49	19.74	11.16	10.27	8.05	1.98	2.48					1.39	3.49	1.24	4.23	14.27	37.86	73.36	28.29	7.34	9.88	9.28	29.02
14.58	4.5	6.56	3.72	91.68	39.46	7.35	8.85					6.62	43.66	19.8	63.96	2.98	6.03	15.16	3.1	13.96	27.21	17.59	32.63
21.82	3.02	5.94	3.83	49.54	42.18	2.94	6.42					5.39	31.23	7.58	23.39	2.52	2.25	15.44	3.38	2.21	11.12	6.73	33.7
17.71	3.43	4.75	1.58	25.15	21.24	4.53	8.68					10.73	87.79	42.37	77.88	27	26.62	85.7	18.65	3.95	4.56	13.24	25.92
30.13	10.53	11.09	7.1	45.69	18.22	6	6.14					1.9	10.35	4.86	8.79	6.57	4.14	29.58	5.92	2.46	6.45	6	13.86
28.9	3.43	4.07	5.02	22.23	16.15	1.98	2.65					5.18	25.85	11.43	33.98	1.75	0.35	3.17	0.96	6.26	7.63	6.67	14.71
26.23	5.44	8.09	5.02	26.54	22.78	6.05	8.11					0.87	7.16	4.53	12.28	5.8	1.12	10.41	1.35	0.36	1.54	1.81	4.79
58.57	16.39	20.76	18.65	20.94	19.99	8.65	7.83					0.21	41.29	1.81	25.64	2.31	0.83	19.29	6.82	15.6	6.09	16.46	30.49
31	3.55	4.98	5.64	45.74	36.56	17.08	17.13					9.86	26.8	18.16	44.01	10.01	1.95	22.68	4.56	3.64	2.78	6	10.26
76.38	17.39	8.03	6.87	185.98	57.68	21.72	21.53					13.5	78.32	30.15	45.48	23	22.54	53.91	16.62	5.03	10.23	8.65	14.37
10.78	2.25	2.04	2.54	84.9	59.93	14.31	8.9					1.18	15.08	4.75	28.57	2.82	4.2	15.27	6.2	7.49	7.81	8.88	21.64
11.5	3.08	3.22	2.14	33.11	34.07	7.52	7.1					2	6.8	3.85	10.54	93.94	42.12	143.62	41.14	30.23	49.57	36.71	79.23
7.49	3.67	2.04	3.1	18.84	39.16	9.16	8.62					6.98	95.18	60.35	112.25	54.87	30.05	66.86	34.94	10.63	20.41	19.35	46.49
10.32	1.95	1.81	2.08	45.99	23.01	6.39	13.98					3.13	8.52	3.79	6.65	5.7	4.73	21.89	6.82	1.64	1.36	1.87	4.9
41.22	0.89	5.77	2.54	185	291.35	44.69	65.03					4	46.62	18.78	46.49	8.52	6.74	55.04	18.88	0.62	0.35	2.49	4.73
23	7.75	4.98	5.02	197.17	201.9	73.25	112.76					2.67	18.16	10.24	26.49	1.49	3.61	11.6	4	2.72	4.73	7.41	10.37
23.56	10.12	7.64	5.8	52.87	43.48	18.78	19.27					10.57	24.67	12.22	37.36	159.49	78.8	549.41	278.94	0.72	3.31	2.94	9.69
15.14	4.91	5.15	5.47	51.08	45.73	18.33	16.68					5.49	27.45	4.47	15.1	1.08	1.12	8.71	3.21	2.31	4.5	4.02	6.25
6.21	0.65	2.09	2.31	39.37	29.11	8.99	8.96					0.41	5.97	2.32	7.16	1.54	2.54	9.73	2.99	0.51	6.03	12.84	26.37
43.17	4.02	11.31	4.96	16.43	24.2	7.92	6.03					6.52	28.16	20.53	32.68	39.53	68.03	63.75	21.53	4.11	63.77	29.53	92.3
313.23	91.57	48.65	34.82	49.48	21.53	10.97	10.71					1.69	10.35	5.32	17.41	5.13	15.44	20.02	9.92	2.31	1.83	12.1	30.99
25.46	6.92	7.98	7.89	32.49	18.04	4.75	6.25					4.21	14.67	2.32	10.03	4.41	1.48	17.99	7.21	0.51	2.54	2.04	4.28
44.25	10.29	12.95	3.44	29.82	41.29	13.63	17.24					1.44	5.32	1.64	3.89	16.73	2.25	65.84	25.25	14.22	4.14	12.5	17.47
21.76	5.86	7.69	4.28	47.58	29.99	4.24	8.17					29.67	94.65	33.03	70.44	12.37	83.71	135.58	62.27	7.03	8.52	8.65	36.97
69.81	12.6	13.63	9.07	20.28	16.39	6.45	6.09					7.85	13.84	5.71	21.47	2.87	2.07	10.24	4.06	4.41	6.74	8.65	13.64
47.17	9.88	8.48	6.42	16.84	11.95	4.24	5.07					2.46	49.87	6.34	30.99	23.15	33.6	38.12	16.74	2	7.04	9.16	18.6
7.03	0.83	2.38	2.2	15.81	17.45	3	7.83					2.46	19.05	3	20.79	2.05	1.42	4.3	1.35	4	14.26	10.24	29.87
2.98	0.65	0.62	0.9	44.97	12.54	2.32	2.48					7.65	18.99	10.29	28.29	2.77	2.48	5.49	1.92	8.73	10.94	7.81	21.47
12.17	5.68	6.11	6.09	41.89	42.36	16.35	13.41					8.26	47.44	15.84	55.56	27.51	9.29	54.02	10.2	13.09	21	27.66	71.62
7.91	2.9	4.07	1.86	42.91	55.02	19.18	12.34					0.26	20.35	8.15	25.98	2.41	0.41	12.16	3.78	2.05	0.65	3.34	4.79
27.67	2.37	13.58	2.65	38.14	43.66	14.65	18.71					3.34	31.41	4.02	22.88	7.55	5.5	31.39	5.64	3.54	11.89	5.54	19.22
14.73	5.21	7.3	2.2	114.78	47.33	26.7	15.16					5.13	19.4	9.22	31.16	7.96	3.37	18.21	4.11	2.72	0.47	2.66	14.31
37.11	7.16	5.49	4	10.78	13.67	4.19	4.34					7.65	39.46	27.09	60.13	0.72	1.77	10.58	2.48	8.83	7.39	8.43	22.2
22.95	10.59	6.79	7.72	76.79	51.58	15.95	22.82					3.03	8.93	2.94	10.82	13.71	5.32	18.5	12.12	1.39	2.01	5.43	6.71
68.58	33.9	34.9	23.39	20.79	6.33	3.68	2.14					15.19	74.54	37.45	57.87	21.51	5.97	28.17	8.57	1.9	2.66	3.45	10.88
30.34	13.07	12.61	4.73	34.8	27.45	4.36	10.42					0.82	11.65	2.88	10.31	0.62	1.42	15.44	4.11	2.05	2.96	4.02	10.37
40.4	19.76	19.23	7.33	98.45	150.61	11.99	15.05					5.18	19.76	8.03	17.69	9.7	4.2	26.92	7.21	3.39	4.61	6.17	9.92
60.73	27.92	16.18	12.23	24.49	43.18	3.68	6.2					2.62	19.99	4.07	12.68	6.72	1.83	22	6.48	5.85	10.23	8.82	35.73
27.82	5.8	5.83	5.52	106.82	76.37	16.35	14.31					2.52	18.93	6.22	56.91	5.13	3.37	14.48	2.42	8.16	41.76	45.14	80.19
55.28	27.45	35.41	21.86	22.38	34.72	5.03	10.71					3.54	20.17	9.33	15.61	5.08	1.48	11.65	4.28	17.91	21.89	28.62	44.86
15.96	3.49	5.94	6.99	51.74	75.66	22.97	20.29					0.51	25.73	4.07	21.75	3.34	0.71	6.34	2.48	0.98	0.95	4.13	12.23
21.51	3.25	4.36	2.14	6.93	18.58	3.68	1.47					2.67	10.35	2.83	7.27	0.87	1.77	9.22	3.78	1.33	4.79	5.26	11.95
24.69	5.8	11.03	8.57	39.73	23.54	12.33	7.72					8.16	23.37	9.22	29.42	2.36	0.3	5.88	2.14	1.18	1.72	2.94	8.34
22.53	13.43	6.05	7.89	22.02	11.3	5.32	5.18					12.22	44.07	24.61	89.54	8.93	4.38	34.39	13.81	11.4	8.46	15.1	31.73
10.73	3.19	4.36	3.27	32.85	18.81	5.54	7.61					2.52	16.62	6.39	17.24	13.09	15.91	63.01	24.96	1.64	2.37	6.84	11.33
63.7	25.67	17.31	13.81	21.76	14.14	4.24	4.28					7.91	29.11	11.2	27.44	51.9	8.1	81.85	34.71	2.72	20.7	34	67.79
8.01	2.01	2.15	2.82	8.06	11.3	3.11	3.38					1.33	9.17	5.88	21.81	56.67	42.95	144.13	28.46	8.37	18.52	18.84	50.83
7.49	0.89	2.43	4	57.9	45.31	19.74	15.95					6.01	12.25	5.54	14.65	6.47	3.43	15.95	4.4	0.67	0.65	0.68	2.76
60.78	6.57	5.49	2.14	12.37	16.5	2.94	4.23					21.25	58.92	7.52	42.88	25.2	2.9	60.75	8.51	6.42	13.55	15.84	36.85
40.6	4.91	14.25	3.83	30.44	26.86	3.9	6.99					1.23	44.37	12.1	66.95	4.52	2.19	52.27	14.88	2.67	2.78	5.77	9.58
219.14	30.82	29.47	15.83	22.69	4.32	7.98	3.16					0.1	7.45	2.83	9.81	14.73	7.63	46.95	5.41	17.86	12.96	16.06	39.16
17.81	1.66	5.37	4.11	10.99	25.38	4.02	6.25					4.98	23.01	11.03	38.88	7.34	6.51	35.92	4.68	5.54	8.52	16.74	27.5
5.34	3.31	2.38	2.76	33.78	30.47	9.84	8.57					3.49	23.6	6.67	56.91	3.49	6.86	15.22	4.4	1.39	7.04	13.97	39.16
14.78	2.6	4.19	5.02	60.47	43.13	20.76	23.55					6.47	17.39	13.35	22.77	5.03	2.07	9.73	3.1	5.6	11.89	11.09	22.26
44.97	21.95	20.31	6.09	9.19	16.62	3	4.62					9.14	27.39	8.65	39.11	23.05	44.19	87.73	42.6	3.64	4.2	6.34	9.47
19.04	9.76	8.15	3.94	139.88	70.81	19.12	15.38					1.23	20.53	1.75	24.63	9.29	4.02	13.12	4.96	2.62	4.91	4.92	9.75
99.28	22.12	29.98	31.56	100.76	90.21	38.75	39.9					11.6	40.23	12.67	24.23	35.21	6.03	32.52	6.82	4.06	1.83	7.64	13.36
14.68	3.55	4.47	4.11	21.05	9.35	3.79	4.56					2.67	9.23	2.77	6.2	4.72	2.66	12.05	1.8	5.29	6.15	6.45	10.82
103.38	52.89	57.07	28.85	14.12	10	4.41	4.68					2.21	10.88	3.9	14.09	17.45	12.54	24.66	10.54	10.22	9.94	17.03	39.67
57.85	17.63	20.08	11.95	30.54	25.56	8.54	9.97					21.2	160.91	60.98	112.36	8.32	9.41	12.67	7.83	2.46	5.26	11.37	18.82
10.93	1.77	3.34	3.61	45.12	34.07	9.67	14.48					1.49	13.9	4.92	26.2	3.49	1.42	10.29	5.41	1.33	2.19	5.03	11.72
8.83	1.6	2.49	3.32	59.55	47.74	21.38	15.27					0.31	13.67	1.87	13.64	2.57	0.89	16.06	3.1	6.01	6.21	6.17	14.43
44.92	9.88	8.03	5.41	21.2	28.57	10.29	8.51					2.77	37.27	3.73	30.65	3.18	1.83	8.99	2.87	7.19	7.22	5.83	9.75
13.4	2.48	2.09	2.2	67.19	28.99	12.61	9.75					1.64	5.68	2.32	20.23	8.68	10.35	13.63	4.68	29.26	13.55	25.4	60.35
31.93	4.73	9.11	4.96	73.4	129.67	8.09	21.92					5.18	31.53	9.05	22.77	0.72	1.77	11.94	2.7	3.13	3.67	13.41	31.5
11.96	2.48	4.58	4.68	30.13	41.29	13.35	10.31					15.55	26.21	9.05	26.37	14.89	2.37	18.55	4.85	23.46	90.15	82.19	142.34
27.57	11.12	9.84	6.25	7.29	9.82	1.36	1.63					0.87	3.67	1.53	4.73	29.41	29.05	87.67	30.54	4.21	15.62	25.96	39.56
28.28	9.47	8.99	5.69	28.49	20.23	7.3	4.96					1.75	19.29	5.94	14.71	39.88	44.66	156.68	75.96	2.57	15.68	16.57	29.53
20.48	6.92	6.73	7.04	18.84	31.47	5.71	8					2.72	39.34	4.3	23.1	20.84	24.9	73.25	16.51	2.52	1.48	3.9	6.14
52.51	11.24	22.17	12.68	91.47	47.03	14.48	18.93					16.58	90.04	20.42	75.17	0.72	0.77	27.43	10.26	7.44	7.28	17.87	32.8
47.28	12.19	16.63	6.71	47.48	40.29	15.27	16.62					4.57	22.95	5.66	12.4	13.71	4.67	42.82	16.79	2	1.36	5.03	9.81
67.55	23.72	41.57	20.34	19.25	22.72	5.49	5.24					4.11	12.72	4.69	15.78	5.13	12.13	38.29	15.89	5.9	6.92	19.51	60.92
152.51	34.78	83.66	35.84	25.51	59.1	9.5	11.78					3.64	16.33	6.62	22.26	47.64	9.11	65.39	30.54	8.16	2.84	6.62	15.16
10.27	2.9	4.64	6.09	28.23	33.07	11.88	11.04					3.08	10.53	2.6	10.99	2.82	1.42	5.83	1.52	2.77	5.44	8.99	42.6
25.15	6.74	7.01	5.97	20.84	16.21	7.3	4.06					3.95	29.93	15.05	61.03	18.53	25.14	155.78	62.32	1.33	2.13	2.43	5.24
27.62	6.92	15.05	6.25	8.62	6.98	2.55	2.25					13.65	53.42	18.27	67.17	6.52	7.34	20.7	6.59	1.23	0.53	2.83	16.57
33.88	9.88	10.69	5.07	81	55.84	9.33	5.47					0.26	5.44	3.05	8.62	3.18	1.3	22.85	5.18	2.26	14.26	32.81	54.04
11.7	1.72	1.98	2.59	6.88	6.74	3.39	1.3					4.47	12.78	8.65	37.53	8.26	2.31	14.42	2.08	1.59	1.01	1.92	5.92
16.73	2.78	4.92	6.14	71.71	27.45	7.69	11.5					7.39	24.25	8.43	26.32	21.56	19.4	81.23	19.78	1.75	1.3	2.88	5.02
8.47	1.72	3.22	2.54	26.13	18.63	8.37	12.79					1.18	5.97	3.05	21.41	16.84	3.96	23.98	8.11	4.98	14.14	13.12	24.17
7.91	0.3	4.41	1.47	28.75	28.87	10.52	12.12					16.37	89.39	26.64	58.89	28.75	5.97	63.47	6.09	3.49	5.56	7.18	15.78
68.53	10.88	28	5.24	71.09	35.02	14.82	14.48					10.32	50.76	13.8	36.06	2.26	1.06	11.31	4	0.92	6.21	5.26	12.17
36.55	5.03	8.88	5.13	41.94	29.58	5.54	5.13					4.62	13.55	6.22	21.24	2.57	0.24	12.78	4.34	0.67	1.06	2.72	4.62
21.56	4.2	6.34	5.41	4.36	10	1.24	1.58					2.67	43.95	9.9	45.48	4.62	1.12	6.45	2.37	0.56	0.3	1.24	3.21
45.22	13.01	16.86	9.97	36.86	24.73	11.48	12.17					12.06	70.22	16.06	60.58	6.37	13.07	53.51	9.13	2.87	5.21	5.54	8.34
20.69	1.36	9.11	4.06	84.9	49.75	28.28	14.31					9.8	47.03	14.82	41.08	13.96	11.59	48.14	15.05	20.48	15.2	16.8	35.78
67.45	14.38	20.99	11.16	66.89	26.5	7.64	8.57					2.31	6.63	1.02	5.35	2.36	2.37	30.54	4.06	0.56	0.83	0.91	3.21
20.33	7.99	9.22	4.4	27.62	25.08	11.37	11.44					10.57	18.75	10.86	19.38	2.52	0.89	9.9	3.1	2.93	4.67	10.92	17.24
72.58	28.1	18.5	16.34	45.27	71.52	16.91	18.65					23	49.75	16.8	61.08	6.06	1.48	12.84	5.8	2.46	11.65	17.7	26.71
17.56	6.03	4.41	5.24	52.05	62.29	15.16	13.92					1.44	5.68	1.64	10.31	10.01	16.92	21.72	9.97	3.44	3.96	2.88	7.78
23.15	10.77	13.07	7.44	71.51	93.41	9.5	22.09					7.75	34.61	16.86	36.8	31.42	54.25	126.53	33.42	24.18	31.18	19.57	45.14
71.2	9.35	11.43	5.3	21.15	34.67	6.79	5.92					4.67	13.61	4.75	12.45	5.54	8.58	25.45	11.44	4.77	6.74	15.56	76.64
7.55	1.36	1.98	2.93	25.72	50.46	10.07	8.4					9.55	39.69	9.96	19.27	1.39	5.09	26.81	8.73	2.1	6.39	5.77	14.31
14.06	2.07	3.39	2.7	27.51	22.6	5.32	4.73					14.06	41.65	14.93	41.14	5.13	1.42	19.46	2.31	0	0.24	1.41	5.58
17.35	4.08	4.58	5.18	79.15	59.04	13.29	14.26					23.05	57.56	15.84	59.22	1.28	8.76	33.66	9.02	2.36	1.42	4.36	8.4
5.7	1.3	2.49	0.9	89.11	42.47	12.39	12.12					35.52	106.9	42.65	181.51	36.39	18.28	59.85	21.92	2.16	2.54	4.24	6.76
97.99	40.76	39.31	21.08	60.47	29.28	8.65	12.96					3.03	15.5	5.03	11.72	7.6	4.67	10.35	3.78	0	0.83	4.19	12.34
40.14	7.22	9.39	4.79	62.32	66.73	6.45	10.03					3.18	22.54	8.15	19.44	1.85	4.14	12.56	2.87	5.6	6.57	6.05	13.02
31.57	5.97	8.94	7.04	42.14	28.22	10.69	14.71					2.67	9.23	5.26	10.71	16.43	16.33	34.9	10.93	0.1	9.23	7.24	23.39
123.92	37.86	35.86	15.44	47.58	44.66	21.95	19.67					7.08	47.98	13.52	34.88	15.55	23.19	24.83	14.37	0.67	3.79	2.94	6.71
70.63	8.81	8.48	5.35	90.86	50.11	16.63	15.55					3.08	15.5	4.36	10.76	4.98	2.07	11.94	4.11	2.46	7.99	6.17	17.53
24.13	7.99	6.79	9.19	18.68	16.56	4.41	6.14					6.62	18.93	4.86	14.48	1.44	0.71	8.03	2.7	3.03	5.92	7.47	14.76
30.8	5.97	5.43	2.99	42.19	21.83	8.37	5.35					1.64	10.17	4.07	9.13	2	0.59	18.04	4.96	1.95	2.01	4.53	13.13
25.67	1.89	10.46	6.71	19.97	11.06	3.05	3.1					2.52	6.45	3.39	11.44	13.19	4.79	52.6	9.58	1.95	1.72	3.62	26.6
50.46	16.45	20.14	10.99	77.1	57.5	22	13.75					16.02	47.03	10.18	41.14	8.21	7.1	21.04	9.97	0.77	0.53	2.38	6.87
24.13	6.57	7.07	3.89	111.96	145.47	41.12	47.5					8.21	30.76	8.71	24.17	4.67	4.2	17.42	6.71	4.98	4.02	12.67	16.79
52.62	10.65	17.99	8.34	23.97	28.75	10.8	4.34					6.88	64.78	10.01	26.32	5.29	3.02	20.82	8.4	1.8	2.25	5.77	22.65
35.01	2.19	5.6	4.73	45.48	42.36	8.2	5.24					2.1	85.07	27.77	90.39	8.11	8.16	24.27	11.55	4	7.34	8.6	16
6.67	0.41	0.91	1.41	14.32	12.19	4.47	5.24					21.3	45.37	25.68	53.65	26.85	17.04	32.58	13.86	0.67	1.42	3.11	6.2
41.48	19.11	9.5	14.71	22.28	18.46	8.99	7.66					12.73	58.09	9.45	31.89	13.19	8.16	62.67	17.86	0.92	0.89	4.13	8.62
42.19	16.21	7.64	6.87	57.13	39.75	2.83	5.24					1.44	8.58	4.3	18.93	10.68	8.05	43.84	16.34	2.93	1.06	5.03	8.51
68.37	11.3	31.05	9.07	61.75	84.77	26.25	29.7					7.75	27.09	7.24	19.33	2.87	0.71	14.03	3.83	4.88	4.79	9.73	14.43
8.68	3.43	4.75	4.45	43.22	36.97	16.74	17.19					1.54	14.08	5.77	9.86	5.65	1.54	7.47	2.82	5.18	25.61	21.66	40.63
16.32	2.25	3.56	2.7	33.98	14.02	6	4.06					11.34	139.67	50.12	119.52	6.72	2.72	17.76	7.55	1.18	2.37	3.68	7.21
23.56	10.65	12.16	6.71	90.91	74.6	9.73	19.5					3.64	39.16	5.83	38.21	11.14	2.31	25.79	3.49	0.31	0.3	0.57	1.92
4.41	0.41	0.34	1.35	55.75	48.63	15.5	20.4					7.44	98.91	29.75	121.61	3.64	3.37	35.86	15.16	3.34	2.78	4.58	14.88
34.29	8.1	10.13	8.45	39.32	37.09	11.26	12.57					16.43	70.16	24.44	71.23	2.1	2.66	26.7	7.04	1.33	4.38	4.86	13.98
20.02	2.96	5.71	2.82	34.85	39.87	14.37	12.23					2.36	42.36	10.18	28.8	18.84	12.78	70.82	20.46	0.98	0	2.49	10.09
47.89	8.16	6.5	4.06	71.09	95.6	17.59	23.5					1.8	3.49	1.92	5.13	39.37	19.34	74.78	29.02	2.93	20.35	37.79	62.89
9.19	0.95	3.85	4.73	64.73	45.73	18.21	10.71					0.26	8.4	4.53	39.56	19.4	6.63	75.57	17.13	0.77	2.54	2.38	13.13
16.73	7.51	5.03	7.33	62.68	27.98	10.75	5.97					12.58	28.22	10.18	40.35	1.54	13.49	25.79	9.47	2.72	6.57	5.43	12.12
113.7	21	32.98	14.59	9.45	11.36	3.17	4.17					2.21	36.2	8.71	26.6	0.92	0.12	3.85	1.18	3.85	9.35	10.69	43.05
52.31	9.11	10.52	8.11	38.09	13.67	7.01	4.9					1.64	4.91	2.38	4.79	7.75	3.96	11.71	4.62	1.85	1.48	8.77	12.9
21.1	7.57	4.81	5.8	67.45	45.85	15.39	11.55					4.88	11.54	10.07	25.02	57.13	61.29	105.55	39.67	0.46	1.95	4.24	10.99
33.57	11.48	9.96	11.66	37.01	14.49	4.75	3.61					4.16	16.98	5.88	14.09	27.92	10.35	35.97	14.43	6.47	10.17	8.09	22.93
23.05	6.15	8.43	6.54	60.67	41.23	20.19	13.75					4.88	93.47	19.63	56.24	15.4	29.22	39.6	6.99	2.87	13.96	13.69	23.61
100.61	37.39	24.66	3.78	22.23	24.61	5.71	8.57					6.21	12.42	3.85	12.96	3.03	3.02	5.03	1.24	7.44	2.66	4.58	11.78
63.96	19.4	26.19	11.1	66.32	20.41	11.65	4.96					0.21	10.83	3.9	14.03	1.08	4.14	12.61	4.85	3.08	3.08	3.79	8.17
130.38	45.02	47.68	23.39	165.39	169.78	52.49	53.76					3.18	22.3	8.6	25.08	13.09	5.56	28.23	4.9	4.41	7.1	15.89	59.39
40.86	10.41	20.02	6.25	30.39	17.63	7.52	9.64					10.37	153.98	37.05	120.14	2.87	1.3	10.01	3.1	6.47	15.14	11.6	36.63
27.57	2.25	10.69	5.52	69.81	29.64	13.41	15.55					5.39	16.03	6.5	18.2	18.02	8.22	36.54	11.16	3.34	2.54	2.77	20.85
12.22	4.44	5.26	4.06	56.67	31.53	20.59	7.78					4.52	9.41	4.36	12.23	3.44	4.91	6.28	2.54	6.26	1.89	4.98	12.06
40.19	14.79	15.95	7.89	25.61	11.18	2.72	2.08					6.67	21.59	8.94	22.37	6.26	6.39	31.9	12.51	5.85	17.45	15.05	39.45
16.43	3.19	3.34	2.48	28.34	37.56	13.12	9.52					7.8	29.05	9.73	25.53	1.49	2.6	19.8	5.92	2.1	1.66	3.17	6.54
31.57	3.14	8.54	4.96	52.72	65.37	17.7	20.74					26.28	201.61	86.83	200.33	2.16	0.65	15.27	4.34	6.21	12.36	11.71	36.57
42.55	18.87	11.03	4.85	18.22	14.67	6.45	7.04					9.8	34.49	6.9	30.26	48.97	25.08	86.43	36.52	5.24	24.55	36.37	50.55
16.37	2.96	7.64	5.13	60.98	72.35	12.61	12.57					4	10.17	4.07	8.23	10.57	20.65	24.55	7.1	1.39	0.53	6.34	10.42
31.47	9.41	8.43	13.52	73.3	28.87	10.18	9.58					0.92	8.99	1.64	7.78	10.88	8.58	35.3	6.71	2.98	1.12	2.49	10.2
23.2	7.04	10.97	6.03	25.56	11.42	5.32	5.86					0.46	7.34	1.02	3.94	6.11	9.94	11.82	6.37	0.46	0	0.45	3.78
42.66	3.96	7.69	4.17	39.17	19.17	10.58	6.99					5.34	20.23	5.49	17.41	2.72	3.67	33.88	10.31	3.9	24.31	13.18	41.98
67.5	10.17	11.03	7.1	58.47	24.08	8.31	5.35					23	63.53	22.85	67.34	2.41	2.84	11.03	5.41	51.18	46.85	45.14	94.61
50	6.63	9.05	3.94	34.55	28.99	6.28	6.71					8.32	29.28	12.05	32.57	4.26	1.95	21.89	4.45	1.69	1.66	2.43	8.51
79.31	20.59	17.31	6.99	36.45	61.76	11.37	15.5					4.88	13.72	7.75	20.57	8.98	1.01	28.73	4.51	10.27	30.17	27.09	73.59
29.31	10.47	9.73	8.11	14.73	10.88	5.37	6.82					4.57	30.94	3.9	16.45	1.75	2.84	23.42	4.17	2	2.9	4.02	20.74
12.42	2.07	5.15	4.11	26.74	27.8	6.39	5.02					4.67	23.72	6.17	14.99	5.24	4.38	9.56	3.1	3.54	20.59	31.96	61.7
60.83	15.85	32.02	10.26	10.93	7.28	2.6	2.2					3.18	11.83	5.2	10.37	5.65	3.9	14.88	8.68	4.11	5.15	7.41	18.31
13.6	5.21	6	4.4	75.87	119.5	19.85	32.63					17.66	41.88	27.83	72.75	14.17	15.56	87.84	25.92	11.09	12.96	18.44	46.88
13.81	1.06	3.51	3.94	4.52	7.28	1.41	0.79					1.33	9.88	2.66	9.97	6.47	11.3	50.96	9.64	3.49	3.14	5.54	11.83
118.37	49.1	32.41	31.67	9.39	13.96	1.7	2.14					3.8	19.82	7.35	26.54	1.39	1.24	13.91	5.07	2.93	6.63	5.37	12.28
66.06	16.56	6.17	6.03	31.06	17.87	5.2	6.76					33.78	118.08	34	99.4	9.7	16.86	17.2	7.04	11.4	81.99	61.99	128.2
4.11	0.12	1.07	0.51	89.32	54.13	20.93	13.69					37.47	83.06	34.67	64.75	4.21	2.25	8.65	3.94	18.38	19.4	45.36	79.17
13.29	2.48	4.02	2.31	50.36	36.14	14.03	12.34					4.67	42.71	8.77	39.84	4.26	5.03	14.59	2.87	0.56	0.3	2.6	4.73
86.08	6.51	8.09	9.86	156.87	110.15	34.11	9.3					5.18	14.61	4.13	21.7	4.11	8.16	39.93	16.23	3.13	4.79	5.94	18.71
24.18	5.68	8.94	4	58.83	37.03	17.53	11.72					12.94	23.43	13.91	21.47	7.75	14.67	48.98	24.17	4.88	4.2	6.34	11.83
14.78	1.12	4.3	0.73	24.02	9.82	7.52	4.17					10.99	63.48	26.75	45.36	59.85	38.39	144.07	47.11	5.39	15.68	16.52	51.67
76.48	26.62	22.29	9.47	116.83	91.57	38.07	31.16					9.55	142.57	52.66	121.77	3.64	9.47	15.72	6.03	25.2	24.08	34.05	64.69
40.86	15.97	20.99	5.3	96.71	149.37	15.61	38.77					0.87	18.69	3.45	21.19	3.23	3.25	19.46	3.78	16.58	47.03	30.26	66.16
26.85	12.13	9.11	5.92	6.93	6.68	2.26	1.86					1.69	9.58	4.81	13.47	3.75	7.45	53.06	17.75	0.1	1.24	4.13	6.71
15.04	4.61	3.62	5.35	12.37	22.89	4.98	5.69					4.36	73.24	14.76	47.9	2.21	1.18	10.75	1.92	0.15	0.59	3.96	6.87
34.91	7.39	7.86	5.47	82.44	62.29	20.82	29.47					0.87	1.89	0.57	5.64	14.63	5.21	31.62	9.35	4	3.49	12.73	21.41
36.19	18.63	22.74	17.75	12.83	14.73	1.75	3.16					27	58.98	31.45	57.31	6.72	2.84	9.9	3.83	4.98	1.83	1.3	4.45
10.63	0.47	4.58	4.79	23.77	22.01	5.37	6.65									8.57	5.44	45.48	6.87	1.69	0.77	1.3	3.83
8.88	3.25	2.43	3.38	54.82	62	21.89	25.58									4.11	3.85	14.25	3.49	2.05	1.01	1.64	6.99
36.91	2.78	4.81	6.2	40.86	23.78	12.1	7.66									3.95	2.07	10.07	2.87	2.26	2.6	27.83	45.76
14.42	6.98	4.58	2.7	22.79	11.48	8.77	7.72									1.33	4.2	20.36	7.95	6.26	0.35	5.83	10.37
19.81	5.68	6.17	1.92	70.74	32.06	10.75	8.45									4.06	12.6	33.66	7.89	2.67	2.19	9.16	36.12
22.02	1.72	6.28	6.99	14.27	15.79	6.79	7.66									1.49	1.48	18.78	6.42	0	0.77	2.43	13.24
6.16	0.41	0.51	1.52	16.79	20.47	7.35	7.49									10.32	1.54	13.91	3.49	1.9	3.02	3.51	9.13
28.49	14.97	10.86	8.34	20.53	15.08	3.05	2.03									10.27	5.97	13.12	4.06	1.75	5.8	4.92	7.95
6.72	1.24	2.15	1.63	15.19	16.56	1.98	6.03									0.87	0.77	93.95	9.92	2.62	12.36	17.14	21.58
4.41	1.01	1.36	0.85	82.34	72.23	24.61	33.47									18.99	26.21	101.59	19.5	4.57	5.32	7.35	10.65
20.58	3.55	3.79	2.7	123.81	88.91	27.43	38.21									69.25	53.36	112.22	43.78	2.21	3.67	6.11	8.34
10.68	1.6	2.55	1.63	46.15	54.19	17.53	10.48									2.87	3.67	38.12	6.54	19.25	26.86	54.75	84.64
9.19	2.43	2.15	1.75	115.6	108.67	37.67	14.14									1.39	0.47	13.41	4.56	1.13	2.78	6.22	10.71
84.6	22.72	15.44	9.92	53.74	72.88	12.61	19.33									2.82	2.01	5.49	1.52	11.09	9.17	13.29	31.11
16.84	0.95	3.85	1.01	12.01	11.42	3.96	4									1.9	5.68	13.46	3.16	0.62	3.14	3.51	5.35
62.06	22.78	16.86	15.44	53.13	43.84	11.09	11.1									1.13	1.36	27.66	7.21	3.44	4.61	8.37	20.06
6.83	0.3	1.87	2.08	84.34	61.4	23.76	23.67									8.06	4.61	29.19	10.59	2	1.89	2.04	8.23
22.12	2.31	2.77	3.44	24.69	32.54	10.46	12									2.41	1.48	15.89	2.76	11.14	59.04	48.08	90.39
14.12	4.5	4.41	3.04	18.48	12.19	3.51	3.72									21.35	4.85	28.23	8.4	2.57	1.66	1.64	2.7
18.48	3.31	5.49	6.59	39.47	57.56	6.45	10.76									0.87	0.06	20.65	2.2	2.67	1.95	6.62	15.33
11.29	5.38	5.2	3.27	22.07	16.92	3.39	8.4									0.51	3.19	7.35	3.16	2.57	4.02	2.21	7.49
14.17	6.8	5.26	3.78	84.75	66.61	17.03	16.74									8.78	10.59	46.38	19.95	16.84	22.01	27.55	60.86
42.91	1.18	5.49	4.79	102	68.86	21.16	11.72									0.98	1.18	29.02	5.41	4.72	2.13	3.22	6.37
31.57	1.06	3.79	2.14	47.74	42	17.08	21.24									64.37	6.45	84.56	8.85	5.7	9.47	19.06	40.97
63.81	17.69	15.72	6.65	23.82	8.05	3.73	5.02									7.24	5.32	37.28	14.88	1.9	1.66	1.41	6.2
69.25	4.44	3.79	3.32	13.35	9.17	5.32	2.65									4.62	2.72	15.72	7.61	11.91	71.93	55.94	97.94
45.02	4.85	3.56	1.18	33.21	56.91	11.77	16.34									3.9	3.55	13.46	5.35	3.44	3.14	8.2	12.23
16.84	0.89	2.43	0.68	17.3	4.56	1.53	2.25									26.59	49.87	48.02	16.85	1.39	3.37	8.6	23.5
12.22	4.44	5.37	4.28	24.38	23.49	7.81	10.09									8.83	13.43	18.33	5.13	6.57	19.17	33.43	67.23
4.52	0.3	0.68	1.58	60.32	56.44	20.93	19.05									2.46	1.24	11.37	3.83	1.9	4.2	18.27	24.51
70.99	12.6	12.1	6.03	50.51	21.36	7.69	8.9									5.65	6.15	14.25	2.7	4.67	8.28	11.88	23.22
11.19	2.78	2.88	4	72.53	56.91	6.56	10.2									2.52	2.78	6.28	2.76	4.31	10.71	9.62	23.55
18.74	4.67	4.02	3.89	18.84	46.38	6.56	7.44									0.92	5.32	13.8	4	2.41	2.13	4.98	13.02
65.24	19.88	20.31	7.55	86.85	37.15	15.27	15.89									1.95	1.12	14.54	5.52	4.41	12.19	5.2	24.23
5.9	2.13	1.24	2.2	10.22	6.27	3.05	2.54									6.78	3.55	19.57	6.54	15.66	47.68	48.82	85.09
71.81	25.85	21.1	33.75	18.94	14.08	5.54	4.56									6.06	0.89	16.23	6.99	3.9	2.13	6.34	10.54
5.6	1.3	1.02	1.35	31.16	40.17	4.36	14.03									2.16	4.56	22.4	8.79	0.26	0.71	3.28	5.52
21.82	5.26	4.41	3.04	146.19	38.75	22.34	9.75									4.11	4.2	7.13	2.42	3.39	10.12	15.33	28.29
61.55	15.97	11.88	6.59	39.73	46.2	16.35	14.03									0.1	0.06	15.44	1.63	7.03	14.08	38.12	78.5
36.96	16.86	9.67	4.79	12.78	12.9	4.69	7.16									9.14	2.84	26.36	6.14	14.89	34.49	34.62	62.32
10.32	2.25	4.69	1.8	25.36	36.03	8.82	9.69									24.69	5.26	28.9	4.56	3.29	4.5	10.8	18.31
37.11	17.27	10.63	6.59	28.18	31.53	11.48	14.48									6.93	3.79	26.47	5.97	10.78	19.64	16.91	31.27
44.45	16.15	19.8	12.17	8.01	9.41	1.64	2.87									6.11	5.09	25.34	9.92	2.26	17.69	16.18	36.4
29.36	10.41	6.79	10.65	56.16	43.72	8.82	12.68									10.01	1.48	51.42	7.1	0.26	2.84	1.58	6.03
4.57	0.41	1.58	0.56	84.34	57.97	14.31	7.83									0.82	4.14	5.15	0.9	8.26	16.03	14.48	46.04
18.12	3.85	4.3	3.32	16.37	16.8	4.64	5.13									11.81	1.54	27.26	3.27	0.36	2.96	2.04	5.02
32.19	9.29	13.91	5.92	15.25	19.7	5.09	5.69									8.32	6.45	32.02	10.54	7.29	16.8	12.27	45.87
6.52	2.84	4.13	1.92	24.64	36.74	7.01	9.52									2.21	0.53	10.8	4.06	2.67	9.29	17.59	79.46
43.48	9.47	7.24	4.06	18.63	6.98	3.73	2.7									2.26	0.95	19.12	3.49	0.82	2.25	3.05	3.89
22.28	3.73	4.19	5.58	115.03	81.99	16.18	13.69									3.29	3.25	52.77	5.13	25.2	16.39	92.82	181.45
153.23	69.33	40.95	19.16	54.77	55.07	24.78	25.47									68.99	49.75	112	35.44	3.39	3.43	10.69	17.19
46.04	18.87	20.7	11.83	54.26	16.5	8.2	3.16									11.19	5.62	16.74	5.24	0.62	0.65	4.69	27.27
21.46	1.83	7.47	5.47	144.81	197.94	52.1	64.41									7.91	8.76	9.79	3.1	0.46	5.62	3.22	7.89
26.08	7.57	9.67	5.47	100.56	48.15	18.21	12.45									3.23	6.51	31.62	11.78	7.08	11.36	5.66	16.45
19.4	3.96	3.56	4.11	28.08	41.05	8.77	8.96									5.18	0.77	10.07	3.04	3.13	11.12	9.79	20.68
33.98	14.49	10.01	5.75	88.03	67.14	23.87	23.22									3.59	5.92	24.27	5.35	2.67	3.9	5.66	8.51
36.65	4.61	7.18	3.49	32.03	11.89	3.79	2.31									11.5	6.21	58.94	5.86	2.67	2.72	2.77	6.71
29.88	8.28	10.24	6.48	13.4	23.07	7.58	4.4									2.1	1.83	8.77	3.27	3.49	2.9	6.17	9.07
31	13.13	8.6	4.73	52.05	66.67	16.8	19.05									5.75	2.37	14.59	3.04	2.77	2.01	4.98	9.35
7.03	0.41	2.26	1.8	11.91	13.55	5.15	4.28									4.77	1.66	16.18	3.38	2.52	1.06	5.26	7.89
9.19	1.66	1.41	2.42	83.93	121.86	18.84	36.91									4.72	5.44	26.36	6.48	5.34	6.33	19.85	35.44
21.1	7.22	2.72	6.14	34.34	10.23	4.92	4.34									10.42	10	15.84	5.07	8.16	4.38	12.39	15.21
47.07	28.28	18.27	11.27	85.88	39.4	19.8	14.09									52.77	46.08	116.69	34.09	3.49	5.15	4.02	23.72
31.77	11	6.11	3.21	33.01	35.79	6.22	8.96									0.98	1.48	6.39	1.92	3.64	12.3	9.79	24.23
88.39	9.64	12.27	1.69	44.45	45.08	23.36	21.47									3.64	6.45	15.84	5.8	2.57	3.79	7.98	18.09
87.83	15.79	31	7.83	31.62	22.3	9.16	4.9									15.86	11.95	24.94	13.19	0.87	0.95	2.32	4.9
51.59	26.92	11.03	11.89	108.52	153.1	51.53	56.63									110.26	30.58	162.68	29.64	1.44	0.89	3	4.68
21.35	8.22	5.37	6.09	61.91	39.4	20.7	20.79									5.6	8.76	59.51	19.33	17.81	16.21	39.43	53.08
17.61	2.96	3.28	1.92	14.63	18.46	4.19	5.8									13.91	15.56	27.83	7.78	1.18	1.01	8.26	14.14
21.46	5.8	4.81	4.17	61.29	32.83	11.31	10.26									19.76	17.1	36.6	13.52	17.04	19.11	35.86	69.42
12.27	3.96	2.72	3.83	76.74	62.47	25.68	31.56									0.98	4.38	13.58	5.97	0.72	3.49	9.56	15.27
31.11	7.51	9.11	6.87	72.43	38.75	14.88	14.26									1.64	1.01	13.97	2.42	0.31	1.18	0.51	2.7
13.4	3.9	4.69	5.24	57.13	67.26	19.12	15.95									6.57	4.67	15.84	6.54	0	1.72	5.03	9.97
21.82	7.93	5.94	8.79	70.63	22.07	5.77	4.17									8.68	8.87	55.6	21.53	4.36	13.9	14.25	36.23
44.5	7.34	6	2.65	89.57	65.49	4.02	4.73									0.67	2.43	17.14	3.32	2.62	15.68	12.16	18.82
34.65	3.96	4.24	2.99	43.63	26.98	16.86	5.3									2.62	2.37	16.06	5.24	2.05	11.54	14.71	20.79
11.45	3.14	3.17	4	71.86	60.58	21.95	18.99									2.72	1.12	7.75	2.25	28.64	102.46	66.75	154.91
20.02	3.55	1.92	3.16	51.33	27.86	5.2	6.54									7.55	3.9	15.67	4.28	1.39	1.3	4.02	6.59
54.93	3.02	12.5	2.25	8.62	4.97	2.6	2.03									7.08	2.9	15.67	1.97	8.11	7.16	6.67	14.26
12.11	1.72	3.79	2.14	8.52	15.03	2.83	3.04									3.34	3.37	11.82	6.37	0.41	1.24	1.41	3.44
11.7	4.38	3.73	4.9	90.65	70.1	17.65	22.03									6.21	2.6	12.67	1.86	1.13	0.53	3.79	5.18
63.04	22.83	25.51	17.02	73.1	60.81	11.09	18.54									0.77	1.42	6.22	2.25	6.47	4.56	6.05	14.2
10.73	1.6	2.6	2.03	62.32	34.67	13.58	16									11.34	14.08	194.53	43.33	2.98	4.97	3	14.2
20.53	11.54	9.62	4.28	9.7	6.92	1.53	3.1									1.28	0.12	2.66	0.9	6.52	48.39	47.97	79.57
7.29	1.12	1.53	1.07	23.36	22.12	6.79	11.5									3.59	0.53	10.29	2.87	3.03	7.39	19.23	31.95
34.7	0.95	13.52	6.42	21.3	22.3	4.81	8.11									0.36	1.77	8.48	2.99	3.03	6.09	7.07	12.62
21.87	5.5	3.62	4	21.46	7.51	3.05	3.89									11.24	7.1	34.67	3.83	2.21	1.77	3.28	24.29
59.29	16.27	17.2	5.18	9.34	18.58	1.47	4.56									3.29	5.44	18.89	4.62	6.67	2.6	4.13	7.1
7.44	3.55	3.34	4	33.42	62.77	9.45	9.86									54.62	36.56	80.89	30.71	4.98	4.02	9.73	19.05
73.4	16.74	22.63	15.67	36.19	13.55	2.77	3.83									9.96	24.67	62.79	20.29	5.8	21.71	22.51	53.53
60.47	8.52	9.16	3.66	40.04	28.75	8.31	11.89									9.75	7.69	28.34	7.49	3.7	4.97	5.15	9.81
24.13	1.3	12.95	2.82	64.83	36.91	10.52	17.02									7.29	7.63	34.45	12.51	2.16	6.92	15.72	29.02
58.01	15.62	23.19	12.23	32.8	24.37	11.77	8.9									3.75	0.95	21.21	2.03	3.03	0.65	1.02	5.18
41.42	6.86	6.45	2.48	32.03	25.2	10.97	12.79									2.26	1.24	9.9	5.02	19.3	68.98	61.15	111.86
62.93	15.85	11.09	8.45	64.01	27.63	8.82	8.79									1.8	2.31	8.09	4.62	2.52	7.63	10.86	16.51
48.82	9.23	17.03	4.34	61.91	41.23	14.71	12.74									0.72	0.06	4.07	1.47	5.54	17.21	14.99	33.81
59.34	12.07	16.52	8.73	57.24	70.51	19.18	15.55									6.42	5.44	28	6.71	1.8	2.6	13.07	25.02
39.58	3.9	2.21	2.99	76.64	67.44	23.08	17.13									34.24	8.16	52.21	8.23	1.39	13.55	29.64	57.76
13.96	2.48	5.77	6.03	53.69	50.16	28.34	23.27									20.02	15.85	31.28	14.03	4.06	15.91	30.94	54.72
71.45	30.35	16.29	17.75	10.16	11.65	2.72	3.04									10.22	5.26	28.34	9.69	4.21	2.96	17.82	35.95
79.98	32.48	34.96	15.05	10.99	9.05	3.56	4.06									36.55	19.17	54.7	10.65	1.13	2.6	3.05	31.84
9.91	3.25	1.98	1.3	47.58	55.84	16.4	18.15									22.79	13.84	58.04	27.72	0.21	0.59	2.38	4.11
54.67	20.17	14.82	7.49	12.78	9.41	4.36	4.4									18.27	29.28	102.49	17.75	7.39	6.8	9.45	23.39
72.02	12.13	18.89	9.97	44.25	47.15	15.27	18.2									46.3	23.96	140.28	31.84	5.95	8.58	11.48	27.84
17.04	6.8	4.75	2.25	32.24	26.74	4.86	4.56									1.9	1.06	10.8	3.49	2.41	0.47	1.02	3.78
48.05	5.56	11.54	6.48	72.22	62.77	22.12	9.07									9.55	3.49	48.65	9.92	1.23	2.37	3.39	9.69
39.01	4.02	6.17	2.14	29.72	17.63	7.52	2.99									3.08	1.54	6.22	2.48	7.91	8.76	10.24	20.57
49.43	23.01	19.91	17.24	35.27	20.65	5.71	6.2									16.48	25.5	49.27	18.82	2.05	0.83	2.21	4
14.17	4.2	3.56	2.2	25.41	18.81	7.81	4.28									1.85	2.96	27.66	9.47	0.36	2.48	3	16.96
55.13	12.19	14.99	8.4	47.84	13.37	4.98	6.54									9.34	4.67	16.12	2.82	0.62	3.43	2.88	13.41
5.8	0.12	1.13	0.96	7.08	8.93	2.38	2.93									50.46	53.89	147.24	30.32	1.9	12.48	8.88	13.92
60.26	16.8	15.16	8.62	81.57	43.48	10.63	15.83									5.39	5.38	31.39	11.27	4.31	10.94	13.63	21.81
7.85	1.66	1.75	1.47	35.57	13.49	5.37	5.41									7.6	5.32	54.3	7.55	1.18	0.65	3.22	6.03
46.2	7.16	5.71	4.56	37.06	28.34	4.86	8.4									5.39	6.39	51.02	18.48	2.57	4.61	4.47	19.16
25.72	7.45	8.48	8.85	50.77	32.71	8.43	11.95									13.76	2.01	28.79	3.21	3.13	0.12	3.79	4.96
13.04	1.42	2.26	1.75	23.46	9.52	6.05	5.07									3.34	2.19	11.03	5.3	1.44	6.39	10.24	15.89
65.24	11.48	22.74	23.84	18.22	19.11	7.69	10.14									12.94	21	22.34	12.28	4.72	5.26	7.47	15.5
21.2	2.54	2.21	1.86	13.24	19.23	7.58	5.86									50.41	27.39	94.92	28.68	3.34	7.99	8.88	22.65
43.43	15.91	10.63	12.45	13.55	15.26	2.77	5.24									2.52	6.68	40.16	15.16	4.36	33.01	41.35	76.86
15.25	0.35	3.11	3.78	74.89	24.73	9.45	4.23									0.56	2.6	17.76	5.69	1.03	0.35	6.28	18.31
8.47	2.84	1.98	1.63	14.99	11	4.98	4.85									22.43	14.91	42.76	17.36	9.65	4.56	10.97	31.95
12.42	3.55	4.24	2.48	55.75	25.56	9.62	5.92									4.72	4.02	12.05	4.11	2.46	1.24	2.38	4.34
18.94	3.96	4.64	2.37	57.29	54.19	11.99	9.35									2.1	2.78	13.18	4.06	4.11	4.26	10.13	20.34
31.88	11	6.56	8.17	10.73	21.77	5.26	4.23									19.87	4.91	18.78	8	1.03	5.21	8.99	13.81
34.75	5.74	8.31	6.99	31.21	28.28	5.71	8.62									54.1	27.8	103.63	31.89	2.67	9.05	9.22	15.5
9.19	2.96	3.56	1.01	16.17	17.81	3.22	3.1									8.62	4.67	16.52	5.02	2.05	3.55	3.28	9.64
10.78	2.01	2.09	2.31	23.92	52.95	6.67	9.02									23.51	17.45	52.21	16.45	0.31	0.53	0.57	2.08
18.94	0.77	4.86	1.86	73.87	50.93	18.16	15.83									5.39	2.31	39.82	8.73	2.1	11.83	6.5	25.58
59.65	10.06	17.14	8.57	17.04	13.19	3.39	5.41									6.11	5.21	38.35	10.37	2.57	9.29	18.44	43.22
10.52	0.53	4.13	2.31	35.52	29.52	12.5	11.89									7.14	1.77	24.55	4.56	0.15	0.77	2.55	6.48
5.03	1.18	2.26	2.08	70.43	71.76	28.17	7.38									1.13	1.01	5.94	2.76	9.14	20.7	36.26	72.47
26.44	2.19	16.4	7.61	18.17	23.07	7.24	8.85									4.83	4.85	9.62	4.51	0.51	3.25	1.64	4.73
39.78	7.51	7.47	7.21	30.34	19.17	7.64	7.66									5.34	9.52	12.27	6.65	1.54	1.18	4.47	6.59
10.37	1.18	2.83	3.44	40.81	15.56	9.5	6.93									7.39	5.56	10.41	3.83	1.49	3.02	4.13	11.16
18.68	5.21	5.54	2.08	22.89	17.04	2.09	2.03									8.98	19.52	47.01	16.45	12.58	25.91	23.42	42.55
36.96	10.77	10.41	5.92	50	51.64	11.31	11.27									4.88	3.19	14.08	3.32	0.26	0.59	0.62	2.93
31.06	4.73	13.97	8.9	12.88	13.96	3.68	5.58									5.75	4.02	9.84	3.21	11.4	27.74	58.77	139.13
32.24	10.77	12.39	10.82	81.72	76.19	13.24	21.92									4.21	2.84	5.26	2.7	9.29	12.01	8.94	21.53
18.22	4.2	4.86	3.44	84.65	55.37	4.3	7.95									8.42	7.22	22.68	5.8	0.62	1.3	4.58	10.2
31.98	9.58	6.56	6.82	21.66	12.9	4.75	4.85									165.34	136.53	279.82	108.93	0.51	0.53	1.02	2.31
31.93	4.56	12.22	3.72	28.54	31.35	7.35	11.44									20.99	17.98	25.91	12.57	2.16	6.51	4.81	12.12
8.06	0.71	1.81	2.7	12.11	12.72	3.51	5.07									24.79	34.31	79.47	25.36	7.65	39.34	25.79	55.56
24.49	8.81	7.47	4.96	71.66	41.41	19.74	18.76									6.42	11.48	33.37	13.86	2.1	4.26	5.03	9.41
21.51	6.33	6.34	5.18	101.59	47.92	18.84	11.44									1.39	2.48	14.88	3.55	1.08	1.66	5.15	17.07
15.04	3.08	5.49	5.18	161.13	100.21	30.94	26.26									3.08	4.61	40.78	11.78	0.51	3.02	1.64	4.28
241.72	45.73	106.91	28.91	46.87	42.12	22.06	16.45									3.49	1.01	15.84	5.13	6.57	4.14	14.82	27.84
18.53	0.77	2.21	1.86	44.76	14.79	4.58	1.18									15.4	3.61	21.16	7.21	22.23	40.88	50.91	82.84
34.34	5.21	6.34	5.52	14.89	11.12	2.83	5.18									13.09	4.32	25.23	7.21	0.92	1.66	1.7	2.59
20.53	4.44	3.17	5.35	11.29	19.58	4.53	4.34									14.58	16.68	27.55	7.78	1.54	0.77	3.34	6.87
20.64	8.16	6.17	7.1	14.58	10.29	2.15	3.32									1.75	1.72	37.45	5.18	2.26	2.54	3.68	7.04
41.22	15.85	12.84	15.21	28.39	20.94	14.65	6.65									16.68	4.91	34.96	4.9	6.72	6.98	5.2	25.08
40.24	11.48	15.56	8.51	7.14	8.1	0.85	2.7									0.82	2.37	8.94	2.14	2.05	3.14	17.93	22.54
47.02	9.11	12.33	15.83	13.19	22.01	5.26	5.97									2.72	2.78	41.29	12.9	7.14	21	11.43	34.21
197.32	19.58	21.27	12.28	13.86	19.29	5.6	3.32									5.9	4.38	15.89	7.04	3.59	2.84	4.58	11.5
33.67	9.7	6.62	1.97	15.96	20.29	4.58	6.93									11.09	6.39	18.04	9.19	7.08	5.15	15.27	34.99
28.64	13.84	7.52	7.61	79.82	62.65	6.45	17.47									3.34	7.87	7.24	4.96	0.21	1.01	1.53	8.73
19.2	2.66	2.88	2.25	61.09	25.67	6.22	11.33									1.75	3.73	11.6	1.86	6.88	3.25	2.66	9.86
27.72	7.28	8.65	5.18	34.14	6.92	4.53	3.72									14.99	3.43	19.23	5.24	1.23	0.35	1.92	4.62
33.42	3.85	11.31	7.61	51.74	35.38	19.85	15.16									31.21	8.76	23.76	12.23	16.12	3.55	7.3	15.21
15.25	4.32	3.22	4.9	40.24	38.93	13.63	5.86									4.47	1.01	20.19	6.03	1.75	7.04	5.2	12.51
177.25	32.65	67.26	49.53	157.33	115.12	40.5	42.43									7.44	3.85	12.16	3.61	2.67	4.56	3.34	10.93
41.37	15.97	12.67	6.31	13.19	10.53	3.96	5.13									171.19	270.17	267.15	105.88	4.98	2.31	4.81	11.04
8.21	2.25	2.43	1.69	29.77	23.13	8.65	9.41									20.22	10.35	36.71	15.55	4.83	2.37	3.9	9.24
42.4	7.16	5.6	2.99	258.46	186.28	103.51	73.31									26.13	39.69	45.03	17.58	12.88	12.84	26.53	36.06
31.72	10.94	9.73	10.82	12.47	14.61	5.26	7.33									39.06	17.39	66.92	25.25	3.03	37.51	35.58	59.56
7.03	0.41	1.02	1.01	11.5	16.03	5.88	2.37									3.9	3.79	15.27	4.9	2.93	5.03	4.24	9.02
15.76	6.98	5.49	3.32	69.61	92.88	40.22	38.26									8.06	1.89	9.67	3.16	0.92	0.06	0.57	2.99
16.73	7.16	4.53	3.89	42.86	48.86	19.35	20.57									7.55	7.34	20.19	5.86	12.06	13.31	18.89	28.51
7.44	1.48	1.36	0.73	121.25	103.11	47.12	42.04									2.31	0.47	9.9	2.93	3.64	4.02	4.69	13.86
29.11	10.77	5.49	7.49	262.67	156.06	50.57	54.89									25.51	17.21	60.58	19.95	5.95	12.25	7.35	20.96
80.44	38.81	36.09	29.25	22.74	13.25	3.05	2.08									0.92	4.67	13.91	3.72	0.1	3.14	8.6	16.06
16.63	1.3	4.02	3.66	6.16	4.38	1.36	1.24									19.97	9.47	31.96	12.57	1.33	0.71	1.07	3.49
16.37	4.26	6.5	6.93	101.43	118.96	29.07	29.42									3.54	5.09	6.28	2.31	1.54	3.14	5.71	10.26
7.44	0.71	2.94	2.08	135.93	123.99	47.51	49.48									29.05	79.09	71.67	23.55	2.67	4.32	5.15	8.28
15.25	1.66	3.85	2.59	37.42	36.32	11.94	9.75									1.59	0.41	11.48	1.58	3.44	13.43	18.84	37.76
14.58	2.19	6	6.09	33.73	26.8	8.31	6.14									35.98	39.99	61.09	29.19	8.93	39.4	52.32	68.75
13.09	0.12	2.72	1.63	79.36	51.88	25.57	22.26									17.2	5.21	61.71	4.85	3.7	3.08	3.96	12.06
35.73	11.95	6.05	3.49	24.59	29.16	11.65	8.62									10.83	2.9	14.31	3.72	7.8	6.45	6.11	17.47
12.99	2.72	2.04	2.7	11.45	11.24	4.75	3.61									2.1	1.36	8.65	1.52	1.59	1.3	2.38	5.52
28.75	1.72	20.93	6.65	36.75	45.37	8.2	8.85									25.92	27.69	136.55	28.46	7.75	2.84	6.84	9.52
43.68	5.97	12.33	12	16.73	13.84	3	3.21									26.18	17.16	47.17	14.48	1.23	1.12	2.43	5.52
80.18	12.19	11.88	6.37	32.75	23.07	5.49	7.89									0.62	1.18	19.63	4.11	0.92	5.44	7.47	23.22
6.31	2.43	3.51	2.54	150.66	188.59	52.15	68.13									1.9	3.37	14.71	0.79	2.36	3.43	11.6	15.38
62.83	14.32	26.75	7.04	105.69	82.52	31.17	22.09									3.23	2.13	5.83	1.35	6.01	15.38	19.74	32.4
165.03	79.51	71.78	62.38	82.39	80.16	39.37	23.33									4.16	1.83	8.15	2.87	0.72	1.24	1.13	3.72
6.83	0.59	2.66	0.45	41.27	48.57	16.29	14.48									8.21	5.32	13.52	3.04	4.47	2.48	3.62	7.72
307.48	76.61	92.65	64.92	16.63	22.36	5.71	2.93									26.38	19.52	62.62	24.68	7.85	1.54	5.03	10.37
34.91	14.61	15.72	8	68.07	32.42	17.37	12.62									2	0.12	6.73	0.73	1.69	1.36	4.64	8.51
9.55	0.95	1.64	2.7	46.15	91.22	20.19	24.68									4.16	2.19	6.17	3.27	5.65	21.71	19.12	38.09
15.76	5.44	7.01	7.1	55.9	81.75	24.44	26.65									5.44	5.26	13.35	2.03	0.77	0.18	2.66	6.31
66.99	6.57	10.58	6.54	35.47	20.29	6.11	7.27									5.24	1.24	18.78	3.72	14.27	89.15	72.97	193.12
34.24	17.87	9.62	2.54	36.86	49.93	13.86	20.91									1.13	8.52	25.62	11.38	1.13	1.66	3	6.48
16.17	3.08	3.17	4.79	29.16	36.56	5.09	8.79									26.23	21.65	46.84	20.34	2	4.02	3.85	8.79
20.58	2.54	6.39	4.11	45.38	27.98	13.24	11.27									7.44	1.24	27.77	4.96	4.57	3.79	12.44	23.89
49.84	9.94	15.72	10.31	9.86	6.33	5.6	3.32									34.24	19.11	70.99	15.27	0.36	1.3	2.55	3.04
85.57	16.27	20.65	4.34	31.26	44.07	7.86	9.07									2.36	2.54	9.11	2.37	12.32	11	11.09	30.71
5.75	1.36	2.21	3.32	5.54	6.33	1.36	2.99									3.29	2.84	7.92	4.96	4.16	2.96	4.58	10.2
8.52	1.48	2.04	1.01	25.87	11.3	2.72	3.61									8.32	10.29	11.77	5.64	5.03	17.39	11.65	28.46
4.06	1.3	1.3	2.14	127.56	168.95	23.87	31.16									4.67	2.43	11.26	4.17	8.06	8.76	12.39	16.23
28.39	8.22	6.56	7.04	7.91	12.78	3.17	2.93									6.06	4.73	20.14	10.71	10.01	8.7	16.29	42.88
10.73	4.32	3.9	4.4	42.81	53.71	14.82	19.27									7.44	3.25	14.88	5.07	4.57	8.28	8.82	20.34
5.29	1.36	3.22	2.03	52.46	40.7	17.82	14.65									1.64	0.24	3.79	1.35	27.15	12.54	14.65	35.56
11.6	1.89	2.83	3.04	25.56	29.46	6.5	8.28									163.08	41.94	262.8	67.51	6.31	10.06	20.31	34.94
12.53	4.67	5.26	4.17	75.3	53.95	10.01	12.62									12.27	4.32	13.18	4.62	0.1	0.24	0.28	1.41
42.09	16.09	12.56	7.04	11.91	14.79	5.26	1.69									7.55	8.34	21.44	9.3	19.2	45.79	66.18	96.25
33.06	10.83	12.61	9.86	8.73	11.77	5.2	4.73									11.09	4.44	47.17	17.19	2.31	5.8	6.84	14.48
100.41	14.67	22.4	8.51	101.33	116.89	39.03	25.25									6.88	20.82	40.84	12.79	6.72	10.41	10.63	31.16
33.31	4.2	5.49	3.21	59.44	130.03	22.06	31.44									2.93	3.85	46.95	11.1	2.52	5.44	3.17	6.99
70.89	27.39	17.65	15.21	41.78	47.98	14.54	17.75									5.9	1.01	23.42	7.55	1.28	27.45	17.03	41.25
7.85	4.38	2.21	1.92	26.13	28.4	7.86	4.23									1.85	0.65	8.03	1.41	0.92	5.03	5.77	7.1
64.99	18.04	23.13	10.48	66.63	65.6	18.04	33.02									24.64	11	84.73	26.54	4.57	14.2	13.12	39.67
12.68	3.79	6.73	2.14	72.07	63.59	23.3	12.28									5.7	3.37	24.83	7.66	3.13	5.38	6.28	19.44
6.01	0.35	2.15	0.39	47.64	40.17	13.86	15.27									13.09	4.2	35.52	13.69	12.58	39.4	21.95	63.96
16.58	6.74	4.24	5.41	37.37	37.15	8.54	14.03									13.96	3.61	19.23	3.89	1.33	1.3	3.62	7.83
7.19	1.83	2.83	1.69	18.58	15.79	5.77	6.14									23.82	5.86	35.86	11.21	1.44	14.97	16.57	29.75
3.7	0.35	0.51	1.13	56.21	49.63	25.45	18.15									22.02	24.73	57.24	19.72	1.49	6.39	4.86	27.89
8.78	3.14	3.45	4.96	7.19	6.8	1.58	2.03									28.95	5.97	50.96	17.98	0.41	2.6	4.19	5.64
29.46	3.08	9.5	4.45	22.02	22.3	5.49	6.37									7.96	7.16	33.54	8.73	16.12	31.59	18.72	66.61
66.12	17.27	24.44	6.76	42.55	64.54	18.5	24.57									3.54	0.53	15.56	1.3	4.83	3.08	8.6	18.43
34.44	13.07	8.2	5.52	18.27	5.03	1.92	2.7									42.04	16.5	108.49	24.63	10.47	6.63	12.05	27.27
51.49	9.64	5.66	3.94	10.88	8.99	2.32	2.93									3.44	0.35	8.09	2.14	70.53	107.61	126.36	256.23
47.89	21.12	19.74	6.48	105.03	97.55	43.5	48.29									5.8	3.14	27.43	9.86	1.95	2.72	6.67	12.74
16.17	2.01	4.47	3.32	99.33	83.88	17.42	13.81									1.69	2.72	54.81	13.36	1.75	5.74	5.43	6.71
79.92	31.71	19.97	19.27	28.64	45.67	14.08	11.38									9.65	6.27	36.65	6.14	4.06	8.81	6.45	16.12
10.01	3.49	5.09	5.86	39.53	31.83	11.6	6.99									1.49	0.71	10.8	2.7	26.54	41.82	40.05	65.87
21.2	5.92	6.62	7.33	82.29	67.68	15.89	19.16									4.67	13.84	65.5	23.1	0.41	3.67	4.64	38.09
104.51	25.32	37.22	14.71	14.58	13.55	4.81	5.97									4.62	0.35	16.63	4.79	12.06	7.1	33.09	50.32
13.04	2.43	2.43	3.1	14.17	19.05	6.73	5.86									5.65	4.61	12.39	5.86	2.93	6.27	4.02	10.2
19.61	1.18	2.21	1.3	46.1	72.7	6.67	10.42									17.45	16.09	41.63	14.03	11.5	45.02	46.38	84.13
71.2	27.39	36.03	21.81	37.42	51.53	15.89	16.68									2.82	0.53	8.94	1.92	1.08	4.08	7.64	15.33
7.08	1.54	2.66	1.52	59.7	45.25	11.71	12									1.8	3.25	20.42	2.54	3.8	4.32	8.88	15.16
69.97	12.42	10.52	4.62	22.84	19.34	2.6	5.35									9.45	7.04	24.44	10.37	4.52	4.85	7.86	13.75
80.23	43.24	42.14	44.86	17.97	18.46	6.11	4.45									31	33.31	89.54	19.67	11.19	19.23	12.78	24.06
49.95	21.36	25.57	22.88	42.76	16.39	6.84	5.8									11.19	4.91	16.12	5.24	2.57	6.21	3.9	12.74
31.83	9.35	10.41	4.51	30.54	14.14	4.19	4.9									10.52	4.56	29.36	10.48	1.75	2.13	3.22	7.61
86.49	27.74	30.83	22.43	23.61	28.4	12.1	12.57									1.69	2.07	8.09	2.37	1.75	2.13	2.04	7.04
31.83	7.16	6.84	2.37	10.88	17.75	3.45	5.3									3.75	2.31	12.73	2.82	5.6	6.68	7.47	26.49
7.34	0.3	1.75	1.97	85.06	66.26	34.84	18.99									2.05	1.3	34.9	8.96	4.47	11.71	14.37	21.7
34.34	13.67	11.94	7.49	73.61	62.94	27.43	30.82									1.8	13.78	32.13	9.97	1.9	3.67	4.02	9.52
24.84	9.41	5.32	4.4	16.17	18.28	5.2	6.76									59.19	78.62	149.67	49.36	11.65	6.45	11.14	27.72
29.05	6.33	6.28	4.9	30.13	15.91	5.54	7.66									28.69	25.91	51.42	16.51	3.8	3.37	5.49	12.45
16.27	3.85	4.69	3.78	29.67	29.87	8.26	6.65									9.5	3.61	21.72	5.24	1.28	1.01	3.56	6.25
10.27	1.18	2.21	1.63	40.65	14.38	2.09	3.89									7.03	5.09	23.87	7.27	1.59	6.98	8.71	32.01
40.5	9.17	12.1	8.34	12.53	9.05	2.49	3.49									70.99	88.79	112.05	52.69	6.01	3.31	5.6	11.83
194.19	24.73	85.36	32.06	201.89	166.88	57.24	59.51									4.62	1.06	6	1.52	4.62	4.08	3.79	9.75
61.39	30.23	32.52	14.59	17.3	13.37	3.51	3.66									9.55	12.84	61.03	20.23	9.6	9.52	20.99	36.8
13.19	2.54	3.96	1.97	61.86	64.18	23.36	14.43									8.01	8.4	11.82	7.21	6.11	72.47	62.16	158.29
77.1	6.86	17.99	8.9	129.97	89.27	44.52	45.14									10.83	4.56	48.87	13.3	0.46	0.3	1.24	3.04
28.85	4.56	5.94	4	5.8	5.44	2.72	3.04									15.55	4.61	30.26	8.73	6.83	44.6	52.94	67.51
105.08	27.92	18.44	12.17	56.77	46.08	15.44	15.72									2.36	1.18	8.37	3.55	2.93	4.85	4.81	8.06
9.24	3.85	1.75	1.97	13.35	9.94	5.26	3.89									5.08	4.08	29.41	6.71	3.23	0.59	1.75	4.51
4.06	0.24	1.13	0.85	16.84	13.19	3.11	3.61									1.95	2.72	9.28	3.04	2.82	11.65	10.69	22.82
64.93	15.44	18.61	9.19	29.05	23.6	6.5	5.13									68.53	50.28	100.74	24.01	2.77	3.08	5.15	13.02
21.46	4.26	4.24	3.89	26.33	26.21	12.05	11.33									5.65	2.54	10.35	2.59	3.7	18.99	9.45	33.81
19.76	4.38	3.9	2.42	51.85	34.84	5.88	5.41									2.93	2.25	13.69	5.41	5.85	7.16	9.11	18.65
118.01	60.34	42.48	20.06	18.99	20.23	8.54	8.06									1.18	1.54	11.14	4.68	6.16	16.33	16.29	33.13
9.55	3.19	3.11	4.23	61.39	45.73	14.88	14.82									5.34	27.39	47.12	11.1	1.85	1.48	2.55	7.16
43.07	9.7	10.97	6.71	165.34	150.67	46.21	47.95									10.32	3.61	22.68	10.42	9.03	29.34	28.4	51.28
22.53	5.5	3.39	3.38	26.54	19.82	6.73	7.16									95.43	72.88	168.22	67.4	1.13	4.14	6.22	16.34
5.6	1.48	1.07	2.42	43.12	50.22	17.14	11.16									5.8	2.78	13.24	1.63	4.26	11.24	13.18	26.54
69.61	11.18	8.43	6.14	10.01	11.65	2.72	3.66									4.06	3.37	24.61	12.34	21.1	50.82	28.34	80.02
23.56	8.81	9.28	4.11	9.45	20.65	4.86	5.07									1.28	0.47	8.48	2.14	8.68	8.76	13.8	24.57
132.13	37.62	37.62	21.7	60.52	19.7	12.1	13.92									18.68	2.54	37.39	8.68	2.05	3.08	4.02	8.4
51.54	10	21.78	7.72	55.64	30.82	12.73	10.37									10.22	11.18	115.73	25.02	6.21	4.32	7.69	11.04
22.84	11.18	10.46	4.4	28.18	10.47	2.09	2.65									18.63	6.03	22.85	9.47	1.49	1.6	3.56	12.85
31.83	6.68	10.01	1.18	56.62	60.81	12.95	14.99									5.85	4.67	44.52	5.18	2.62	34.19	34.16	75.74
29.41	13.13	8.82	7.61	12.68	13.55	5.88	3.44									30.7	16.56	59.05	14.14	6.67	37.98	28.85	73.2
5.44	2.31	3	3.61	41.42	26.86	14.14	12.85									10.01	4.85	24.04	6.03	1.33	2.96	11.37	23.39
32.75	6.27	15.84	11.78	54.77	31.12	8.48	10.54									2.72	4.5	8.71	4.17	1.8	18.81	34.39	43.16
60.52	34.13	25.79	14.2	33.26	47.03	15.33	6.31									3.13	0.95	18.78	5.35	2.57	17.87	21.61	31.33
70.74	31.59	24.89	14.48	36.7	40.58	10.63	9.35									4.06	1.42	14.03	3.61	1.33	2.07	2.26	3.66
12.42	3.08	3.79	2.54	31.42	13.9	3.05	4.34									5.39	9.05	12.44	6.71	3.9	2.07	3.17	6.31
12.88	4.38	3.34	5.13	122.58	101.45	40.5	42.09									2.57	0.89	11.6	6.87	0.87	1.77	1.64	4.11
13.86	3.55	3.22	4.34	12.17	27.39	4.36	6.48									9.14	6.45	23.08	11.16	0.05	2.25	2.88	8.62
18.12	0.35	2.83	1.3	11.29	7.16	4.64	3.1									17.5	10.06	28	8.23	0	1.3	1.47	20.85
55.34	12.54	20.14	15.33	100.41	58.03	13.07	27.39									6.67	5.15	18.16	4.45	5.44	15.79	11.82	23.39
33.57	11.71	14.76	4.73	65.24	62.53	11.71	22.43									24.02	14.08	39.43	11.5	2	1.77	3.34	5.86
7.49	1.66	1.58	3.44	17.5	28.69	4.47	8.11									13.71	2.01	45.99	5.8	6.01	3.08	20.19	34.43
41.42	15.38	15.84	6.14	46.4	32.6	15.67	10.48									5.85	2.72	14.88	4.85	1.39	8.16	4.53	9.86
42.4	3.61	11.88	4.17	25.15	18.87	6.45	7.38									11.76	7.81	31.96	8.45	3.85	15.38	27.66	55.84
38.86	16.92	10.86	7.21													37.99	37.51	107.59	27.1	3.29	4.02	3.96	10.76
19.25	3.08	3.85	3.1													2.21	12.13	15.5	4.96	2.93	2.37	2.49	7.49
7.24	1.12	1.36	1.58													2.36	2.37	8.54	2.76	1.03	0.24	2.38	5.64
9.96	0.12	2.72	1.58													31.52	23.72	42.03	22.88	1.28	3.25	2.66	5.41
35.06	4.08	11.37	6.25													36.34	40.46	120.99	49.53	3.75	6.57	9.39	24.01
9.8	2.54	2.15	1.86													10.68	6.15	14.54	4.28	6.62	51.7	51.3	103.29
89.68	23.01	27.55	16.23													3.13	5.86	17.99	6.37	2.67	7.39	8.94	17.07
35.62	6.86	8.94	6.25													17.86	32.89	55.94	12.4	4.98	3.02	5.43	11.33
11.14	1.12	4.47	2.87													3.49	6.63	55.38	12.34	4.72	5.68	3.96	10.2
20.89	2.37	4.86	6.65													28.59	18.69	58.71	25.3	3.49	3.49	9.11	19.05
18.27	6.57	3.56	2.87													74.07	73.18	110.98	47.22	6.52	10.88	7.58	18.88
17.04	8.46	6.22	2.59													6.16	2.6	10.8	3.72	2.21	0.18	1.7	4.4
128.54	10.77	11.6	8.06													9.29	5.5	33.2	5.47	6.37	20.7	14.59	23.84
28.13	2.01	2.09	2.08													23.87	7.93	35.01	7.49	13.29	27.09	39.65	72.52
229.56	83.53	69.23	39.22													45.27	17.1	80.15	15.44	7.29	8.81	20.25	47.95
18.07	9.41	5.94	3.49													23.3	28.28	90.56	21.13	10.22	28.75	51.81	76.58
67.66	22.95	20.82	15.67													5.95	8.1	10.24	4.23	3.34	19.94	31.05	48.63
29.21	6.09	10.24	7.72													7.7	3.96	11.77	2.93	2.41	0.77	5.2	9.58
54.77	28.63	22.97	8													12.06	13.49	25.57	9.86	2.26	12.25	16.29	38.21
19.35	8.87	6.45	3.72													29.98	11.3	29.24	16.12	2.05	2.43	1.36	3.66
5.75	1.54	2.38	1.07													6.31	14.85	43.84	14.71	4.93	0.83	5.54	7.95
8.01	1.6	2.72	3.61													14.58	8.34	27.09	10.88	0.72	1.77	1.58	7.1
13.04	2.84	3.73	2.99													41.07	21.41	51.02	27.5	2.16	7.93	12.1	34.21
42.76	8.28	14.25	8													5.8	7.87	30.54	6.65	2.05	3.08	4.3	7.33
28.23	8.58	5.77	4.34													9.5	13.61	32.81	11.83	3.44	3.08	3.28	6.82
8.16	1.12	1.7	1.52													7.91	1.36	22.97	5.24	0.41	3.14	8.88	21.58
28.49	5.09	10.35	7.95													5.85	7.22	11.31	3.38	4.67	20.47	19.35	31.61
27.1	12.6	15.84	6.48													10.52	5.56	31.39	9.86	1.44	1.06	3.85	5.3
11.81	5.97	5.26	4.06													4.62	3.61	29.07	9.19	3.13	5.8	7.07	12.51
19.4	9.7	7.69	4.9													84.39	23.31	113.58	35.73	2.41	10	6.67	37.47
16.32	5.62	4.69	4.23													8.37	3.02	11.09	4.06	8.11	15.03	18.21	28.85
49.18	15.38	13.52	8.57													11.55	5.86	66.69	9.24	0.46	0.59	5.03	12.85
29.57	3.67	7.07	4.68													4.36	9.88	30.04	10.88	2.52	1.89	23.81	41.64
15.3	4.97	6.22	5.3													8.93	3.55	57.02	11.1	4.52	11.83	10.97	26.54
5.44	1.12	1.87	0.73													3.49	7.16	21.32	6.48	2.46	4.5	11.71	20.4
35.88	13.31	8.65	3.72													19.3	13.25	74.1	29.98	0.67	4.08	4.19	8.96
42.25	3.73	8.37	5.58													3.75	1.83	7.86	2.48	16.48	5.74	13.86	25.25
19.92	5.56	3	1.63													5.75	2.13	20.53	4.79	3.75	7.22	8.26	16.68
51.85	23.13	19.46	8.79													15.45	31.94	58.15	29.42	4.57	0.89	7.92	12.57
125.66	37.45	55.26	13.36													6.37	3.96	41.52	2.14	0.82	2.66	8.15	20.23
41.17	5.68	9.11	5.3													12.78	6.74	16.57	4.9	10.88	14.49	37.39	59.68
22.69	1.12	7.41	1.13													7.24	5.92	16.18	7.83	7.08	15.79	15.78	53.65
29.57	8.76	6.96	4.06													4.67	12.6	64.37	8.96	20.64	26.56	22.74	43.45
19.76	1.42	3	2.59													2.72	2.54	26.7	4.68	1.8	3.49	3.79	8.73
83.57	25.44	26.75	8.62													5.95	7.04	24.66	6.71	6.93	2.37	3.05	13.69
14.89	6.86	1.98	0.79													0.92	0.41	5.54	2.76	2.1	2.01	3.51	15.55
23.92	1.42	3.96	3.21													1.8	0.59	6.05	2.37	0.51	1.18	2.88	6.25
10.57	3.73	2.77	2.42													68.73	10.06	98.7	20.29	0.82	5.8	4.24	10.76
11.76	1.12	5.43	2.93													26.49	8.52	62.28	18.43	3.49	6.45	5.26	11.5
71.35	4.44	7.69	4.23													1.64	4.38	19.74	7.66	2.57	17.75	24.89	49.03
4.31	0.71	0.96	1.18													7.29	10.06	120.93	17.07	4.47	12.13	14.2	27.78
120.12	42.42	23.93	19.1													1.75	1.3	14.71	2.08	4	30.7	32.64	46.04
39.58	5.21	13.8	4.45													81.52	41.23	221.11	78.38	9.5	15.74	13.12	24.74
20.84	1.54	7.75	2.37													0.56	0.59	7.52	2.31	0.67	4.61	4.75	11.16
31.31	4.5	4.81	3.94													0.77	2.13	15.05	2.99	1.13	3.79	5.83	21.64
64.99	12.19	8.65	7.38													9.7	11.06	45.87	13.86	1.69	3.31	3.56	8.23
16.32	7.99	6.22	3.1													2	1.01	22.8	3.1	1.44	15.32	18.04	48.57
20.74	6.09	6	4.11													5.7	6.68	17.59	1.07	2.67	2.54	6.79	9.64
21.51	6.03	5.26	4.79													4.67	1.6	15.72	2.03	0.41	3.02	2.32	4.73
10.68	4.38	2.66	1.97													4.47	5.74	34.79	9.41	1.44	1.06	3.9	10.71
5.29	1.24	1.3	1.75													11.86	6.8	21.04	7.44	2.87	9.17	6	12.34
92.96	13.84	12.78	6.54													22.33	3.67	62.67	16.12	0.46	0.59	14.14	18.65
41.84	8.7	10.46	5.75													5.18	0.71	17.37	2.48	1.59	1.72	4.64	8.85
30.9	15.32	15.72	9.47													6.47	3.02	13.8	6.25	2.26	6.03	15.16	29.58
12.01	1.06	2.43	1.86													1.08	1.77	7.35	2.37	4.98	3.73	10.75	22.65
24.13	5.74	9.79	6.25													10.99	40.76	52.21	23.22	0.41	0.83	1.41	3.61
50.66	12.84	11.71	19.27													2.93	3.14	9.33	3.78	2.21	11.95	9.16	20.46
26.38	5.92	3.96	3.83													1.39	0.47	12.27	1.58	2.36	3.67	7.01	12.68
20.89	7.45	7.98	3.1													1.49	1.89	8.77	4.85	2.16	1.54	4.86	10.65
12.78	3.43	3.39	2.93													5.49	3.31	10.75	3.61	4.31	6.21	14.82	30.82
16.27	7.28	6.39	4.73													3.85	4.14	7.69	3.1	2.41	2.43	3.05	14.71
70.02	21.12	30.04	11.38													2.72	2.43	6.17	1.35	4.57	6.15	7.58	22.93
53.49	18.69	12.67	11.1													40.24	39.99	88.41	25.81	8.88	36.62	23.76	61.48
23	2.31	4.53	4.4													1.08	3.85	15.33	8.45	4.06	2.13	11.48	29.64
24.49	2.6	8.82	6.42													3.08	1.18	6.79	2.54	1.69	3.37	4.13	7.04
33.67	5.38	11.54	4.56													16.58	21.59	31.85	14.09	1.13	0.83	3.17	5.02
20.84	5.26	7.47	7.61													58.78	33.01	114.77	28.12	5.95	19.99	21.55	34.82
72.07	9.11	19.12	4.79													12.53	10.53	54.64	16.68	17.66	54.96	37.9	73.54
39.22	18.04	15.61	12.96													33.06	51.82	58.26	15.89	22.79	43.13	36.14	56.01
3.59	1.36	1.92	1.07													1.75	0.95	5.71	1.86	15.91	12.25	12.78	50.32
12.88	2.25	4.64	1.07													5.44	5.56	16.52	11.61	0.56	7.45	7.52	38.77
62.32	24.67	20.14	6.03													7.49	43.07	153.46	70.27	4.47	9.52	12.1	20.79
26.8	3.9	5.03	4.11													16.27	5.09	40.39	8.34	0.72	0.35	1.7	3.16
20.12	4.08	3.05	3.72													4.67	3.14	13.86	6.09	5.8	5.44	3.56	30.65
20.12	1.77	8.31	4.9													2.82	2.6	11.88	4.17	1.23	1.77	7.52	13.75
53.08	6.51	8.43	6.42													4.11	5.21	13.52	3.83	1.95	0.95	2.43	3.89
4.26	1.06	1.02	0.9													8.93	8.93	18.89	10.03	0.92	20.53	10.46	51.84
12.78	2.84	5.71	6.25													33.21	16.86	67.26	16.51	0.72	2.19	1.81	6.93
17.4	4.14	1.87	2.2													4.77	2.78	18.61	5.13	1.95	1.24	3.68	6.42
24.38	8.05	7.13	4													7.44	9.64	9.45	3.44	0.77	1.54	1.7	4.28
36.39	9.17	11.26	5.75													3.9	3.96	19.35	7.44	2.57	6.33	5.09	17.19
16.63	3.49	3.05	2.99													122.99	53.95	176.93	75.57	1.13	0.53	2.09	5.18
31.93	1.95	2.6	2.93													7.85	4.73	20.53	8.34	5.29	3.96	6.39	12.68
20.74	0.12	3.11	0.51													23.46	11	34.22	11.55	3.08	10.35	23.7	51.84
26.49	9.76	9.79	6.42													2.1	2.6	14.14	6.09	8.78	6.57	6.62	13.81
23.72	5.15	5.54	3.49													14.99	2.54	24.89	6.03	2.77	10.06	12.1	48.69
7.19	1.48	2.04	0.9													27.98	9.88	55.66	17.24	0.1	2.07	2.04	5.02
12.63	3.25	2.21	1.18													3.23	2.25	7.24	2.14	1.13	0.59	2.32	4.9
21.05	2.9	3.9	1.18													8.93	10.65	27.26	11.5	2.41	0.35	3.56	14.71
19.51	2.48	5.71	2.93													3.8	3.31	29.53	6.42	0.62	1.18	5.09	11.83
12.37	0.83	5.09	0.73													10.83	5.03	20.65	6.48	4.26	9.7	21.16	45.08
151.89	48.45	51.19	18.82													6.67	1.77	18.16	6.31	2.46	8.05	6.34	15.44
17.91	4.67	5.15	7.66													6.11	3.25	6.22	5.07	16.48	16.74	42.42	90.78
8.73	2.54	6.11	4.51													1.75	3.73	17.53	7.72	1.44	3.37	2.72	6.59
109.13	46.91	49.21	31.56													4.77	4.73	11.43	2.65	6.78	6.09	7.47	14.93
39.63	4.44	6.5	2.14													10.11	18.93	46.78	14.93	35.32	14.26	28.9	47.67
48.3	10.35	8.88	4.23													7.55	14.32	14.03	5.07	2.87	2.13	4.92	8.17
45.84	18.99	22.97	12.51													1.64	6.74	16.06	3.16	1.03	0.89	3	4.96
35.93	9.11	8.6	8.79													4.88	1.89	4.86	3.94
4.26	1.24	1.7	1.8													20.84	9.23	30.38	10.76
32.9	3.37	2.77	4													113.75	103.82	155.72	59.9
8.16	1.72	3.34	2.37													155.69	124.35	247.92	110.11
23.15	5.38	10.01	6.14													3.13	0.95	14.03	2.76
48.51	18.22	18.84	9.86													1.44	1.83	15.72	4.34
16.58	6.03	4.24	5.18													7.49	5.86	12.44	4.34
69.71	22.18	26.64	13.36													10.63	32.6	105.95	31.39
49.79	8.81	15.95	9.02													29.46	10	33.32	9.58
17.76	3.9	7.86	9.58													26.9	15.62	55.49	20.29
23.82	8.46	6.73	6.87													12.53	37.33	60.41	23.84
38.5	7.87	15.78	11.89													65.91	40.34	139.32	43.73
24.64	1.89	2.77	2.08													9.6	11.95	27.09	12.23
8.32	3.55	2.55	4.45													1.39	4.38	7.52	1.97
23.05	7.39	10.58	7.49													16.32	10.83	37.79	14.82
21.15	2.6	3.34	4.62													8.21	3.08	23.19	5.18
36.45	8.28	7.86	5.69													22.38	16.74	51.3	11.61
19.97	2.19	7.52	3.1													66.63	81.58	150.4	51.11
30.7	12.54	12.33	6.99													6.37	7.1	17.93	8.28
23.77	0.71	8.2	1.13													1.8	0.35	12.27	6.65
24.79	0.71	1.7	0.56													15.19	12.3	81.06	13.36
26.18	4.26	5.49	4.4													2.31	2.07	24.1	4.79
27.41	3.08	8.03	2.54													22.33	23.13	37.11	12.23
5.13	1.3	2.49	2.31													48.35	12.42	101.76	38.77
35.37	0.95	5.2	7.33													7.08	1.3	11.43	2.25
55.49	15.97	16.18	5.97													4.06	4.61	10.86	1.75
36.04	10.59	10.86	3.27													0.92	2.31	11.14	1.97
5.49	0.65	0.85	1.13													40.3	30.41	116.52	35.16
94.5	32.6	19.12	8.28													4.11	1.12	6.45	3.94
13.14	3.31	4.3	2.82													13.14	20.88	20.19	7.44
17.76	13.13	8.82	4.85													4.06	4.38	10.18	3.44
10.32	3.19	3.45	4.4													11.81	5.86	20.93	8.4
36.5	13.96	13.18	6.82													6.62	2.72	9.45	4.06
34.7	8.87	10.92	7.83													1.64	1.3	27.89	5.47
12.06	2.9	5.26	4.73													19.15	4.08	29.58	6.48
22.38	9.82	9.9	10.03													0.77	0	6.79	1.13
101.74	52.06	43.72	28.68													8.26	3.85	28.79	7.83
71.61	29.16	26.75	8.06													8.88	1.83	22.17	6.25
29.88	4.08	15.5	2.76													4.83	6.33	14.42	6.25
23.2	2.66	5.77	2.82													3.7	1.95	37.05	5.35
4	0.47	1.24	1.69													3.08	4.38	15.56	5.86
27.82	8.05	8.09	3.1													2.93	0.83	4.81	2.42
104.97	34.13	11.48	6.25													15.19	6.74	18.16	5.02
83.26	40.05	47.01	10.93													49.28	23.13	100.35	38.71
31.16	9.11	7.98	4.96													30.34	9.52	70.76	14.71
42.14	6.92	7.47	3.49													9.7	5.15	40.73	10.37
33.11	5.97	12.1	12.06													9.5	7.93	61.82	20.4
33.52	13.96	12.73	7.33													6.52	4.79	26.7	7.83
89.01	33.54	28.96	18.15													11.55	4.08	60.69	10.14
35.52	10.77	8.6	7.78													3.13	1.12	4.53	2.65
7.8	1.6	1.81	1.58													1.8	1.77	3.96	1.75
26.64	4.73	10.69	8.45													3.95	5.97	12.95	5.41
16.79	6.09	2.94	2.59													3.54	3.14	29.92	9.13
8.62	2.31	2.83	1.07													17.86	5.09	25.06	8.79
57.65	8.28	16.06	4.4													2.77	0.65	8.54	3.04
71.61	18.81	14.71	8.17													5.34	1.89	11.31	3.44
33.52	10.77	9.28	6.42													10.01	8.28	28.51	8.45
16.17	2.07	5.26	3.94													10.68	6.15	29.24	9.13
11.19	0.47	3.22	1.07													14.53	26.56	37.79	7.61
29.62	1.89	4.47	1.07													20.74	38.51	63.75	16.68
20.89	2.13	7.98	4.9													6.88	2.66	44.57	8.68
8.11	0.18	0.85	0.73													4	5.68	13.8	3.61
18.02	0.47	3.85	3.83													14.73	10.23	59.45	11.5
14.37	3.73	5.15	4.45													6.21	1.01	17.42	1.58
74.89	15.85	22.8	12.62													4.62	1.48	6.34	1.58
10.27	4.91	3.45	2.14													5.03	6.03	13.75	4.4
6.31	0.18	0.91	1.97													3.23	3.67	9.73	2.14
23.77	4.85	4.58	3.83													7.44	0.89	10.46	3.38
29.05	7.34	13.24	6.42													2.16	3.14	11.54	2.82
38.34	9.05	5.66	6.09													1.28	4.26	3.62	1.07
46.81	11	26.7	6.14													8.47	7.39	25.57	9.41
74.48	39.63	36.65	25.13													35.42	25.97	70.42	29.7
22.23	6.03	5.15	4.34													118.17	38.93	149.22	64.58
44.04	10.53	7.81	8													4.16	5.68	44.91	11.33
59.08	10.23	11.31	6.71													11.76	3.08	14.37	6.42
70.22	15.5	25.17	9.35													4.36	5.74	15.16	3.32
80.08	45.2	27.15	21.86													17.91	14.61	30.83	9.3
9.03	3.55	3.96	3.27													4.16	3.61	16.63	5.13
35.42	17.63	14.76	9.81													14.27	4.2	27.04	6.76
34.65	14.32	7.01	5.35													2.31	1.18	11.2	3.61
37.32	5.62	8.65	5.35													27.92	6.09	29.41	9.47
61.29	16.74	10.18	15.44													5.85	3.31	18.89	7.72
11.34	4.61	2.72	2.14													52.26	51.41	79.02	30.82
31.16	7.28	8.26	7.83													25.82	6.57	66.07	22.48
14.22	4.61	6.17	2.42													1.85	4.61	20.25	6.65
26.69	6.63	3.22	4.23													5.7	12.42	11.54	5.52
34.08	8.46	6.67	4.73													14.63	5.32	26.75	6.82
47.58	29.4	24.83	33.75													75.77	56.26	92.82	37.64
182.07	69.15	42.14	29.75													33.73	23.19	59.68	18.65
76.43	8.64	28.68	6.25													4.06	5.92	11.2	6.99
37.78	20.11	18.33	5.92													9.09	8.52	26.08	8.34
32.49	9.35	9.56	3.32													41.63	22.95	116.3	9.02
32.6	7.57	5.09	4.17													1.33	3.85	23.64	7.38
57.24	12.36	8.71	6.09													6.21	4.79	20.65	4.68
19.4	3.49	9.39	4.73													2.26	3.31	10.58	3.27
9.65	1.77	2.26	3.38													18.74	42	46.04	19.22
17.97	6.21	4.19	3.44													18.22	14.32	47.12	22.48
13.29	4.26	2.6	1.97													5.44	1.3	14.59	6.82
25.15	0.95	7.69	4.73													41.94	50.58	87.9	14.2
8.52	2.07	1.64	2.76													8.52	4.85	15.95	4.28
10.11	1.77	3.17	3.89													5.18	6.09	9.73	2.37
82.23	23.72	41.29	22.32													60.37	50.58	119.92	44.91
9.34	1.83	2.38	2.48													24.28	73.06	96.95	33.53
31.93	10.35	8.37	9.24													5.75	6.57	35.07	13.07
41.94	4.08	6.05	2.76													7.65	8.81	24.89	5.24
10.06	1.72	2.32	3.27													22.48	9.76	29.58	11.44
32.34	12.78	11.14	17.07													5.54	3.14	10.29	3.32
43.53	11.12	11.54	5.47													23.25	16.8	75.97	12.45
124.89	49.45	47.51	31.27													3.34	1.24	10.52	1.86
18.27	5.97	7.81	7.16													38.29	12.6	98.48	14.37
22.43	2.19	11.82	4													3.13	1.6	6.9	2.76
58.16	13.96	25.34	19.67													104.31	61.82	141.07	57.42
7.6	0.83	2.88	3.38													4.52	2.84	11.71	4.79
4.72	1.01	0.91	2.08													1.64	2.07	8.48	4.28
7.14	1.01	1.19	2.48													14.12	4.67	26.53	6.03
31.77	10.06	8.09	2.31													1.33	4.2	13.97	8.51
18.79	6.8	5.09	1.8													3.34	1.06	16.12	4.73
37.11	8.76	4.98	3.83													70.48	49.69	161.55	30.71
35.11	2.31	3.9	1.13													23.72	8.76	42.88	14.2
25.87	1.01	12.1	4.17													21.66	32.36	94.18	38.71
16.79	1.3	2.6	2.65													35.11	13.13	58.54	8.62
87.06	8.28	12.39	8													5.24	0.89	26.53	4.51
47.07	10.23	10.58	5.52													4.41	2.72	35.01	8.57
41.12	1.18	6.17	2.14													5.7	0.71	15.89	5.97
14.48	0.71	3.17	3.66													3.23	4.02	16.52	2.08
5.39	0.89	2.04	2.08													25.61	46.67	74.89	17.3
14.73	1.6	2.38	3.1													0.98	2.84	8.71	2.76
32.49	10	13.24	8.11													9.09	10.77	39.93	11.5
26.8	2.66	8.09	2.25													11.04	11.48	22.46	9.19
52.51	9.7	12.44	7.95													1.08	1.36	3.51	0.96
54.16	8.99	12.61	6.31													3.08	0.89	12.95	3.72
347.67	64.84	45.76	19.67													5.85	4.61	46.44	7.89
9.19	2.13	4.13	2.59													27.82	36.03	88.13	31.78
62.32	8.76	18.44	7.33													19.97	8.34	24.55	10.09
96.35	8.1	11.65	4.34													10.78	9.29	30.26	10.2
94.66	26.56	24.49	9.81													5.6	2.37	21.1	5.3
13.4	2.19	3.11	0.9													18.27	11.83	45.14	12.4
49.95	6.09	6.39	2.2													1.13	4.5	12.5	5.8
14.01	4.2	2.15	2.14													19.76	8.76	40.33	10.88
68.48	39.81	22.29	10.88													7.03	4.79	9.73	2.82
27.51	7.39	6.22	2.7													2.26	7.39	6	3.16
17.2	2.6	3.73	4.17													20.33	31.29	29.64	10.14
85.37	20.47	25.85	15.55													0.56	1.18	10.58	2.03
8.01	0.71	2.15	2.2													31.36	68.15	47.91	19.05
39.32	3.49	13.41	3.61													157.33	138.37	311.61	129.55
22.02	9.17	9.05	5.13													6.93	0.3	15.39	8.68
33.37	1.6	3.11	1.13													3.54	5.09	23.42	5.8
35.73	3.73	5.66	2.99													6.88	6.63	10.18	4.51
66.22	31.89	31.79	12.62													13.76	10.88	22.74	8.23
42.35	5.32	10.58	5.35													27.51	13.55	37.56	12.96
20.38	6.45	5.77	5.41													30.85	28.4	61.2	21.08
8.57	0.89	3	1.41													25.26	29.99	122.91	44.35
20.99	3.96	4.98	6.31													15.3	10.41	24.89	12.17
6.93	1.77	2.38	2.48													7.03	0.24	21.21	3.27
16.84	1.66	5.66	4.56													25.36	6.45	45.31	11.44
42.5	11.3	20.02	7.44													31.47	26.98	88.01	48.63
63.09	10.41	18.67	12.79													5.6	6.68	9.33	3.44
10.06	4.02	1.7	0.9													1.13	2.54	13.97	2.87
14.42	6.86	3.39	2.2													20.02	5.86	53.11	11.89
63.91	2.48	13.86	2.59													8.01	2.96	19.23	7.33
38.14	4.26	12.1	7.89													2.46	1.01	9.62	4.9
52.67	20.23	16.97	13.69													12.88	12.01	41.07	12.45
33.16	11.36	8.77	7.55													5.54	1.12	8.43	3.89
72.89	19.23	26.7	9.58													12.01	35.97	212.4	94.44
24.95	7.1	7.18	10.48													10.11	3.02	11.99	5.35
100.87	19.88	14.71	8.62													5.85	2.31	9.67	3.78
9.03	0.47	3.28	1.63													4.88	3.31	20.48	4.34
11.09	1.42	3.28	3.44													2.82	0.47	8.43	2.7
78.64	15.03	20.87	16.4													3.39	4.79	16.23	2.25
55.95	20.47	16.35	11.61													31.77	49.57	193.62	63.51
45.79	11.36	19.01	9.75													27.41	21.71	75.68	24.74
15.4	2.43	5.49	8.23													3.49	5.5	66.58	15.83
40.91	14.26	7.58	5.75													14.32	4.56	19.63	8.45
16.12	0.24	0.4	0.39													10.83	22.12	70.82	32.18
13.65	6.09	8.99	7.27													8.62	7.99	16.4	3.72
18.33	0.71	3.17	2.25													2.46	1.24	8.31	3.66
12.47	3.79	5.26	2.48													13.35	3.08	34.22	6.87
42.14	11.89	16.57	14.54													9.24	12.01	27.94	6.59
55.39	14.91	21.89	9.69													8.83	15.03	49.15	11.38
54.1	24.37	8.43	10.03													19.92	10.47	101.14	20.62
78.59	7.51	34.79	7.61													10.37	2.66	38.46	8.62
19.66	3.55	3.73	1.01													23.05	6.03	24.55	9.24
9.39	1.3	2.94	2.08													3.18	6.45	34.73	11.95
18.22	7.63	5.15	5.69													16.43	12.9	27.43	9.47
32.49	17.33	15.27	17.07													33.62	18.99	78.57	25.87
27.72	12.66	9.11	5.69													0.15	0.89	5.2	2.03
20.48	4.26	2.15	4.68													5.29	3.08	29.81	5.64
23.97	10.83	11.03	4.34													101.33	92.52	208.04	62.27
8.93	1.24	2.32	1.75													8.83	5.56	44.01	11.27
75.2	19.88	15.27	7.21													34.24	12.25	48.53	15.44
13.4	3.19	6.45	2.76													4.41	4.56	52.21	10.71
28.69	9.11	9.56	7.89													5.54	5.15	15.05	6.65
29.05	3.02	10.92	4.85													4.21	1.36	6.9	2.25
26.74	7.93	6.96	5.35													4.67	11	19.68	6.03
38.24	12.6	11.31	4.28													9.91	2.96	22.29	3.16
9.6	2.13	3.11	1.75													1.18	3.85	11.88	1.58
50.61	6.45	14.93	10.59													26.44	7.99	80.89	21.53
33.42	9.88	9.16	9.02													14.63	2.43	20.76	7.38
25.41	9.11	6.39	5.13													4.52	3.02	18.95	6.2
61.44	12.66	10.07	9.75													1.49	2.19	5.71	1.92
11.76	1.72	5.15	2.82													3.39	17.1	17.7	9.13
30.9	6.51	7.81	3.32													2.98	2.37	17.65	5.18
13.29	2.9	1.87	1.24													17.97	4.56	19.06	7.04
14.53	2.31	5.43	2.31													11.7	9.94	17.76	7.21
17.09	6.21	2.83	2.82													6.11	7.1	12.9	5.92
112.83	45.67	54.58	47.28													4.72	10.59	32.75	9.69
9.5	1.89	3.68	3.61													3.64	5.26	15.16	8.06
23.15	5.5	11.14	8.34													4.72	1.89	18.84	5.24
38.76	9.94	12.05	6.59													60.83	38.39	104.14	25.7
10.27	2.54	3.45	3.61													13.29	21.59	54.19	12.79
5.03	0.18	1.41	0.68													6.52	7.22	11.31	4.96
18.84	8.28	7.41	4.34													9.39	7.34	18.61	6.54
47.07	37.33	28.68	14.31													0.31	2.54	12.95	4.23
57.8	5.92	12.84	6.93													2.26	6.63	13.69	5.02
13.45	0.95	2.49	0.96													7.8	0.65	7.47	4.23
79	22.95	28.62	13.58													7.85	3.02	23.76	7.21
15.5	4.32	7.07	6.71													4.06	6.57	18.55	6.87
45.99	5.15	4.47	3.89													1.44	0.53	7.64	2.31
23.51	4.79	6.11	3.72													3.23	6.98	20.14	9.19
23.46	4.26	6.73	3.32													3.44	1.89	18.55	2.87
131.05	62.82	44.97	13.86													108.11	40.7	143.73	60.86
252.81	23.6	49.95	22.65													35.27	25.14	54.3	18.03
5.54	0.12	1.19	0.9													15.45	3.79	57.47	10.2
45.69	9.64	4.47	5.64													4.26	4.56	35.24	13.58
33.83	11.3	20.65	9.81													35.62	57.74	87.62	25.81
19.45	3.14	4.86	3.21													5.54	4.08	8.88	3.94
7.03	4.02	1.36	1.8													71.04	58.09	150.57	68.69
47.84	11.89	21.66	12.68													22.95	9.52	27.66	11.38
196.5	87.02	76.14	73.82													10.99	9.88	27.94	11.1
55.7	9.94	9.79	4.4													5.24	5.21	16.97	5.52
20.89	2.37	5.09	4.96													34.8	10.29	45.65	14.99
50.82	24.02	26.36	15.78													11.4	23.25	30.04	11.38
10.11	3.9	2.94	2.99													24.64	4.97	44.63	3.55
12.73	4.02	6.79	6.48													0.77	0.24	7.47	2.82
27.92	1.66	13.69	14.76													6.47	29.64	20.53	7.95
11.76	2.72	5.03	3.94													18.63	21.71	27.21	9.52
54.77	10.88	16.23	9.86													27.41	6.98	131.23	39.39
66.22	5.97	33.26	16.96													24.38	27.21	69.52	19.33
67.3	18.63	11.03	5.3													3.34	7.28	18.27	6.99
42.19	7.93	7.86	5.86													3.44	2.78	11.26	5.58
12.99	3.37	3.34	1.97													1.13	2.54	20.53	5.35
8.01	0.71	1.24	2.87													11.29	11.3	40.9	21.47
12.63	0.35	3	3.1													6.88	5.44	13.18	5.52
6.57	1.3	2.83	0.96													11.09	14.38	23.19	7.78
14.63	4.56	6.34	5.35													15.25	11.89	25.68	4.68
19.87	5.26	3.56	2.54													7.6	1.01	8.82	2.42
47.12	16.09	11.14	5.97													13.14	5.8	13.8	5.41
15.86	2.84	3.17	3.49													7.85	4.38	29.3	14.09
46.97	17.63	11.99	8.28													3.03	2.13	11.09	1.75
72.58	13.55	8.88	15.05													1.75	0.89	6.73	1.69
50.51	14.08	17.82	17.69													2.16	3.85	10.29	3.04
22.74	7.81	6.39	4.45													0.36	1.83	7.98	1.01
56.41	10	18.55	7.27													7.39	22.6	132.36	52.52
27.82	12.84	6.62	4.45													5.8	5.32	24.21	5.07
8.37	1.06	2.38	2.14													5.65	5.09	16.12	3.49
19.92	2.19	3.28	1.69													1.03	5.68	13.69	5.13
27.51	15.56	10.24	9.69													0.82	0.65	6.56	1.69
33.78	4.91	7.75	4.62													12.22	21.47	51.25	13.98
13.45	1.24	2.77	0.79													2.31	3.73	10.01	2.59
14.22	1.12	1.07	0.9													14.32	19.4	48.08	11.5
34.96	4.61	5.71	2.76													4	6.51	12.33	3.66
72.79	36.03	24.15	13.52													4.88	1.83	23.42	6.37
26.9	5.26	2.94	2.93													13.81	13.01	21.89	10.37
58.57	9.47	13.18	5.35													12.47	37.74	43.16	12.74
16.27	1.18	4.47	3.1													5.75	7.1	56.68	7.49
15.81	1.95	3.34	4.79													0.41	1.3	6.28	2.14
24.49	9.76	5.15	3.94													2.36	1.24	21.61	7.04
43.99	11.18	16.8	8.17													3.59	2.72	23.47	7.44
32.96	8.93	10.63	9.69													5.8	2.19	7.01	2.93
9.86	1.72	2.6	1.92													1.75	2.84	11.71	2.65
27.57	5.8	14.31	4.62													17.71	23.54	45.19	10.26
10.57	2.07	5.09	2.08													15.96	16.8	37.45	16.57
131.62	54.72	58.37	31.11
42.19	10.71	9.28	4.51
18.02	5.56	8.03	3.16
30.29	8.34	7.86	5.47
10.57	1.42	3.17	2.59
14.12	5.32	5.2	6.2
22.59	6.09	6.45	6.25
17.76	1.95	10.46	5.97
42.66	13.49	19.8	24.34
669.32	252.84	181.12	225.91
31.62	4.61	5.15	2.54
40.14	12.78	14.59	12.9
33.52	8.87	7.3	5.58
11.14	4.97	2.09	1.18
16.84	2.66	6	5.02
75.87	23.84	18.78	16.51
48.61	11.12	18.44	14.31
12.53	3.49	4.19	7.72
45.84	5.92	12.73	4.56
57.85	19.4	21.21	11.83
13.19	3.49	5.54	4.4
79.1	41	30.49	16.79
25.82	2.37	7.41	8
54.36	6.27	19.74	5.24
70.79	11.48	13.46	6.71
31.52	11.36	11.09	10.88
21.97	2.66	1.92	2.87
18.43	9.64	7.69	3.61
36.14	1.72	14.54	2.87
52.97	5.38	28.96	12.68
8.42	1.36	2.26	2.76
26.69	5.92	4.53	5.64
29.36	8.22	5.71	3.89
32.54	4.26	12.9	6.76
2.77	0.24	1.07	1.01
20.74	6.15	9.05	9.47
13.81	2.01	3.22	1.58
4.52	1.24	2.21	1.18
97.53	34.13	23.64	18.15
37.63	16.98	9.56	8.4
17.04	3.73	7.13	4.9
28.59	6.86	8.94	6.59
17.04	3.19	5.09	2.14
16.63	2.96	6.39	6.42
19.66	1.66	5.37	2.93
9.65	3.14	1.24	1.13
19.45	6.03	9.22	6.03
14.58	4.5	5.26	3.83
9.91	0.83	3.51	2.31
31.83	2.54	14.59	7.33
10.06	1.6	2.26	1.58
42.09	7.93	10.18	8.9
43.84	8.93	7.86	9.19
32.65	2.72	4.58	4.73
22.02	2.43	7.64	2.7
12.11	3.55	3.96	4.06
78.9	29.4	17.08	15.83
35.78	18.22	12.05	16.17
62.32	12.66	15.1	17.24
12.17	0.95	3.11	2.2
33.21	1.12	15.89	5.86
5.85	1.24	2.26	2.37
54.36	17.81	15.1	12.4
9.03	2.54	2.43	1.47
39.99	8.16	11.31	7.1
12.37	2.72	4.69	2.7
33.26	4.97	4.92	4.17
18.68	4.02	7.92	3.27
11.24	4.14	2.38	3.89
23.51	2.37	9.39	3.94
3.03	0.41	0.62	0.79
90.65	14.14	11.71	4.51
40.81	4.26	7.69	8.28
25.26	11.06	10.97	11.72
22.69	3.9	3.96	6.71
16.32	4.73	4.13	2.93
18.02	5.5	3.39	3.72
15.19	1.42	6.28	6.42
55.23	8.52	21.1	6.82
41.12	8.46	11.2	4.68
3.59	0.77	1.47	1.01
54.77	17.27	14.54	12.51
41.48	11.59	6.9	4.9
55.13	5.68	14.25	3.94

## Sheet: Figure 2d-f
Fig.2d	I	II	III	IV	V	IV
e1A	61.9377	1.38408	10.7266	11.7647	6.57439	7.61246
e1B	63.2576	1.51515	19.3182	6.43939	4.92424	4.54545
e2	32.5581	11.6279	25.5814	6.97674	13.1783	10.0775
e3	18.1818	5.88235	24.5989	12.8342	23.5294	14.9733
e4	18.5714	1.42857	6.78571	48.9286	6.07143	18.2143
e5	11.3139	0.729927	9.85401	13.5036	39.4161	25.1825
Fig.2e				Fig.2f
log2FC	e4	e5		cluster e4	Column1	Column2	Column3		cluster e5
	-8.47789	5.71796		R	G	L	GL		R	G	L	GL
	-8.7245	6.13181		-7	-7	3.12441	-7		5.15729	10.019	9.81869	11.7624
	-6.3492	5.97747		-7	-7	2.38768	-7		3.08001	8.08806	12.1806	11.2722
	-7.01069	6.25742		4.0928	7.93467	13.7104	13.1215		4.89181	8.62128	6.44425	11.0929
	-6.21769	4.46025		6.32325	8.1575	11.1767	10.4024		1.029	9.28213	8.30155	10.3587
	-6.47388	4.70336		2.09616	4.65759	9.53472	10.0922		-2.87284	-1.71728	8.5102	9.66617
	-6.9852	-5.04062		8.41272	9.37984	7.63936	9.31802		4.70197	6.98103	8.32266	9.60653
	-5.87604	3.99643		5.05117	6.40528	10.2527	9.24566		3.19207	7.52786	10.408	9.14062
	-7.53314	5.00645		5.51493	7.59058	9.9405	9.04962		6.24445	8.56096	8.10292	9.0795
	-9.65123	3.65283		7.63437	8.11584	9.38595	8.75826		5.51493	7.59058	9.9405	9.04962
	-4.79481	3.72455		2.05389	2.82132	10.531	8.65947		5.63059	7.50553	9.23284	8.83453
	4.79225	3.48298		7.32681	6.74741	9.74476	8.51358		6.01842	5.96006	8.91509	8.83211
	5.14066	4.10949		1.04206	3.44582	9.23376	8.35293		6.59978	7.42651	8.50959	8.7051
	-4.29832	3.71298		6.27684	6.41413	9.53974	8.32577		5.13865	8.11779	7.52954	8.69459
	-4.66487	4.40647		5.00663	5.97515	10.5324	8.21912		6.78584	7.18779	9.03996	8.37982
	-3.96305	3.45563		3.45344	5.96566	7.20199	8.13089		5.05743	6.89322	7.60547	8.34272
	-6.47423	3.19063		5.01656	3.31003	7.19448	7.86821		3.00813	6.75725	6.73959	8.26963
	-6.76868	-3.18756		5.0753	7.31883	6.52314	7.82028		-0.0470145	3.58644	4.80521	8.22432
	-4.14282	3.56064		-0.673984	6.36385	9.11081	7.73405		-0.145863	-0.855319	6.44698	8.2179
	-3.99497	3.08857		4.45804	6.98825	7.71181	7.61726		2.41191	5.57638	7.96959	8.1348
	-4.53578	5.47531		2.88617	4.34812	10.1901	7.45462		6.27343	6.39587	7.67565	8.10568
	-4.9115	2.75428		1.02348	6.72329	6.06154	7.43837		2.5415	5.77222	9.85205	7.9888
	-3.8745	2.70524		5.83521	7.29618	6.29869	7.42452		9.42179	8.31976	7.86172	7.89206
	-3.67327	2.79619		5.78975	6.14666	7.91162	7.39254		0.302078	5.5855	7.90267	7.79932
	-4.65164	2.61124		6.00262	6.66349	7.54904	7.36182		6.13673	6.34939	8.64898	7.63072
	-3.91669	-2.38747		5.08506	5.7269	6.64935	7.31307		4.66152	4.89058	7.91491	7.56736
	-3.56387	-2.56982		6.17394	6.38039	7.3161	7.25017		3.62208	5.77593	7.70386	7.54011
	-3.67053	2.34353		4.09738	6.16939	8.50535	7.22202		-1.30433	-0.645708	1.3086	7.53113
	-4.45656	-2.93946		6.69398	6.01954	7.90894	7.21877		3.31127	6.67634	8.09269	7.50838
	-4.18845	2.35276		2.73189	5.09159	6.92218	7.16453		-1.73855	2.86363	6.50337	7.43104
	-3.54327	2.33795		6.21188	6.19371	7.30594	7.11961		5.17189	6.51248	7.07797	7.40514
	4.61521	2.31676		3.99252	1.15932	7.1479	7.08416		5.78975	6.14666	7.91162	7.39254
	-3.38627	2.18169		5.62498	4.19032	6.79081	7.05004		6.00262	6.66349	7.54904	7.36182
	-2.92029	2.15291		5.53023	5.07096	7.51967	7.03111		4.5366	5.87788	6.59528	7.30188
	-3.28208	-2.24964		5.18892	6.47655	6.79063	7.02103		6.55759	6.62363	5.79868	7.30143
	-9.7638	-2.20263		3.35324	6.7611	5.25399	7.01634		4.40492	6.30885	5.08362	7.2999
	-2.99089	2.11599		7.31484	5.81695	7.73127	6.99807		3.97381	6.23291	8.15038	7.22254
	5.47531	-2.7639		4.13308	5.83502	7.72649	6.99336		6.69398	6.01954	7.90894	7.21877
	-3.30335	2.05676		3.81803	5.36901	8.35661	6.99151		3.69129	5.89009	5.00199	7.21593
	-2.89322	2.57948		5.53764	6.15255	7.23767	6.91974		3.24502	4.44376	7.2643	7.16215
	-2.8373	2.33673		4.5448	5.45976	8.22787	6.82391		3.85344	6.24843	6.17371	7.13121
	-2.93781	2.37286		7.96604	6.37051	9.83431	6.82042		3.71513	4.14285	7.49536	7.09969
	-2.94474	1.94477		5.88969	4.32881	9.05764	6.79189		5.34298	5.71181	5.77671	7.05287
	2.91534	-2.05617		5.92302	5.43529	6.59414	6.78189		5.62498	4.19032	6.79081	7.05004
	-3.11689	2.02918		6.41334	7.0388	8.73849	6.76419		4.1951	5.41484	6.18043	7.01551
	-2.87062	-2.41504		4.46781	5.01131	8.79737	6.74787		3.5925	3.82978	7.55645	6.99965
	-2.67623	-2.32604		5.44649	5.94571	6.84886	6.72426		3.60523	3.0195	6.20626	6.98255
	-3.72989	2.62657		5.31364	4.32485	8.52964	6.7076		2.96323	4.01191	6.28986	6.92954
	-3.073	2.46177		4.27466	5.97905	8.02948	6.66939		7.03433	8.50207	4.07673	6.91894
	-2.88696	2.0257		5.33433	4.6319	6.17634	6.66582		4.80404	5.60883	6.65502	6.90985
	-2.44365	1.85443		5.78887	6.81367	6.83465	6.63947		3.62131	3.97896	5.40597	6.90315
	-2.4198	2.11735		4.83546	6.12349	6.65775	6.62956		5.29073	5.32336	4.89202	6.88869
	-2.4929	2.5648		2.7768	3.50766	6.34727	6.53128		4.11556	5.51539	5.91025	6.88031
	-2.83893	1.80664		5.06207	5.33607	5.71113	6.53123		4.28968	5.37931	5.94798	6.87425
	-2.41573	1.92686		5.61388	5.79618	5.30965	6.50477		0.160026	4.05981	7.08075	6.86003
	-5.65755	1.72908		5.58629	5.94308	6.93997	6.44255		6.45347	5.21666	7.81025	6.80083
	-2.76398	-1.81187		4.01221	6.38366	1.68664	6.25547		5.88969	4.32881	9.05764	6.79189
	-2.56982	-1.75369		4.21866	5.35412	7.43975	6.20705		-3.89531	0.997877	6.68046	6.77909
	2.69716	1.77533		5.59492	5.68237	7.28053	6.20467		5.60559	5.70879	6.4099	6.69961
	-2.74614	2.12741		8.43605	6.97608	6.25105	6.19918		4.27466	5.97905	8.02948	6.66939
	2.64009	1.72027		4.21037	4.7786	6.64701	6.19583		5.14671	5.90792	6.65203	6.66643
	-2.39642	1.83083		5.4366	5.67531	8.29851	6.09501		4.73548	5.72184	6.03336	6.66297
	-2.17679	2.04034		1.1271	4.17327	6.23414	6.08533		4.83546	6.12349	6.65775	6.62956
	-2.17971	-1.76101		4.1015	5.25313	6.83132	6.05465		4.45581	5.34028	6.33711	6.62032
	-2.20686	2.17191		2.43882	6.06995	7.04835	6.0315		4.98468	6.10411	4.56304	6.57258
	-2.18434	1.82658		4.45789	4.55579	6.08706	5.99094		5.36419	4.97337	7.17748	6.5578
	-2.16421	1.60821		1.38588	3.13193	6.76005	5.95697		4.43804	4.62766	7.6225	6.50088
	3.01468	1.61707		4.86801	5.74658	5.8663	5.94705		5.71822	5.37402	7.07015	6.49402
	-2.50839	1.80327		5.19099	5.59833	7.50642	5.85112		-0.272519	4.38792	7.07807	6.48204
	-2.11199	1.60242		4.89843	3.88914	7.2398	5.83644		3.57191	4.58818	5.71894	6.47633
	-2.13777	1.61152		4.37595	5.33254	6.41541	5.81907		5.48221	5.90466	7.06682	6.47058
	-2.24964	1.56526		4.65733	5.34331	5.56929	5.8083		4.40128	5.69901	5.67161	6.45599
	-2.05141	1.52465		3.97603	5.08088	6.51969	5.78899		4.48866	5.42341	7.03511	6.42837
	-2.20263	-1.78344		4.57257	5.99027	4.12576	5.78864		1.34385	4.4001	6.1257	6.41942
	2.09387	1.53338		3.31892	4.83381	7.55605	5.73919		4.57936	4.58829	6.5753	6.37771
	2.33673	2.679		4.61877	5.06397	6.16347	5.73078		4.62541	5.68188	5.06853	6.36876
	-2.05617	1.52008		4.1529	5.38367	5.34843	5.70421		-0.616433	0.734374	7.83414	6.3519
	-5.00349	-1.50206		4.13304	5.0985	5.75787	5.69915		3.12573	3.9783	6.40199	6.35025
	-2.32604	1.65782		4.67327	4.58976	5.11869	5.69737		5.25306	5.5728	5.02891	6.31906
	-1.9398	1.9158		4.52529	5.00432	6.61319	5.66647		4.97621	5.35311	6.71488	6.26152
	-2.25366	1.59443		7.72422	6.39084	7.78304	5.6538		4.63354	5.05092	5.77598	6.25822
	-2.00639	1.45493		5.52428	6.01844	7.95205	5.65279		5.19101	5.2297	6.04251	6.25792
	-1.9201	1.45782		4.34035	4.6041	5.69736	5.62039		2.46199	4.02679	2.02594	6.15612
	-2.02962	1.4111		6.21461	5.85709	7.27522	5.53748		-4.8123	1.36541	5.18023	6.11229
	-1.99602	1.38433		3.75841	4.54513	4.80969	5.533		3.61845	5.69471	5.69647	6.08703
	-1.86458	1.82587		5.99768	5.2688	8.05744	5.5214		6.30775	6.68494	4.16097	6.08672
	-2.21575	1.43858		4.22185	4.88387	5.63404	5.51996		4.41079	4.7285	6.16549	6.03626
	-2.15643	1.37435		2.17884	4.32735	5.1407	5.4521		4.96636	5.51298	6.34347	6.03302
	1.8145	1.41465		3.64402	4.08469	5.30117	5.40358		4.18965	5.45826	6.27504	6.02023
	2.37828	1.34368		4.36852	4.64012	5.83126	5.39378		7.31689	6.94445	5.82994	5.9775
	-1.84743	1.59431		3.48252	4.39789	7.32946	5.37034		3.55665	4.51295	6.08151	5.96608
	1.74247	1.54836		4.5052	2.71737	7.64646	5.34709		4.85157	5.73595	5.04527	5.95828
	2.35336	1.32552		4.79969	4.43511	6.09758	5.31426		6.56631	5.02737	2.56117	5.9474
	-1.7982	-1.28231		4.43258	4.73567	6.12361	5.29889		3.65707	3.99448	5.62281	5.92177
	-1.79175	1.30252		3.79849	5.35734	7.10268	5.257		4.02382	4.45981	6.27582	5.89555
	-1.75817	-1.29044		5.25321	4.43617	7.13296	5.21062		3.97027	4.26932	5.60296	5.88907
	-1.76899	1.33805		3.54938	3.20448	5.62723	5.20133		3.66046	4.89029	5.36431	5.88211
	1.71498	2.32026		4.95919	4.80515	6.77775	5.18791		4.66577	5.36978	6.04188	5.84465
	-1.74221	1.3288		0.902336	3.61569	6.88355	5.17431		2.71873	3.21435	5.49377	5.82455
	1.89999	1.43718		4.14797	4.57896	6.90124	5.13964		-4.4086	4.55759	5.25102	5.73415
	-1.70325	1.24317		-0.0640441	1.73797	5.56065	5.1351		4.02569	4.69512	4.53226	5.73204
	-1.83125	-1.24914		6.94023	5.69582	6.01328	5.10861		4.61877	5.06397	6.16347	5.73078
	-1.68812	1.30719		4.09779	6.1363	4.29811	5.10065		4.54499	3.8456	4.33817	5.70871
	-1.73863	1.48394		3.86087	4.22781	8.75262	5.07391		4.76005	4.62849	5.42135	5.63413
	-2.14508	-1.15787		2.61477	3.67567	6.56622	5.04102		3.4916	4.96881	5.8495	5.62266
	1.58169	1.21437		4.49464	5.36187	6.13061	5.02105		-6.58751	-0.605245	4.57873	5.61415
	-1.59056	1.1488		3.52597	4.05395	5.12372	5.00725		4.27253	2.48497	5.15562	5.59621
	-1.64308	-1.13067		6.16178	4.85285	4.9592	4.99964		1.51857	4.43068	4.59211	5.59032
	2.37478	-1.22656		3.29526	2.03673	8.06161	4.98373		4.23255	4.78271	5.74128	5.57847
	-1.51945	-1.62525		4.44952	4.75508	7.94547	4.98053		1.78302	4.43296	4.85076	5.56225
	-1.55641	1.13687		3.86512	3.61602	4.70101	4.9108		5.99768	5.2688	8.05744	5.5214
	-1.52844	1.13882		3.4481	2.87168	5.02953	4.89865		4.17211	5.00445	5.58507	5.50654
	-1.43669	1.20525		2.91848	5.34531	3.74846	4.84544		3.70626	5.19627	5.51599	5.48235
	-1.43344	1.08781		3.8441	4.48647	5.31538	4.84522		2.40039	3.15813	3.75783	5.47966
	-2.39444	1.05411		1.71166	3.94699	4.80355	4.8332		-0.935001	2.99513	7.33176	5.42218
	-1.51669	1.05585		1.81471	3.48963	4.72375	4.82815		2.55325	4.26913	4.80973	5.41969
	-1.42569	1.03222		3.01505	3.77295	5.14219	4.82771		4.29318	4.61694	5.02945	5.41467
	-1.48265	1.03168		4.47005	4.24997	5.71102	4.81786		4.00775	4.23177	6.03695	5.40857
	-1.44237	-0.985911		-1.65124	1.79164	6.44336	4.78959		2.45569	3.41825	5.19181	5.39101
	1.66262	-1.0159		3.67099	4.21534	4.29722	4.77361		3.57925	3.97642	4.51047	5.38444
	1.4564	0.94313		1.6955	3.53608	5.04351	4.76691		3.81507	4.35254	5.77825	5.32381
	-1.41095	-1.06929		3.36087	4.15962	4.55074	4.64972		3.82573	4.33477	4.46528	5.32061
	-1.44185	0.958587		3.446	4.30003	4.53222	4.64004		3.58444	4.39537	4.83207	5.30625
	-1.35394	-0.968149		4.67122	5.83865	6.46692	4.63478		-3.2018	-2.57304	-1.27216	5.28627
	-1.42688	-0.898986		5.01877	4.60799	6.13563	4.61419		0.575285	2.19306	5.72548	5.25598
	-1.66274	0.900546		3.06848	2.20494	6.67541	4.58772		3.7541	3.89491	4.23547	5.24273
	1.54836	-0.899712		0.528791	2.95065	6.44586	4.57428		3.32992	4.27018	4.24801	5.24167
	1.3363	0.891257		-7	-7	-1.09984	4.57271		3.85477	3.91991	3.34415	5.22879
	-1.3277	0.876669		3.98555	5.04521	3.05818	4.52536		3.42377	4.21753	4.71149	5.22427
	-1.31258	1.76137		2.77999	3.6484	5.18959	4.47999		4.19494	4.96707	5.95432	5.18721
	-1.61423	0.977283		2.2881	2.77248	4.29442	4.41052		-1.83054	-0.0809228	3.94472	5.16541
	-1.28608	0.922084		5.41451	3.49078	5.51703	4.38121		4.32885	5.36467	4.21246	5.13739
	-1.30405	1.25276		0.97933	3.77603	3.05802	4.34628		3.26049	3.36952	5.07376	5.13559
	1.28008	0.885012		5.66388	5.44333	6.554	4.34104		3.65954	2.72107	2.43534	5.1251
	-1.24914	-0.814509		-0.904978	-1.8551	10.6668	4.29685		5.20149	5.27574	1.92703	5.1174
	1.33833	0.879637		4.6488	4.69532	2.42252	4.27561		4.44988	5.34379	3.94062	5.11222
	1.20032	-0.875901		2.46438	3.51843	4.47658	4.273		5.82963	5.69064	6.59725	5.05438
	-1.20962	0.915835		2.80973	5.13739	-0.19617	4.26949		2.31651	2.40212	4.76839	5.02455
	-1.28839	0.8933		3.24319	4.49526	0.932536	4.25782		3.02916	5.41107	1.49376	5.00846
	-1.35601	0.953107		0.197649	-1.56272	10.1775	4.22152		2.24576	4.25715	3.72697	4.9638
	-1.26819	-0.823428		3.36	3.82971	5.06445	4.17716		1.95144	2.39339	3.86123	4.95894
	1.18354	-0.744804		3.5344	4.41254	4.98822	4.1738		0.0409883	0.0791783	6.37902	4.95679
	-1.66685	0.754063		2.92386	3.07937	3.65643	4.1529		3.01882	3.76564	5.13438	4.94215
	-1.16026	-0.793134		2.43423	3.23225	3.90605	4.11945		4.36801	5.2503	3.2472	4.88584
	1.44757	0.979092		1.87393	3.23037	2.74716	4.10158		3.77659	4.33405	5.34389	4.86025
	1.14073	0.841541		6.4737	3.73047	6.77004	4.08287		3.8441	4.48647	5.31538	4.84522
	-1.0836	0.960808		5.25724	4.68857	3.46682	4.07013		3.01505	3.77295	5.14219	4.82771
	-1.12794	0.782606		5.33627	4.57552	4.59806	4.06755		1.02342	0.0996904	4.12282	4.80347
	-1.20222	0.730942		3.8419	2.36234	6.89707	4.04887		3.6362	3.36118	3.35587	4.79666
	1.15925	0.738633		3.50962	4.16535	5.5461	4.01077		2.84927	3.13663	3.49098	4.78422
	-1.07548	0.687706		-2.41806	2.65831	6.16861	3.98484		3.99132	4.04346	5.02666	4.77012
	-1.08379	0.67055		6.01406	3.87719	5.72555	3.92619		3.09762	3.31004	5.07295	4.74292
	1.11074	0.81804		-3.9074	2.87773	1.96345	3.91658		3.60682	4.30538	4.45876	4.74037
	-0.993819	1.14076		4.23405	4.0011	5.02661	3.83159		2.627	3.79544	6.2379	4.71402
	-1.22005	-0.665311		-0.227952	4.47579	3.94362	3.80857		1.16795	3.62873	-0.0763295	4.71261
	-1.00327	-0.649559		-0.646553	1.54589	3.85309	3.7708		3.83444	3.77662	5.10977	4.67747
	-1.09996	0.647705		1.23141	2.88298	3.76883	3.76371		2.90192	2.95115	3.58552	4.64317
	-1.0073	-0.629132		-2.91305	2.13113	3.28592	3.72133		0.0874086	1.61134	7.00975	4.63426
	1.09515	0.670006		5.62285	4.47325	4.80969	3.7042		-4.08895	-5.93378	4.90169	4.62413
	-0.949456	0.633385		2.72619	3.55001	4.55027	3.63403		4.78271	4.4269	3.23168	4.62137
	-0.882451	-0.63381		1.92689	2.86653	3.71704	3.63339		1.97744	3.36231	2.13716	4.61094
	-0.865606	-0.629257		2.93362	2.77143	5.90395	3.58663		-3.8021	0.342062	0.663245	4.60391
	-0.956617	0.69467		5.454	3.51215	5.06351	3.58068		0.180534	3.71693	6.41511	4.60309
	0.932139	-1.37439		5.83964	4.54015	3.16799	3.51927		0.528791	2.95065	6.44586	4.57428
	-0.824573	0.587104		2.58326	3.35187	4.9057	3.50118		-7	-7	-1.09984	4.57271
	-0.814509	0.639719		1.82802	3.17642	5.8213	3.47375		1.20583	2.04721	4.80954	4.55782
	-1.08637	0.621631		3.45955	1.74765	5.54616	3.46204		-4.22646	-7	-1.72632	4.5347
	-1.19203	-0.57677		4.52669	3.63081	3.2618	3.36574		3.35396	4.01713	4.66622	4.5167
	-0.894454	0.568486		3.98831	2.26979	6.35612	3.29791		0.650628	0.483944	2.67355	4.49996
	-0.859626	0.58915		2.78049	3.41845	4.58615	3.27026		3.10586	3.1137	4.15418	4.48318
	1.18742	0.645671		3.61192	3.86886	6.28405	3.26701		2.41205	3.07802	3.17072	4.47345
	-0.754843	0.574997		4.32407	4.08476	2.7993	3.23674		2.80737	3.17465	3.03415	4.45367
	-0.762387	0.566359		4.23808	2.74933	4.90845	3.21982		2.43142	4.16358	2.83871	4.45164
	0.816748	-0.559405		4.2269	3.18166	4.78911	3.21164		2.88326	3.30178	4.10904	4.43666
	-0.808718	0.5705		1.12665	3.456	3.55341	3.16959		3.12548	3.81554	4.32039	4.42929
	0.753524	0.551462		4.20738	3.87229	2.96763	3.16633		-1.23311	3.48717	1.23667	4.41439
	-0.738016	-0.537826		4.48496	3.50463	1.68436	3.13722		2.42198	3.01587	3.92914	4.40889
	-0.770346	-0.575189		3.14791	3.48889	2.04472	3.10974		4.09029	4.97521	0.921276	4.36224
	0.759958	0.537928		2.8447	3.23214	1.13111	3.10276		3.10064	3.41698	4.08286	4.35716
	-1.1408	-0.568361		3.90064	3.77546	5.5434	3.07543		2.3045	2.71135	1.93632	4.33174
	0.765766	0.493516		1.61762	0.757543	4.56468	3.04303		2.60946	3.83158	2.00905	4.32729
	-0.84518	-1.14914		-1.52137	2.30017	3.32564	3.01589		4.7088	4.98222	2.91586	4.32616
	0.684272	-0.500939		3.92594	2.99286	3.51329	2.98687		-2.85614	2.34356	2.9479	4.32334
	-0.852613	0.498439		3.57987	3.12952	3.28793	2.98517		3.26109	3.70672	4.21564	4.3095
	-0.710698	0.520116		2.87555	3.9422	4.171	2.97371		1.05614	3.13559	2.41683	4.30787
	-0.67356	0.459106		2.153	1.98899	4.25798	2.85352		3.1102	3.69636	4.11136	4.28475
	-0.642017	0.507834		2.60295	3.21221	5.38681	2.84621		3.02766	3.38995	5.09394	4.27127
	-0.647853	0.436799		1.98302	2.14129	5.15431	2.79598		1.98867	2.96649	4.18206	4.23254
	-0.910887	0.660424		3.74955	2.83329	4.88463	2.71766		5.26325	4.98977	4.1799	4.13839
	-0.661736	0.42286		-2.00509	0.23985	2.2099	2.70577		-1.44608	-1.18421	2.68176	4.08117
	0.684708	-0.427699		2.20616	2.61879	4.1002	2.69187		-0.478447	-1.48285	5.95448	4.07948
	-0.634779	0.417013		2.41886	3.19581	0.718333	2.6903		2.75507	3.27359	3.82475	4.06719
	-0.629257	0.406753		3.45792	3.62483	1.67603	2.66916		0.714556	3.53448	3.89157	4.02876
	-0.759896	-0.405026		3.781	5.358	1.994	2.61179		0.856025	1.7352	3.59146	4.01796
	0.59898	-0.446247		3.19909	2.25741	4.59433	2.61156		0.465632	-1.26428	0.144863	4.01003
	-0.674387	0.393853		2.22944	2.17896	3.94306	2.58172		2.3733	2.94185	4.02094	3.98379
	0.6057	0.382289		2.21976	1.08289	4.78348	2.53559		2.64591	3.57316	4.36436	3.94747
	-0.609668	-0.403615		1.89977	2.84536	1.30889	2.53216		-3.84832	0.206551	3.19312	3.93906
	0.617114	0.376105		0.713285	2.78551	-0.0459488	2.52123		2.75264	1.74351	3.01655	3.93854
	-0.557747	-0.443476		-2.45702	0.000895082	-2.45108	2.48623		2.961	2.82156	3.36146	3.89453
	-0.538463	0.369249		4.9379	2.35255	6.07311	2.45726		-5.07947	-3.86606	3.79714	3.89015
	-0.604249	-0.36435		3.75907	1.70568	3.52823	2.4355		3.57047	4.61022	3.15323	3.86989
	0.788538	-0.36162		0.658899	0.0221799	3.23869	2.34661		-0.265185	-2.03467	0.816996	3.85466
	-0.568361	-0.365085		-2.71754	0.293212	-1.09003	2.27506		2.42999	2.90254	4.17764	3.83459
	0.571002	-0.35118		2.99164	2.95843	1.01017	2.25893		-0.106072	0.691075	3.22358	3.78087
	-0.551578	-0.354362		0.12768	-1.06617	0.0223375	2.21162		4.78123	4.19908	3.25424	3.7801
	-0.515464	0.348919		5.40063	2.18381	6.51045	2.19975		3.2041	4.2815	3.02658	3.77792
	0.533977	-0.357901		5.56266	3.171	4.06641	2.18785		2.30265	2.51337	3.62384	3.77397
	0.489082	0.341459		-0.0501262	4.04037	-0.281301	2.16596		3.50736	3.68398	2.17741	3.71287
	0.491977	0.359187		3.22664	1.76123	2.98091	2.15267		3.86193	3.65776	1.99628	3.70524
	0.448014	0.330315		3.00296	2.18813	2.9443	2.14778		0.91767	-0.115125	0.995594	3.69261
	-0.430425	-0.611669		3.97094	2.54847	5.61537	2.11764		1.45697	2.88235	1.99511	3.63458
	0.436995	0.323245		0.183663	1.41794	2.75959	2.06163		2.16773	1.67177	3.12733	3.62444
	0.696797	-0.315404		1.5643	-0.742621	6.06075	2.05788		1.58503	1.49126	1.53707	3.58158
	0.482749	-0.305613		4.30035	3.86363	2.07772	2.02984		5.89696	4.66065	2.77123	3.55618
	0.418256	-0.306462		2.63862	3.09166	-0.545462	2.01064		4.09975	3.17122	2.2124	3.52411
	-0.405026	0.332167		3.86787	3.04402	1.50017	1.95553		4.31641	4.97246	1.66083	3.51319
	-0.373557	-0.308428		3.9454	2.93346	2.26852	1.93247		4.57485	4.47092	3.61942	3.4747
	-0.406557	0.283124		2.84008	2.32615	3.33645	1.93141		0.224585	1.26245	1.80803	3.46854
	-0.443476	0.283583		2.17379	0.806155	3.41275	1.82849		-2.07638	-1.73683	1.14695	3.46623
	-0.360442	0.28026		2.77981	2.48684	0.784075	1.69923		3.86186	3.59924	1.53385	3.42072
	0.331618	0.479589		4.45577	2.52778	1.64366	1.67017		2.46694	2.86647	2.77447	3.40203
	0.334753	0.266281		1.37759	1.52585	3.23252	1.53983		1.85874	2.58673	2.87098	3.37245
	-0.337867	0.2945		-1.73549	-7	5.49282	1.49905		-2.86679	-0.610998	-0.22828	3.29451
	0.319909	-0.254865		2.73016	2.34449	1.02571	1.4432		1.81844	1.4906	1.66286	3.28603
	0.309153	0.280335		3.44627	2.90491	1.32632	1.43523		-0.920367	0.097767	-0.988319	3.24231
	0.283957	-0.265785		2.5105	1.75447	5.03975	1.42899		1.48225	2.82606	1.07564	3.21364
	0.427266	0.241647		2.8129	1.75134	1.5229	1.40678		4.48496	3.50463	1.68436	3.13722
	-0.294865	-0.254887		3.31073	3.08819	-0.457153	1.39016		-6.12544	-4.65495	-0.499937	3.10602
	-0.272266	-0.250059		2.05268	0.388972	5.01112	1.37171		2.8447	3.23214	1.13111	3.10276
	-0.529566	0.245955		0.948307	0.365313	3.93518	1.36533		-1.78486	3.30923	-2.18107	3.1023
	0.258982	-0.230555		3.55637	2.12532	0.52148	1.29517		1.24549	1.19997	3.26498	3.06082
	0.260184	0.338638		2.60314	1.58165	-0.187829	1.28663		1.94587	-1.38877	3.00163	3.00757
	-0.265785	0.205139		2.63506	-0.294125	2.3591	1.22493		-0.121907	0.157944	2.341	2.98719
	-0.25034	0.216479		2.56744	2.08295	1.98682	1.08178		3.57987	3.12952	3.28793	2.98517
	0.381897	-0.333234		3.04699	1.3254	2.02552	1.06394		-4.88508	-2.65956	-0.709606	2.91682
	0.245955	-0.341125		2.75861	0.821264	4.21441	1.01791		-7	-7	0.171393	2.91648
	-0.234378	0.243375		0.715659	-0.236596	3.98545	0.905567		1.72086	2.57831	3.73991	2.9052
	-0.227151	-0.192715		-1.27347	-1.39407	3.7867	0.900722		1.08097	1.29278	2.3013	2.90018
	0.229094	-0.175218		1.26439	1.01303	3.96774	0.867969		0.754065	3.20756	-3.26256	2.86908
	0.198622	0.168943		0.294285	0.685478	4.99275	0.855273		0.357073	-1.55641	0.58906	2.85484
	-0.188129	-0.168842		4.3379	0.395739	3.81671	0.808714		3.49017	3.41657	1.17232	2.76173
	-0.189261	-0.170758		2.12375	1.01924	1.19275	0.773757		7.73045	2.07651	7.73982	2.74729
	0.177595	-0.1485		2.62388	1.8703	0.824148	0.656851		5.01179	3.44097	3.35131	2.74447
	-0.192715	0.145436		-3.70665	-3.74824	4.64899	0.62237		4.82722	3.53073	2.61842	2.73257
	-0.17957	0.137569		0.935704	2.13355	3.73894	0.607026		1.04414	2.84422	6.17774	2.66497
	-0.43936	0.137766		5.56687	-0.754929	5.21555	0.571162		4.03464	3.59678	1.49829	2.62712
	-0.171343	-0.134489		-1.11617	-0.698751	3.18823	0.557637		3.73474	1.99677	0.601148	2.6265
	-0.174277	0.121793		0.588128	-0.0857235	2.82753	0.522409		-1.64918	1.87029	1.11148	2.57724
	-0.209817	0.128474		-3.30848	-2.78074	2.6087	0.515499		-0.793633	0.64318	0.192567	2.52259
	0.151664	-0.121434		1.0898	-1.56271	4.83638	0.501358		0.617867	1.21132	1.61651	2.51227
	-0.1485	0.116002		0.530476	0.226653	2.31955	0.480335		1.46228	-0.337821	0.316304	2.49969
	-0.161942	-0.111689		-1.11225	-2.83398	5.34869	0.339302		1.15808	1.03766	1.5191	2.33509
	0.1625	-0.0936877		-1.29627	1.1398	3.68981	0.333276		1.14278	0.891858	1.38085	2.32842
	0.142051	0.108507		0.60152	-0.971296	2.08915	0.251053		-3.28124	-1.5345	0.165519	2.26882
	0.145784	-0.0893716		2.84677	0.0917768	2.34869	0.249719		-5.34884	-1.83618	2.39442	1.99766
	0.136463	0.129838		3.56723	0.408829	1.72951	0.0224897		1.73485	2.7934	2.16036	1.99377
	0.131194	-0.0816547		5.40424	-2.92068	4.92861	-0.0409195		3.21893	1.31729	1.4096	1.90217
	-0.142673	-0.0695182		-2.44886	-2.63668	3.12308	-0.0785162		3.2944	2.30236	0.826978	1.82648
	0.183267	-0.0643573		2.08533	1.19683	-0.89793	-0.128982		3.82607	3.47653	0.00919801	1.82409
	-0.103767	-0.0801084		3.995	-0.873001	8.80456	-0.17296		3.69523	3.03928	-0.754424	1.67102
	-0.102494	0.0583403		-1.40282	-0.467713	4.0144	-0.259221		2.42297	-0.0086441	1.3717	1.60396
	-0.282191	0.0628706		-2.01067	-1.54609	8.64759	-0.374916		0.148559	-0.692077	2.39736	1.50718
	0.0725762	0.0508908		3.98641	1.3942	-0.537213	-0.624792		5.32433	1.75283	3.79689	1.42786
	-0.0801084	-0.0566667		-1.39892	-1.59868	3.23479	-0.653175		2.8384	2.07384	1.41096	1.38925
	0.0622599	-0.048035		4.18127	-0.803234	0.524939	-0.657599		2.67348	1.48393	1.582	1.3503
	-0.0852341	-0.042272		2.39832	-2.32779	1.67962	-0.970005		2.42944	0.525046	2.81367	0.994366
	-0.0447949	-0.0452177		3.93114	-0.563592	1.79282	-1.37711		2.25094	0.995939	1.73604	0.770472
	-0.0419344	-0.0352484		4.13782	-1.39092	4.99387	-1.51528		-7	-7	3.7232	0.704666
	0.036753	0.0181038		3.21723	0.527652	0.231556	-1.5258		2.2051	1.08382	1.69229	0.569684
	-0.0353621	-0.0155377		-2.39918	-2.42713	2.76231	-1.71814		0.588128	-0.0857235	2.82753	0.522409
	-0.0265858	0.0113425		-2.53294	-4.49339	3.00598	-1.72287		1.99011	2.40236	-0.15782	0.479648
	-0.0334951	0.0113909		2.90897	-5.62763	-2.72146	-1.95928		2.84677	0.0917768	2.34869	0.249719
	-0.023432	0.007707		1.47473	-0.146364	4.46777	-2.01089		2.78053	1.00929	0.972824	0.0827231
	-0.0159252			-2.98198	-3.3436	5.80441	-2.01872		-1.34182	-3.52598	2.06548	-0.897788
	0.019211			-0.798707	-3.3789	2.32222	-2.37161
	-0.00938754			1.21779	-1.68057	3.49431	-2.79486
	0.00919642			-2.41936	-4.65805	3.90284	-3.06375
	0.00277265			-1.10938	-4.68387	2.39968	-4.22556
	-0.00308198			3.44399	-4.71675	1.08453	-4.34114
				-1.85925	-1.45492	2.58901	-4.67334

## Sheet: Figure 3
Fig.3b	R	G	L	GL		Fig.3d	Column1	Column2	Column3	Column4	Column5	Column6
MAF rep1	27.48	4.55	9.33	0.8293		TF	e1A	e1B	e2	e3	e4	e5
MAF rep2	34.71	8.44	12.42	1.52		PU.1	1022	715.9	293.4	144.1	428.7	297.8
MEF2C rep1	20.0468	3.0834	1.71379	2.23954		C/EBP	42.03	84.75	68.97	70.54	109.6	144.4
MEF2C rep2	14.7671	3.95627	2.12417	2.4004		RUNX	62.15	48.93	32.95	0	39.25	37.04
SREBF1 rep1	4.05	17.25	5.78	8.82		MAF	160.7	38.32	25.38	0	28.64	0
SREBF1 rep2	5.87	18	3.85	9.39		MEF2	56.58	0	0	0	28.22	0
BHLHE41 rep1	3.78	22.35	1.29	13.41		MITF/TFE	0	47.74	60.27	48.57	0	0
BHLHE41 rep2	3.91	29.01	1.23	11.14		IRF	0	31.88	0	369.7	0	137.7
IRF1 rep1	10.05	166.12	104.66	184.14		STAT	0	0	0	0	68.66	0
IRF1 rep2	9.84	173.47	86.02	190.6		AP-1	128.3	29.21	27.16	0	854	71.25
STAT1 rep1	27.26	998.65	310.21	768.75		NFκB	0	0	0	53.94	0	83.5
STAT1 rep2	27.85	856.59	313.8	657.75
STAT3 rep1	29.57	46.58	183.84	76.67
STAT3 rep2	33.02	56.19	184.36	93.23
BATF rep1	15.17	16.3	488.54	29.23
BATF rep2	13.92	21.54	380.8	38.82
ATF3 rep1	8.27	109.54	130.26	330.23
ATF3 rep2	7.83	106.83	87.67	288.4
NR4A1 rep1	0.92	2.04	1.18	11.8
NR4A1 rep2	0.78	2.16	1.32	12.99
XBP1 rep1	63.58	66.94	489.04	474.77
XBP1 rep2	66.09	57.9	476.52	437.5
IRF7 rep1	10.91	26.75	282.71	218.72
IRF7 rep2	24.58	39.45	254	284.97
Fig.3g	STAT3 ChIP-qPCR (% input)	Column1	Column2			Fig.3h	c-Jun ChIP-qPCR (% input)	Column1	Column2
	Donor 1	Donor 2	Donor 3				Donor 1	Donor 2	Donor 3
R	0.275574	0.33	0.27			R	0.224	0.19	0.23
G	0.30404	0.41	0.35			G	0.096	0.15	0.2
L	1.23622	1.32	1.21			L	0.724	0.68	0.83
GL	0.418243	0.52	0.47			GL	0.139	0.24	0.17

## Sheet: Figure 4b and f
Fig.4b	STAT3																								Fig.4f	STAT1
cluster e1A	Column1	Column2	Column3	cluster e1B	Column4	Column5	Column6	cluster e2	Column7	Column8	Column9	cluster e3	Column10	Column11	Column12	cluster e4	Column13	Column14	Column15	cluster e5	Column16	Column17	Column18		cluster e1A				cluster e1B				cluster e2				cluster e3				cluster e4				cluster e5
R	G	L	GL	R	G	L	GL	R	G	L	GL	R	G	L	GL	R	G	L	GL	R	G	L	GL		R	G	L	GL	R	G	L	GL	R	G	L	GL	R	G	L	GL	R	G	L	GL	R	G	L	GL
1.22	2.12	1.62	2.66	6.08	5.3	6.81	3.8	1.82	2.65	11.35	6.46	3.65	6.89	4.86	12.16	0	0.53	10.37	1.9	2.43	2.12	17.18	6.84		3.65	7.62	5.58	14.8	2.28	3.47	2.18	3.58	0.97	13.42	2.98	16.72	2.85	21.42	3.99	30.54	0.68	0.19	3.94	2.65	1.31	1.32	3.99	8.21
5.47	6.36	12.32	2.28	18.84	12.19	6.81	13.68	6.08	18.55	9.08	14.82	3.65	7.42	6.16	6.46	3.04	6.36	42.14	14.06	1.22	6.36	23.67	13.68		0.86	1.13	0.37	0.73	0.91	3.09	1.17	1.51	1.37	27.22	3.03	7.22	0.68	3.78	0.85	3.43	0.74	1.13	3.83	3.38	1.03	3.72	1.49	10.08
10.33	9.54	16.53	3.8	4.86	12.19	14.26	5.7	12.16	13.78	35.98	19	0	4.77	0.97	5.7	1.22	1.06	7.13	0.76	3.04	4.77	4.54	14.44		2	3.34	4.95	6.86	5.14	15.82	7.18	19.89	1.6	8.07	3.08	6.49	0.57	3.09	1.17	4.73	3.03	2.08	11.33	7.48	0.51	1.76	1.6	7.17
1.82	2.65	1.95	3.04	12.16	13.25	21.07	9.12	4.86	11.13	6.16	7.98	0.61	3.71	1.62	0.38	4.25	13.78	62.89	13.3	6.69	5.3	10.37	12.92		3.42	3.28	2.02	2.13	1.66	6.93	1.28	5.04	2.57	12.22	3.08	13.35	1.71	12.92	6.06	17.92	1.94	6.87	26.49	32.25	0.97	4.22	2.34	4.36
0	0.53	0.32	0.38	7.9	8.48	12.64	10.26	4.86	9.01	11.67	18.24	5.47	16.96	11.02	11.4	3.04	4.24	142.97	15.58	3.65	5.3	3.89	4.94		5.54	5.48	6.44	3.06	3.94	11.59	5.21	13.82	1.66	6.87	2.55	7.53	0.63	8.95	3.19	15.89	2.28	4.35	6.33	12.93	1.37	1.58	1.12	1.71
4.86	7.42	6.16	4.18	12.76	15.37	25.94	18.24	6.69	5.83	6.16	2.66	4.25	13.25	11.35	27.74	4.25	1.59	7.13	9.5	3.04	5.3	5.19	9.12		2.85	3.47	1.06	2.03	7.65	24.57	6.44	16	2	16.26	3.3	12	1.43	5.67	1.81	12.62	3.37	2.58	8.88	8.21	1.14	6.43	7.13	16.93
3.04	1.06	0.65	0.76	7.29	9.54	2.27	0.76	10.33	15.9	16.53	17.48	3.04	11.13	6.16	6.46	1.82	4.77	45.06	13.3	1.22	0.53	2.27	4.56		3.65	6.36	2.98	3.17	3.42	18.97	4.79	8.47	2.45	20.42	2.71	4.31	1.94	6.99	2.5	18.59	3.48	3.34	5.48	2.7	1.88	2.65	4.57	14.65
1.82	1.59	4.86	0.38	6.08	10.07	5.84	6.46	10.33	5.3	12.97	9.88	2.43	6.36	2.59	1.9	3.04	6.89	35.34	6.84	3.04	3.71	5.51	5.7		4.22	10.33	3.08	4.52	2	3.09	1.28	1.82	0.91	4.41	0.8	1.25	2.4	15.19	4.79	15.89	1.48	4.91	7.71	9.66	2.57	8.07	4.73	12.05
3.04	6.89	1.3	1.9	7.29	3.71	9.08	6.08	9.72	12.72	17.18	15.58	0.61	6.36	1.3	7.6	1.22	6.36	12.97	7.22	4.25	4.77	30.8	18.62		2.97	3.34	3.03	2.44	3.2	10.65	3.51	8.41	0.57	10.52	3.46	28.1	2.05	8.25	1.76	8.88	2.57	3.97	8.94	16.15	1.43	2.84	2.98	16.78
3.04	2.65	1.62	1.14	4.86	3.18	0.97	1.14	9.72	18.55	10.37	11.78	4.25	12.72	13.62	14.44	3.04	4.24	8.1	0.76	1.82	0	10.37	25.08		7.71	30.18	11.38	31.47	3.31	12.48	4.04	12.46	2.51	23.19	4.41	22.49	1.54	27.09	5.21	18.75	2.17	2.14	3.94	5.04	2.8	8.95	3.62	12.78
4.86	5.3	0	0.76	10.33	8.48	5.51	5.7	7.29	5.83	4.86	7.98	3.65	10.07	3.89	4.56	5.47	9.01	48.95	23.56	2.43	1.06	2.27	1.52		6.11	16.64	5.48	7.37	3.03	7.5	1.49	4.73	2.23	8.13	3.08	6.91	1.26	24.89	5.74	20.88	2.51	2.58	10.9	12.31	1.94	9.14	3.83	13.3
6.08	5.3	7.78	1.14	4.25	5.3	14.26	11.4	7.9	13.78	9.4	10.26	9.72	16.96	18.48	28.12	4.86	1.59	64.84	9.88	7.29	10.07	8.75	11.02		5.71	10.59	4.25	8.1	2.51	14.68	3.72	16.26	4	36.36	7.23	8.05	0.86	3.15	1.33	1.82	1.43	1.89	2.77	1.45	5.54	23.69	12.34	23.11
1.82	0.53	1.62	0.38	4.25	5.3	3.24	5.7	0.61	2.65	5.84	4.18	3.65	7.95	6.16	5.7	1.82	2.65	39.23	3.8	3.04	2.12	4.86	6.84		4.17	5.29	4.68	6.02	2.57	7.06	2.13	4.26	1.71	35.48	11.59	19.84	5.65	41.34	6.38	46.38	1.31	7.12	2.34	7.69	1.31	6.05	2.93	14.54
1.22	1.06	0.65	1.9	7.9	10.07	16.86	4.94	20.66	32.86	22.37	28.12	0.61	7.95	0.97	11.02	0.61	2.65	4.54	2.28	10.94	19.08	20.42	23.56		3.03	4.91	4.1	5.51	2.4	5.99	1.7	4.21	1.03	22.18	2.55	22.28	0.86	10.71	1.81	11.74	1.26	4.35	2.39	5.51	2.28	9.39	3.46	15.79
3.65	1.59	1.95	2.28	5.47	6.89	9.73	6.46	15.8	21.73	33.39	15.96	4.25	6.89	8.75	15.58	1.82	0.53	12.97	2.66	0.61	1.59	5.19	11.4		4.62	5.67	4.95	4.62	3.14	10.9	5	13.24	4.74	30.94	8.88	28.72	0.63	33.02	4.15	15.68	2.74	2.84	7.77	9.3	2.91	11.59	4.63	17.76
6.08	4.77	13.29	3.04	13.98	18.02	7.78	2.66	3.04	9.54	9.4	6.08	1.22	3.18	3.57	6.46	4.86	16.43	28.53	19.76	4.86	7.42	14.91	14.44		3.54	10.46	5.37	11.69	2.63	6.49	2.71	8.31	1.83	62.13	6.86	16.15	1.66	20.98	5.69	29.66	2.05	2.9	16.33	24.15	2.51	7.06	3.72	7.53
3.04	1.59	2.59	1.14	7.9	11.13	10.05	10.26	16.41	28.09	27.88	24.7	1.22	1.59	7.13	4.94	2.43	2.12	3.57	0.76	2.43	3.71	3.89	4.94		3.03	2.33	2.13	1.09	3.71	17.64	4.1	10.54	1.48	6.81	0.69	4.73	0.8	9.89	1.76	10.28	2.74	10.65	14.41	16.83	1.26	1.76	1.17	3.17
10.33	4.24	5.19	6.08	15.19	27.56	43.77	23.94	1.22	2.65	23.67	5.32	0.61	1.59	4.54	7.6	4.25	10.07	11.02	3.8	1.82	2.65	7.46	12.92		2.05	6.49	2.77	3.32	6.28	21.86	5.27	9.19	2.74	18.34	4.84	26.02	2.85	16.82	8.24	26.18	3.71	6.3	10.74	21.24	2.51	16.07	8.62	41.39
6.69	2.12	3.24	3.8	13.37	20.67	9.08	17.1	6.69	8.48	5.19	1.52	5.47	11.13	11.67	24.32	0	1.59	5.51	4.94	0	4.77	4.54	6.08		4.45	9.51	4.95	8.05	5.48	19.41	8.46	19.68	1.48	7.62	3.35	9.45	8.28	64.27	33.72	116.75	2.85	8.95	9.95	11.69	1.2	6.05	4.15	25.71
2.43	0.53	0.97	0	6.08	7.95	5.51	3.04	5.47	1.59	18.15	4.94	10.33	21.2	11.35	10.64	0	0	12.64	3.04	6.08	8.48	7.46	8.74		2.05	6.55	2.93	3.74	3.71	13.11	2.98	9.04	2.11	15.82	4.52	7.84	0.51	3.34	0.96	7.53	3.03	23.69	20.69	12.78	2.63	2.58	2.5	4.26
1.82	4.77	4.21	2.66	4.25	7.42	3.89	3.04	4.25	12.19	8.1	6.84	1.82	2.12	3.24	5.32	3.04	5.3	82.02	9.88	7.9	15.37	11.67	11.02		2.05	1.2	1.01	0.68	5.42	30.62	9.95	33.81	2.51	11.47	2.77	10.85	0.97	4.22	1.22	4.99	1.08	1.58	8.3	4.52	1.14	8.63	5.05	23.01
0.61	4.24	2.92	1.52	10.33	12.19	7.78	4.56	7.9	6.36	4.86	5.32	3.65	21.2	9.73	39.51	8.51	12.72	30.8	16.34	4.25	3.71	2.27	2.66		3.88	6.3	2.66	9.24	4.28	13.04	5.37	13.87	2.4	21.74	1.7	4.36	0.97	26.84	4.25	18.44	1.48	2.58	2.13	4.15	0.68	1.39	1.17	5.76
6.69	2.65	14.91	1.9	1.82	2.65	1.62	1.14	12.76	12.19	51.22	19.38	3.65	1.59	1.62	4.56	5.47	4.24	70.67	27.36	8.51	16.43	35.34	41.41		5.25	15.19	6.59	13.97	2.97	10.65	4.31	11.43	3.88	35.73	2.87	8.93	3.08	24.64	2.98	32.04	0.74	1.01	2.82	2.29	0.63	0.95	1.54	4.15
6.69	2.12	1.62	2.28	13.98	22.79	23.34	20.14	6.08	14.84	3.24	12.16	9.72	15.37	30.47	20.9	3.04	4.24	10.05	6.08	0	2.12	9.08	6.08		7.65	19.03	16.65	13.66	4.85	29.87	3.24	12	4.22	16.82	2.98	8.05	4.4	32.77	10.53	23.73	0.8	1.01	8.51	4.15	1.26	4.66	2.77	10.13
3.04	3.71	7.78	3.8	2.43	7.42	4.54	1.9	3.04	3.71	5.19	3.42	7.9	37.1	169.23	65.35	58.95	31.27	405.24	124.62	1.22	1.06	0.97	9.5		1.83	5.42	2.18	2.96	11.42	45.37	13.46	43.47	3.37	18.84	3.88	10.44	0.63	3.28	1.76	8.26	3.2	7.37	15.16	28.15	1.83	2.08	4.73	15.89
2.43	2.12	8.75	1.9	15.19	19.08	15.24	17.48	16.41	19.61	46.36	11.02	3.04	3.18	5.51	8.36	5.47	2.12	2.27	1.14	0	1.59	2.92	4.94		6.85	11.78	5.32	8.15	7.99	33.52	7.71	21.09	2.74	23.57	2.39	12.72	0.91	4.98	1.6	10.59	1.6	2.14	5.9	7.43	0.63	1.39	1.81	12.36
3.65	0.53	2.92	1.52	1.22	10.6	7.46	7.98	2.43	7.42	1.95	7.22	4.25	1.59	4.54	1.52	1.22	3.71	9.4	4.18	4.25	3.18	40.52	17.1		2.97	2.02	1.28	1.77	2.57	11.47	3.03	7.84	2.23	3.65	2.29	4.83	0.97	3.84	1.54	3.06	1.31	1.13	2.55	1.82	3.6	17.33	9.2	42.28
2.43	2.12	7.46	5.7	9.12	8.48	18.8	5.32	2.43	2.65	0.65	2.66	6.69	21.73	5.51	17.1	3.04	4.77	58.68	14.44	6.08	11.13	33.07	18.24		4.28	8.88	4.25	7.06	8.62	45.94	19.09	48.61	1.48	7.37	1.38	3.69	3.14	35.66	5.21	46.07	1.37	1.45	6.28	13.09	0.86	1.01	1.33	7.01
9.72	3.71	4.86	2.28	11.55	21.2	20.1	12.16	2.43	2.65	1.62	3.04	3.65	10.6	3.89	7.98	0.61	4.77	9.08	2.28	0.61	2.65	1.3	8.74		4.11	10.9	3.99	8.1	5.08	33.71	6.44	25.5	2.8	9.39	2.13	5.92	1.2	8.07	2.82	17.55	1.14	0.88	3.72	7.95	3.88	8.13	3.72	13.4
4.25	3.18	13.62	1.9	14.59	10.07	17.83	7.22	4.25	20.67	10.05	13.68	11.55	11.66	12.97	10.26	0.61	0.53	2.59	1.14	1.82	5.83	16.53	33.05		2.91	6.87	5.53	4.88	3.03	6.3	1.49	2.65	6.39	42.85	12.13	46.85	1.77	23.82	7.5	46.64	2	2.52	4.25	7.63	3.37	10.96	5.96	22.85
4.86	5.3	6.81	2.66	6.69	9.01	7.78	7.22	5.47	10.07	10.37	3.42	4.86	10.6	7.13	9.5	3.65	9.01	7.13	4.94	3.04	9.54	30.8	20.52		4.57	9.83	5.69	11.95	2.05	14.81	3.24	9.61	1.48	15.37	2.29	5.61	1.26	3.34	1.54	8.57	1.08	3.78	3.4	8.26	1.31	2.9	2.29	8.05
6.08	6.89	15.56	4.18	14.59	26.5	27.56	22.04	7.9	12.72	53.17	17.1	0.61	1.06	2.59	1.9	1.22	1.06	3.57	0.38	3.04	3.18	5.84	6.46		0.8	2.77	1.65	1.35	2	7.12	2.07	4.26	2.8	22.24	6.91	25.29	1.48	4.03	1.06	7.69	2.4	8.07	9.31	14.18	1.66	1.7	8.94	18.65
3.04	0	2.92	2.28	1.22	7.95	1.95	6.46	0	2.65	0.65	2.66	0.61	3.18	0.65	3.8	7.29	2.65	62.57	25.46	0.61	2.65	1.62	2.66		6.91	20.1	7.55	13.35	1.83	4.6	1.76	2.34	3.14	12.22	5.32	10.75	0.86	9.58	4.63	15.17	1.88	1.39	5.27	3.12	1.6	4.66	1.65	7.79
20.66	10.07	23.34	9.5	6.69	11.13	6.16	4.94	6.69	9.01	7.78	4.94	3.65	11.13	7.13	11.02	1.82	1.06	2.59	1.14	3.65	3.71	21.72	7.6		8.39	13.61	17.07	10.8	2.28	6.74	2.61	6.39	1.71	19.28	5.32	10.54	0.68	6.3	1.86	8.1	1.88	1.26	4.57	1.3	4	16.13	6.54	22.7
20.06	10.6	18.15	10.26	6.08	11.66	8.43	7.22	1.82	10.6	6.48	6.08	1.82	3.71	2.92	8.74	13.37	19.08	183.17	52.43	3.65	3.71	5.51	14.06		3.2	4.79	2.13	2.29	9.19	47.2	13.72	31.16	4.11	40.45	12.02	29.92	1.88	9.89	3.24	17.87	2.11	1.13	9.63	1.87	1.14	1.83	2.93	5.35
12.76	12.72	9.4	2.66	13.37	23.32	8.75	8.74	6.08	12.19	4.54	8.74	1.82	4.24	2.27	3.04	2.43	2.12	2.92	4.56	9.72	9.54	15.56	13.68		6.56	24.13	11.91	38.33	3.14	12.92	3.46	9.82	1.31	3.21	3.67	7.37	1.03	10.14	1.97	23.32	4.11	11.53	8.67	11.79	1.2	5.55	1.86	4.31
4.86	2.12	8.1	2.28	21.88	28.62	24.31	22.42	13.98	17.49	14.91	8.74	1.22	6.89	6.48	7.6	16.41	8.48	222.72	90.05	1.82	3.71	7.46	6.08		2.85	8.13	2.87	9.09	7.02	29.62	11.97	17.29	1.48	11.15	5.69	13.24	1.6	6.55	1.12	6.8	2.28	2.65	2.77	4.36	1.26	3.72	2.29	11.95
1.82	3.71	4.21	2.28	7.29	4.77	5.19	2.28	3.65	9.01	4.21	6.08	3.04	16.43	1.62	11.02	6.69	13.78	59	32.3	0.61	3.18	3.57	4.18		1.48	1.26	0.96	1.04	2.63	13.17	2.93	4.47	4.74	40.52	16.01	65.7	2.23	9.7	2.55	14.39	1.6	1.58	6.22	4.31	0.97	2.39	3.46	10.7
2.43	5.3	5.84	1.14	3.65	2.65	5.84	3.04	0	1.59	1.62	3.42	3.04	7.95	2.92	8.74	3.04	3.71	13.62	5.7	3.04	9.54	26.58	15.96		2.97	7.18	2.29	2.13	3.42	14.18	4.25	11.01	0.68	2.58	1.65	1.66	1.54	11.78	5.53	31.27	3.14	15.12	17.23	31.01	1.03	2.65	2.13	7.32
8.51	6.89	8.1	7.6	9.72	14.31	51.55	51.67	4.86	9.01	46.03	26.6	4.25	13.25	23.34	23.56	0	2.12	11.02	1.9	0	1.06	18.8	7.6		2.28	2.96	1.91	2.03	7.48	35.1	8.51	34.85	1.14	8.82	2.07	11.69	1.83	4.91	1.65	3.17	0.68	0.69	2.82	1.97	1.08	2.39	4.52	13.71
7.9	9.01	7.46	9.88	10.94	23.85	26.58	19.76	1.22	6.89	2.92	5.32	2.43	4.77	2.92	15.96	27.96	63.07	108.28	75.99	2.43	6.89	23.34	39.89		3.42	3.53	3.08	2.8	2.11	9.45	1.97	8.05	3.82	22.37	8.78	31.78	3.54	25.02	9.09	21.71	2.51	33.84	17.39	16.1	1.08	1.45	1.28	4
0	0.53	0.65	0.76	20.06	33.39	16.21	20.52	7.29	15.9	4.86	8.36	2.43	5.3	2.59	11.78	3.04	0.53	4.86	2.66	6.69	12.72	18.8	22.04		5.71	9.45	4.57	4.88	4.28	17.96	9.47	29.81	5.08	36.29	9.31	21.87	1.03	8.63	1.22	5.04	4.74	9.2	8.78	18.49	1.77	6.11	5.8	7.58
3.04	1.59	2.27	2.66	6.69	9.01	4.86	4.18	3.04	10.6	4.86	7.98	3.65	6.89	4.54	11.78	0	3.71	9.08	9.88	7.9	11.66	9.08	12.54		0.57	0.13	0.59	0.99	1.03	5.23	1.54	3.84	6.68	32.07	10.42	37.39	0.68	7.88	4.57	27.53	3.48	13.17	16.27	36.1	2.23	20.04	16.01	38.07
3.65	3.71	3.89	1.9	26.13	40.81	42.47	23.18	22.49	34.98	407.18	62.69	6.08	20.67	11.02	19.38	0	0.53	9.08	1.9	7.29	9.54	11.67	21.66		5.19	16	11.43	26.8	8.28	41.59	5.21	45.91	1.66	10.96	4.2	18.7	1.14	1.7	1.81	9.71	2.51	4.66	14.89	2.54	1.48	3.02	1.12	2.96
3.04	6.89	4.21	5.7	6.08	6.89	3.24	11.02	0.61	14.31	4.86	6.46	17.02	33.92	116.38	80.55	7.9	9.01	59.97	33.43	3.04	6.89	4.21	5.7		17.12	45.43	41.86	92.45	2.17	8.25	1.65	3.74	0.8	9.45	2.5	3.69	2.28	9.89	2.5	14.02	4.91	9.33	13.67	26.64	1.08	14.05	5.48	62.58
13.37	9.54	13.29	4.18	12.76	14.84	12.97	4.94	2.43	11.66	47.33	23.56	1.22	1.06	2.92	12.16	1.22	4.24	10.7	3.04	4.25	7.42	10.05	11.4		3.88	5.48	1.86	2.23	4.28	18.4	5.21	14.8	3.2	28.73	4.25	23.16	1.66	27.85	8.56	32.77	1.31	1.07	1.86	1.61	2.34	5.61	3.4	11.48
4.86	0	4.54	0.76	4.86	4.77	6.81	4.94	3.04	8.48	1.62	6.46	0.61	1.59	1.3	3.42	0.61	1.06	3.89	3.8	6.08	27.56	30.15	30.02		3.88	8.19	2.55	7.22	1.26	3.72	1.22	3.27	2.97	20.48	4.95	13.3	0.68	6.43	1.91	14.07	1.71	3.72	4.04	2.08	1.26	8.19	3.83	18.33
8.51	1.59	4.54	1.14	11.55	11.13	10.05	7.6	13.37	26.5	12.97	15.58	0	5.3	1.95	5.32	9.72	11.13	10.7	10.26	7.9	13.78	51.22	24.32		2.57	4.22	2.07	1.87	4.91	16.51	8.24	20.31	3.14	20.98	12.92	26.9	1.2	8.63	2.82	31.99	4.51	6.43	19.89	16.72	2.11	8	7.66	34.12
4.25	1.59	2.27	0.76	12.76	14.31	1.95	3.42	6.08	16.96	46.03	17.1	2.43	2.65	1.62	7.6	0	0	8.75	3.8	7.29	9.54	22.37	14.06		1.43	2.9	0.96	3.79	2.11	7.75	1.54	3.27	2.4	8.95	1.76	4.26	2.05	11.15	3.67	11.74	2.17	5.48	12.66	13.92	2.11	1.07	3.88	11.58
2.43	3.18	12.64	3.42	21.88	20.67	12.64	11.4	0.61	3.18	0.97	0.38	2.43	3.71	6.81	8.74	1.22	1.06	1.62	1.14	0.61	1.06	1.95	0.38		3.42	11.78	6.65	15.68	2.4	20.35	4.2	17.4	2.74	8.88	3.67	6.39	1.14	5.36	1.38	6.39	5.77	23.5	11.81	26.59	0.63	1.26	2.82	6.02
13.37	4.77	6.16	0.76	1.82	4.24	2.92	1.14	12.16	16.43	33.72	15.96	4.25	9.54	29.83	24.7	2.43	4.24	1.62	3.42	2.43	2.65	12.64	9.5		3.25	2.77	0.9	1.51	1.08	7.06	2.66	10.08	2.23	11.66	2.66	11.37	0.97	4.47	1.49	11.89	0.74	1.7	5.48	3.32	1.77	5.92	2.39	15.53
6.08	5.83	13.94	3.42	44.37	36.04	57.38	35.33	3.04	3.71	1.95	1.14	7.29	11.13	13.62	20.9	1.22	1.06	141.67	4.18	3.65	10.6	95.96	31.92		2.23	4.41	1.54	2.8	1.77	8.07	0.96	5.76	3.6	35.54	3.83	15.43	1.88	17.77	6.22	28.77	4.4	15.82	10.53	11.58	0.91	12.48	9.63	45.91
0.61	0	4.21	0.76	10.33	7.42	3.57	4.18	32.82	30.21	159.82	46.73	3.04	17.49	26.58	15.58	1.82	11.66	538.15	103.34	1.82	6.36	3.89	9.88		2.45	5.42	2.55	3.48	1.37	4.22	0.96	3.32	0.97	2.9	1.33	3.22	0.97	11.34	2.66	10.02	3.54	14.18	10.9	4.73	0.57	2.84	5.69	28.82
8.51	13.78	16.86	5.32	19.45	22.79	47.01	26.98	4.86	9.54	5.51	6.46	1.22	9.01	4.21	14.06	2.43	2.65	22.69	6.08	9.72	6.36	11.67	7.22		1.83	3.72	1.54	1.35	4.68	13.04	5.9	12.15	2.4	11.85	3.46	13.66	1.08	7.88	1.7	9.35	1.2	1.13	3.88	2.49	0.97	5.86	1.91	14.59
3.65	3.71	5.19	1.14	3.04	6.36	11.35	6.84	3.65	15.9	35.01	19.76	1.22	3.18	1.95	3.42	6.69	0.53	116.38	12.16	2.43	3.18	11.02	8.36		3.14	6.62	2.98	4.47	5.37	18.97	6.65	19.16	6.96	46.06	8.62	31.53	1.71	4.28	1.91	12.26	2.8	4.28	11.65	26.95	1.31	4.35	4.1	13.97
2.43	3.18	1.62	1.14	4.25	3.71	3.57	2.28	13.98	19.08	18.8	33.05	1.82	5.83	3.24	5.7	37.07	34.98	147.51	55.09	0.61	4.24	2.27	3.42		2.68	5.04	2.66	2.39	5.48	30.62	13.35	52.66	1.26	22.37	3.67	16.36	1.14	6.49	2.66	13.4	2.4	2.39	9.73	5.87	2.97	6.18	2.39	7.79
3.65	5.3	11.99	9.88	6.08	6.89	3.24	4.94	1.82	7.42	3.24	4.18	0	3.71	2.27	2.66	0.61	10.6	9.08	14.06	3.65	7.42	3.57	6.08		3.03	7.5	2.71	8.21	5.99	25.71	7.02	22.7	1.6	5.48	1.65	3.9	2.23	11.41	1.54	9.19	7.53	55.45	26.33	42.54	1.66	7.18	4.1	16.41
9.12	15.37	19.78	3.8	26.74	29.15	34.36	20.9	4.25	12.19	26.91	5.7	6.08	15.37	10.05	12.16	19.45	39.22	27.88	25.84	4.25	6.36	5.19	4.94		3.6	4.47	2.66	3.69	8.68	44.49	18.93	50.22	3.08	29.24	8.14	44.04	3.42	9.64	4.41	12.98	3.6	6.43	6.17	9.4	0.97	2.96	2.77	16.26
8.51	5.3	5.51	3.42	18.84	22.79	24.64	23.94	6.69	8.48	6.81	7.6	2.43	14.31	23.34	30.02	0.61	2.65	5.84	0.76	1.22	0.53	2.59	4.18		1.26	1.64	0.85	0.99	1.54	7.88	2.82	5.61	0.74	4.79	0.32	1.71	2.34	11.72	2.13	11.22	3.6	19.34	13.46	38.02	2.34	10.08	7.18	19.42
7.9	6.89	11.02	3.04	18.84	28.62	38.25	26.22	3.65	5.83	6.48	4.56	3.65	8.48	8.43	7.98	4.86	7.42	17.83	6.84	4.86	1.06	4.86	1.14		1.83	5.42	2.02	2.75	1.94	5.17	2.02	4.99	0.91	8.51	1.44	5.35	2.68	8.82	2.93	7.37	1.77	2.58	3.78	2.6	1.37	2.77	3.24	8.21
1.22	0	2.59	0	7.9	11.13	9.73	3.04	4.25	13.78	5.19	8.74	1.22	10.6	11.35	14.44	21.88	14.84	125.79	20.52	6.69	3.71	5.19	4.18		1.88	1.83	1.81	2.18	7.65	60.87	21.59	102.73	1.31	11.41	1.81	2.29	2	15.88	5.21	27.94	6.45	15.82	7.18	25.4	1.31	6.49	1.7	13.61
7.9	7.95	5.19	8.36	8.51	18.02	28.2	14.82	7.9	22.79	13.29	13.3	1.22	2.12	5.84	1.9	1.82	3.71	5.19	2.66	2.43	7.95	3.89	4.56		3.31	4.41	6.7	10.18	7.59	31.95	11.38	39.32	1.88	16.57	4.1	19.94	1.54	10.4	2.82	10.08	1.88	9.07	18.93	13.14	0.86	4.91	1.91	8.98
7.9	11.13	3.89	4.18	8.51	6.89	5.51	6.84	12.16	27.03	30.15	21.28	4.86	4.77	5.51	8.36	0.61	0	14.26	1.14	0	1.59	2.27	4.18		5.08	8.07	3.03	5.14	1.43	16.26	1.65	1.09	2.51	11.28	1.49	11.17	2.57	38.31	4.73	48.72	2.28	8.7	6.49	9.76	2.68	7.75	2.29	6.6
4.86	1.06	5.51	1.9	21.27	25.97	44.41	33.43	4.86	7.42	9.08	6.46	6.69	15.9	45.39	25.84	9.12	8.48	15.89	7.98	3.04	1.06	3.89	1.9		4.74	11.15	12.02	17.87	3.14	12.85	1.65	4.88	2.51	17.45	4.15	19.89	1.2	11.85	2.29	16.72	1.26	4.79	2.02	3.9	2.91	8.19	5.16	25.92
5.47	5.83	1.3	2.28	4.86	7.42	3.57	3.8	6.08	7.42	3.24	3.8	8.51	11.13	5.19	7.6	1.22	1.59	10.37	4.18	13.98	11.66	16.86	12.92		2.51	13.99	2.98	11.06	2.8	8.7	2.93	4.83	2.34	11.28	4.57	15.74	1.43	3.91	1.17	4.21	5.88	21.86	11.59	34.49	1.83	2.77	2.98	7.74
2.43	0	1.3	0.76	7.9	7.42	4.21	5.32	0.61	3.18	0	4.94	0.61	5.3	5.51	9.5	9.12	15.9	21.4	15.58	1.82	2.65	10.37	17.1		2.05	2.65	1.12	2.39	2.8	12.48	3.67	10.23	1.88	10.46	2.34	12.41	0.4	2.65	0.43	4.73	1.2	2.52	5.32	5.35	2.91	2.96	3.4	8.15
6.08	2.65	2.59	2.28	5.47	13.78	26.58	20.14	3.04	15.9	4.86	7.6	11.55	15.37	7.78	18.62	3.65	13.78	22.04	11.78	6.69	5.83	57.06	65.73		3.82	12.04	4.2	8.41	2.51	7.12	1.65	4	1.94	44.49	3.24	3.84	3.77	41.78	8.62	50.64	0.86	1.58	6.12	9.45	1.88	3.91	1.28	4.67
5.47	5.3	1.3	0.38	19.45	35.51	25.29	21.66	11.55	13.78	8.1	16.34	9.12	40.28	31.45	77.89	1.82	1.06	1.95	0.38	0	0.53	1.95	4.18		2	3.4	1.33	1.35	2.45	11.91	3.03	6.23	1.26	46.25	4.25	6.75	2.45	31.88	8.72	67.52	0.86	2.71	4.84	6.49	4.22	19.91	11.49	31.32
1.82	1.59	0.32	1.14	24.92	18.55	18.15	8.36	1.22	4.77	2.92	4.18	2.43	5.3	1.3	4.56	2.43	4.77	11.02	4.56	1.22	3.18	8.43	6.84		2.34	3.47	1.86	1.61	5.42	19.66	6.38	25.14	2.68	14.74	7.82	30.23	1.31	15.37	3.72	21.35	3.37	17.2	23.03	43.63	1.2	2.9	1.76	9.61
0	0.53	0.97	0.38	5.47	6.89	5.51	0.76	56.52	33.92	211.05	67.25	0.61	4.77	3.57	4.18	3.65	1.06	8.43	7.22	0	0.53	0.97	3.8		2.68	2.65	1.49	0.83	7.53	17.77	3.67	10.75	2	18.21	5.96	31.06	0.91	2.39	0.69	1.09	0.97	1.89	6.49	11.58	1.71	14.24	5.27	24.98
9.12	2.65	4.21	2.66	11.55	14.31	5.84	9.12	2.43	7.95	2.92	1.9	1.82	5.83	0.32	2.66	0.61	8.48	6.81	8.74	3.65	3.71	4.21	9.88		2.45	2.77	1.44	1.3	7.02	35.85	7.87	38.74	4.34	24.89	5.74	21.35	0.86	12.98	4.79	25.34	2.63	6.68	3.94	6.08	1.6	3.34	1.7	3.95
3.65	0.53	4.86	1.52	13.37	16.96	7.78	3.8	15.19	29.15	242.82	72.57	1.82	3.18	2.27	7.22	1.22	3.71	44.74	18.24	4.86	4.24	12.97	20.14		1.31	3.34	1.44	2.44	5.31	42.15	12.71	55	2.74	13.8	6.49	8.98	1.48	13.48	3.94	12.26	2.34	16.89	12.92	13.76	1.43	4.73	1.12	8.21
6.08	5.3	6.81	1.14	4.25	17.49	14.91	13.3	3.65	10.6	7.13	4.56	1.82	12.19	29.83	81.69	0	2.12	18.15	6.46	2.43	3.18	4.86	10.64		1.77	0.95	2.07	1.3	4.62	19.6	9.25	24.93	0.97	1.2	0.85	1.35	0.74	10.9	2.29	13.92	1.37	2.58	6.65	6.91	0.86	0.95	1.97	6.7
2.43	3.18	2.92	0.76	6.08	7.42	4.86	4.94	12.76	12.19	45.71	13.68	3.04	5.3	1.62	3.8	3.04	3.71	65.49	7.98	3.04	2.65	3.89	7.98		3.6	5.29	3.14	5.25	5.37	17.45	5.58	12	2.51	12.1	3.67	14.49	1.48	13.61	2.39	5.71	1.77	2.46	1.12	1.04	1.83	2.27	2.5	11.01
6.69	10.07	16.21	5.32	16.41	18.55	20.1	6.08	5.47	10.6	5.84	5.7	1.22	2.65	2.59	3.42	3.65	2.65	13.94	5.7	0.61	0.53	6.16	10.26		7.14	17.71	8.88	14.18	5.37	21.05	1.81	4.78	1.43	8.82	2.39	8.31	2.45	96.03	22.34	94.84	2.17	12.48	4.47	14.13	1.77	3.59	4.52	23.22
4.25	2.65	8.43	0.76	6.69	6.36	6.48	3.8	1.22	6.89	2.27	3.8	0	3.71	0.32	2.28	6.08	7.42	28.85	10.64	0	1.59	10.37	9.12		1.71	3.65	1.6	2.96	4.11	17.14	7.07	14.75	1.03	7.56	1.65	7.69	1.08	8.95	4.41	16.26	4.74	38.25	18.77	46.48	2.11	5.61	2.82	8
6.08	5.83	22.69	8.74	6.08	9.54	3.24	5.32	1.22	6.89	1.62	4.56	2.43	5.3	5.51	4.18	3.04	2.12	11.99	2.28	1.22	0	2.92	3.8		5.14	9.89	3.14	4.62	6.68	30.75	9.95	32.93	4.17	34.47	10.42	26.64	1.88	29.43	3.94	41.6	4.85	20.42	6.54	24.05	1.43	4.6	7.34	40.61
13.37	10.6	19.45	9.5	7.29	5.83	6.48	3.04	1.82	2.65	6.48	6.84	2.43	5.3	1.62	4.56	3.65	2.65	20.42	9.88	1.82	6.36	0.97	7.98		1.66	1.51	1.65	1.66	1.43	5.48	0.9	3.58	2.97	21.8	6.12	21.97	1.31	15.06	4.15	28.51	3.25	5.86	6.86	7.22	1.54	2.65	1.54	14.91
7.29	1.06	3.24	3.04	6.08	3.71	8.1	2.66	8.51	11.66	7.13	6.46	1.22	2.12	2.92	7.22	1.22	0.53	9.08	2.28	5.47	3.71	8.43	4.94		2.23	1.83	1.28	1.71	7.93	26.15	7.18	23.32	1.08	4.91	2.66	9.45	1.03	21.68	9.09	41.7	2.17	2.96	9.84	14.18	2.23	8.76	7.23	20.83
4.86	0.53	1.62	1.14	6.08	7.95	10.05	3.8	3.04	7.95	8.1	6.08	1.82	5.83	6.81	12.92	43.76	39.22	951.17	214.29	0.61	1.06	2.59	1.9		5.88	19.03	8.72	25.81	1.48	6.74	1.54	4.88	1.88	12.73	2.02	7.01	2.05	17.9	4.1	29.6	0.91	1.01	1.38	0.99	0.74	2.27	1.22	5.3
4.25	2.12	0.97	0.76	12.16	34.45	21.72	12.54	5.47	11.66	7.13	6.08	1.22	7.95	2.92	16.34	0.61	0	6.16	3.8	4.25	6.89	1.62	5.32		2.97	5.23	2.45	3.12	6.39	25.2	12.39	31.68	2.17	12.6	4.15	10.28	1.31	17.77	3.46	14.33	1.83	3.53	8.14	11.37	2	16.13	6.97	24.2
4.86	5.3	5.19	2.28	5.47	9.54	11.99	6.46	0.61	4.77	0.65	4.18	4.25	12.72	8.1	14.82	0.61	1.59	4.21	1.52	0	2.65	2.27	11.4		3.65	1.07	2.34	1.56	1.66	6.99	1.33	3.48	4	17.71	7.13	22.7	0.91	13.67	1.7	21.61	1.88	2.21	11.12	11.53	0.68	6.55	3.88	10.34
1.82	0.53	4.21	0.38	3.65	9.01	17.83	7.22	6.69	11.66	2.59	7.6	7.29	13.25	6.81	17.1	7.29	11.66	6.81	3.8	0.61	2.12	7.46	9.88		3.25	12.6	4.36	11.22	4.68	20.42	5.53	27.01	2.17	11.22	3.19	14.18	0.74	25.14	1.91	10.96	4	18.78	11.28	18.33	1.26	5.29	3.08	18.75
4.25	5.83	4.21	4.56	11.55	20.14	31.77	18.24	3.65	11.13	6.16	7.22	1.22	11.13	9.4	22.8	0	0	7.78	1.9	1.22	3.71	7.13	2.66		1.6	1.01	1.01	0.78	0.63	2.08	0.96	2.34	2.34	16.64	5.32	17.66	1.2	5.99	0.85	7.01	4.91	15	17.6	34.69	1.43	11.66	3.4	15.68
4.25	4.24	1.62	2.28	11.55	10.6	14.59	9.88	1.82	9.01	2.92	3.42	2.43	6.89	39.88	29.64	4.86	14.31	28.85	18.24	1.82	2.12	3.24	3.42		5.48	12.48	6.33	11.53	4.4	17.58	5.74	20.62	2.4	19.91	2.34	22.12	0.86	4.03	1.12	14.33	1.71	5.42	6.81	7.22	1.54	3.4	2.82	5.71
3.04	1.06	6.16	0.76	7.9	15.9	2.92	5.7	3.04	5.83	1.95	1.9	3.65	20.67	7.78	11.78	1.82	1.59	8.1	1.9	0.61	1.06	1.3	4.18		8.79	17.45	5.32	6.7	1.03	3.72	2.23	2.86	2.91	9.83	2.18	9.35	1.31	7.18	1.54	11.89	1.08	1.2	2.71	5.09	0.8	2.96	1.01	15.11
4.25	4.24	7.46	5.7	7.29	1.59	3.57	3.8	1.82	2.12	51.22	5.7	3.04	10.07	3.24	7.6	2.43	4.24	35.01	20.14	0.61	3.18	5.19	3.42		2.11	1.7	1.49	1.77	4.97	15.31	3.67	4.83	1.08	8.57	1.28	8.47	1.37	9.58	1.44	11.58	1.94	8.76	6.65	16.52	2.45	12.22	7.61	24.83
1.82	0.53	0.65	0	21.88	42.93	62.57	35.71	7.29	5.83	4.54	1.52	3.04	4.77	1.62	9.12	0.61	1.59	56.08	9.12	1.82	6.89	2.27	6.08		2	2.14	1.6	1.35	3.31	13.8	4.1	14.96	4.57	50.72	22.71	31.68	1.48	6.93	2.34	13.45	1.2	1.39	2.66	1.97	0.57	1.95	1.49	9.14
3.65	4.77	2.92	1.14	5.47	4.24	3.57	5.32	14.59	19.61	22.37	15.96	3.04	3.18	1.3	2.66	12.16	1.06	147.18	11.02	5.47	11.66	5.84	10.26		2.05	3.02	1.86	2.49	15.24	63.01	13.35	39.89	3.94	56.33	7.07	23.73	0.63	4.98	2.13	9.76	1.2	3.84	5.69	11.01	0.57	1.45	1.12	12.31
6.08	9.01	15.56	5.7	9.72	20.14	12.32	9.88	1.82	16.43	6.81	3.42	1.22	3.71	3.24	6.84	1.82	0.53	34.69	3.42	12.16	11.66	12.97	16.34		3.31	4.16	1.33	1.71	3.48	10.4	4.04	11.27	1.14	11.03	1.33	4.57	2.17	7.56	3.08	7.89	0.74	1.2	3.72	2.08	0.4	0.25	1.33	5.82
4.86	2.65	5.51	3.42	8.51	13.78	6.16	6.46	3.04	11.13	6.81	11.02	5.47	7.95	17.18	7.6	0.61	1.06	6.16	1.9	3.04	4.77	53.17	14.44		4.05	6.24	4.68	2.39	6.16	26.78	13.3	43.57	1.54	6.11	1.86	7.32	1.2	12.98	6.86	21.45	1.77	0.88	1.22	0.93	2.17	7.44	7.07	19.63
4.25	0	1.95	0.38	7.29	2.65	5.19	3.8	7.9	11.13	6.48	3.8	0	2.65	1.62	5.7	6.08	6.89	5.84	3.42	2.43	11.66	11.99	12.92		3.48	7.12	5	4.93	3.37	10.71	5.53	9.71	5.08	23	4.63	21.09	1.37	37.24	4.73	22.75	1.83	2.14	11.43	14.39	1.31	4.28	5.11	19.89
0.61	5.3	4.21	1.9	9.72	17.49	29.83	18.24	18.23	21.2	43.12	34.95	0.61	7.42	3.24	6.08	2.43	1.06	179.28	48.63	1.82	0	3.24	3.04		5.94	11.28	6.17	6.8	5.99	26.34	6.59	28.82	3.03	24.89	7.61	20.41	0.91	10.71	2.98	10.18	10.1	24.51	21.43	39.37	3.48	10.27	7.82	26.07
1.82	0.53	0.97	3.04	9.72	14.84	9.4	11.02	1.82	3.18	29.18	4.18	1.82	4.77	2.59	4.56	3.04	2.65	103.09	11.4	2.43	6.36	304.74	90.43		0.86	2.84	1.81	2.54	9.13	37.68	17.44	46.02	1.71	12.29	2.87	8.83	1.71	15.37	7.29	32.3	2.8	9.07	3.78	9.45	0.8	2.46	2.23	10.23
1.82	1.06	1.3	0.76	13.37	15.37	18.15	8.74	1.22	4.24	8.43	12.16	1.82	3.18	2.27	3.04	46.8	33.92	396.16	130.32	4.86	3.18	4.54	4.18		3.54	8.57	5.85	13.09	4.4	23.38	6.06	23.22	0.86	6.81	1.28	5.92	1.14	14.18	4.79	17.04	0.68	0.57	1.01	0.52	1.26	18.21	10.8	19.74
8.51	5.83	92.07	23.94	3.65	11.13	4.21	3.42	4.86	13.78	4.86	15.2	0.61	9.54	4.54	9.88	12.76	12.72	93.37	14.06	4.25	2.12	4.86	5.32		8.16	15.37	14.52	28.93	6.68	31.57	10.21	37.45	2.97	15.5	5.74	25.81	1.03	7.94	1.54	5.76	1.83	4.03	4.68	4.99	1.77	3.91	5.05	21.71
6.69	6.36	8.75	3.04	3.04	6.89	3.89	2.28	2.43	3.18	3.24	3.42	6.08	7.95	22.04	12.16	2.43	1.59	9.08	0.76	1.82	4.24	0.97	7.6		5.02	8.19	6.12	5.51	5.94	34.03	6.33	29.34	4.22	27.22	4.31	22.54	4.05	30.5	4.15	56.25	2.97	14.62	3.56	14.13	0.74	3.97	2.18	6.54
9.12	3.71	4.21	1.52	3.65	2.65	1.62	1.14	4.25	5.3	9.73	6.46	6.69	9.01	3.57	8.74	5.47	4.77	7.13	9.12	0.61	3.71	6.81	7.22		3.03	2.71	1.86	2.29	2.51	9.83	3.19	8.78	3.25	26.97	6.91	28.77	0.8	4.16	1.54	3.64	5.02	10.59	12.23	20.51	1.26	5.42	2.77	23.27
4.86	15.9	8.43	2.28	9.12	19.61	17.51	20.9	19.45	29.68	215.59	69.53	1.82	2.12	4.21	3.42	1.22	3.71	13.62	6.84	2.43	8.48	35.34	23.56		3.31	7.94	5.9	8.98	4.97	16.13	4.63	8.26	0.91	5.17	1.22	4.05	0.74	8.07	1.01	4.31	8.73	13.61	25.05	61.6	0.57	2.39	1.38	4.36
2.43	3.18	3.24	2.66	1.82	2.65	0.32	3.42	10.33	23.32	13.29	10.64	3.04	3.18	1.3	2.28	3.04	0.53	65.49	9.5	1.82	1.06	2.27	1.9		5.71	8.95	3.56	4.31	3.54	9.58	5.42	10.7	1.37	9.51	0.96	2.44	4	26.78	8.03	24.77	1.71	1.7	8.03	6.39	1.83	5.17	2.93	8.41
5.47	2.65	4.86	3.8	10.94	12.19	10.7	6.46	6.08	9.01	4.54	4.18	1.22	7.42	11.02	8.74	3.04	0	46.36	5.32	1.82	1.59	9.08	9.12		2.34	2.14	2.34	0.99	3.37	11.97	5.05	15.53	2.74	12.6	2.77	5.3	1.48	7.06	1.91	4.73	1.54	3.09	4.31	5.76	1.03	1.7	1.33	7.12
8.51	4.24	4.21	3.04	10.94	7.95	8.1	5.32	0.61	3.71	2.59	2.28	0	1.06	1.3	3.8	0	1.06	4.86	0.38	0	0	3.89	2.28		2.11	8.95	4.31	8.47	4.91	19.72	4.84	18.96	3.77	62.89	8.78	34.95	1.94	6.24	6.17	20.83	4.62	22.31	19.15	27.47	1.37	1.89	3.08	10.39
2.43	2.65	3.57	1.9	17.02	12.19	17.51	12.54	4.25	10.07	4.86	10.26	1.82	2.65	3.24	5.32	12.76	10.6	103.74	23.56	9.72	29.68	211.69	90.43		2.11	6.43	4.1	10.13	4.34	21.11	4.1	19.58	3.88	24.51	6.86	30.07	1.08	5.42	1.33	11.06	2.51	1.89	1.7	1.4	0.8	2.33	2.66	11.69
12.76	13.25	35.98	7.98	7.9	10.07	6.48	5.32	3.04	7.42	1.62	10.64	5.47	21.73	32.09	31.54	1.82	1.59	7.78	3.04	0	2.12	2.27	7.98		3.31	5.1	2.5	3.32	5.25	10.9	2.34	6.18	4.34	43.67	8.94	59.67	3.42	13.42	1.81	16.62	4.17	5.92	13.56	19.94	4.11	12.6	6.86	19.68
2.43	1.59	0.97	1.14	6.69	11.13	4.21	11.02	1.82	3.71	2.27	4.18	4.86	11.13	3.24	9.5	1.82	6.36	15.24	5.32	2.43	1.59	5.84	11.4		2.28	5.48	1.97	7.12	2.91	8.57	3.94	7.74	1.03	9.7	0.85	2.23	1.2	13.67	3.4	20.26	1.77	1.7	2.66	2.34	1.83	14.56	7.5	25.19
13.98	8.48	7.78	10.26	17.63	26.5	15.89	11.02	3.04	11.66	11.99	19	1.82	9.54	3.24	6.46	4.25	5.83	28.53	11.02	2.43	1.59	3.89	6.46		3.77	11.97	6.97	19.42	7.25	27.91	6.28	7.84	1.37	20.54	2.29	7.63	2.91	26.65	7.82	35.11	2.8	8.13	7.98	12.83	2.17	4.98	2.07	10.39
0	0.53	2.27	1.14	5.47	11.13	4.86	5.32	1.22	3.71	3.24	6.08	2.43	5.83	3.89	3.42	10.33	12.72	403.94	104.1	4.25	2.12	6.16	4.94		2.97	9.7	3.4	4.31	3.37	19.72	4.52	15.63	2.05	14.05	2.98	9.04	2.57	18.27	9.63	23.89	2	2.33	9.52	8.73	1.31	2.84	1.7	3.01
3.04	4.24	6.16	3.42	6.08	5.83	4.54	0.76	4.86	3.71	0.65	2.28	1.22	6.89	4.21	5.7	1.22	4.77	8.75	3.04	0.61	4.24	8.75	6.46		3.31	3.72	1.28	2.29	3.82	14.56	2.77	7.48	1.83	8.07	1.7	6.23	3.65	35.54	14.79	54.38	0.68	1.83	3.46	2.49	1.03	2.08	4.89	15.74
3.65	3.18	2.92	7.6	2.43	2.65	7.46	2.66	6.69	14.31	5.51	12.16	12.76	24.38	70.02	59.65	9.12	17.49	20.42	14.06	1.22	0.53	3.57	5.32		2.34	9.14	2.93	5.45	1.31	3.15	1.28	1.04	4.45	29.99	3.94	11.79	1.14	19.03	3.3	22.07	2.74	12.98	14.73	18.65	6.16	51.67	21.17	76.24
7.29	5.3	10.7	5.7	18.84	15.37	9.73	13.68	3.04	3.71	6.16	9.88	6.08	5.83	8.43	14.06	1.82	2.12	11.35	1.52	3.65	4.24	8.1	3.04		3.14	6.81	3.51	6.91	3.25	7.62	2.34	4.41	0.8	7.12	1.28	2.65	0.23	2.27	0.64	4	1.37	2.08	3.78	5.51	1.37	1.45	1.06	6.44
12.76	10.6	126.76	10.64	3.65	7.95	3.89	3.42	9.72	16.96	1.3	5.32	0.61	4.77	9.08	14.06	10.33	11.13	211.37	55.09	1.22	3.18	3.57	2.66		3.54	4.1	3.35	2.7	6.96	31.95	10.48	35.58	2.85	28.67	5.27	34.17	1.43	11.47	3.51	18.85	0.91	1.45	5.42	1.92	1.31	3.21	1.54	3.48
20.66	10.6	31.12	11.4	6.08	5.3	1.95	3.8	3.04	3.71	8.1	6.46	0	7.95	4.54	6.46	3.04	5.3	49.92	8.36	1.82	6.36	6.48	7.98		2.74	7.31	2.5	8.21	4.4	19.97	3.88	10.96	1.08	5.23	1.22	3.84	0.97	5.92	2.23	11.37	3.03	7.5	9.47	19.79	5.42	14.24	9.41	32.25
10.94	8.48	13.94	3.04	24.92	22.79	21.07	22.8	9.72	19.08	3.89	4.56	3.04	7.42	9.73	7.6	1.82	0	1.62	0.76	1.82	9.01	10.05	14.06		2.05	9.64	2.77	8.15	2.11	9.33	3.51	9.45	3.31	55.45	16.49	83.2	3.37	25.46	5.32	32.62	2.45	1.83	4.57	3.64	1.31	6.55	7.87	31.94
2.43	0	0.65	0	13.98	7.42	31.77	11.78	4.86	13.78	14.59	9.5	3.04	19.08	12.64	15.96	10.94	12.19	175.71	56.23	5.47	5.3	14.26	15.96		4	8.95	4.36	10.13	5.14	10.21	4.68	3.27	2.85	16.32	4.79	19.22	0.68	8.25	2.18	14.13	1.54	3.59	5.37	5.87	1.43	4.47	2.66	11.06
6.08	3.71	4.86	1.9	11.55	14.31	10.05	11.78	1.82	3.18	3.57	3.8	1.82	8.48	7.46	8.74	0.61	2.12	31.12	9.88	2.43	4.77	16.86	33.05		6.16	17.45	4.04	6.08	2.85	13.67	3.78	10.96	4.97	22.31	7.66	30.69	1.08	52.11	5.96	31.27	1.66	5.8	3.56	5.97	0.8	1.95	1.38	4
4.86	10.07	27.23	6.84	1.82	13.78	4.86	4.56	1.22	3.71	1.3	2.66	3.04	13.25	33.39	15.58	1.22	0	23.34	2.28	2.43	2.65	1.3	7.6		1.88	2.84	1.06	0.73	3.2	8.19	2.45	6.65	3.48	32.7	5.42	6.75	1.03	13.36	4.57	30.28	0.97	2.77	6.7	9.04	1.37	3.65	4.41	20.83
7.9	9.01	10.05	1.9	9.72	14.84	2.27	7.22	6.08	12.19	28.2	17.1	1.22	5.83	14.26	4.94	1.22	3.18	11.67	4.18	4.86	5.83	9.73	12.92		6.85	34.34	15.58	43	2.34	6.87	1.6	5.61	4	28.29	10.26	37.29	1.31	62.38	25.85	85.95	1.2	0.5	3.88	2.91	1.6	4.79	2.71	9.5
10.33	6.89	5.19	2.66	0.61	4.24	4.21	2.66	2.43	4.77	9.4	8.74	4.25	10.6	11.35	6.84	2.43	3.18	16.86	8.74	1.22	3.71	3.24	10.64		6.45	14.18	8.72	13.45	3.6	17.08	5.74	14.02	4.28	47.26	3.56	20.2	1.88	8.88	2.55	18.23	0.74	1.26	1.91	1.82	2.63	8	4.47	13.97
13.98	19.08	20.1	6.46	18.84	19.08	23.99	26.6	5.47	8.48	3.57	8.74	0.61	4.24	3.24	4.94	6.08	3.18	67.11	7.6	1.82	4.77	14.59	16.34		2.28	2.58	1.54	1.35	1.88	6.93	2.23	5.76	2	10.96	1.28	2.86	3.2	10.9	2.66	5.51	1.14	3.02	7.45	11.69	1.48	4.85	2.61	8.36
4.86	6.89	3.89	2.66	16.41	27.03	30.47	18.62	4.86	13.78	6.48	10.64	1.22	2.65	3.57	1.9	2.43	5.83	4.54	3.42	4.25	7.42	12.32	6.84		2	6.49	3.35	4.83	4	15.37	3.72	8.41	1.71	6.81	0.74	6.8	0.4	20.98	3.51	33.97	2.85	18.34	9.04	14.33	1.08	5.8	3.35	7.89
5.47	5.3	7.13	4.56	21.88	36.57	17.83	23.56	19.45	24.38	8.75	10.64	4.25	13.25	60.3	60.03	0.61	1.06	3.24	1.14	4.25	2.12	3.57	7.22		1.6	2.71	1.44	2.03	2.28	8.82	2.82	8.98	1.2	5.86	1.06	2.7	2.97	29.87	4.63	28.41	3.08	12.16	10.58	13.24	1.37	8.51	3.46	19.32
3.04	5.3	1.3	1.14	13.98	23.85	8.75	7.22	4.86	14.84	4.86	11.78	10.94	19.08	15.24	13.68	1.82	1.59	29.83	5.7	12.76	13.25	23.99	17.1		4.91	6.3	4.15	4.47	4.4	12.04	3.35	7.01	4	20.98	4.47	14.91	2.28	19.72	6.59	28.41	0.97	0.88	10.26	18.18	1.37	3.59	1.28	4.15
4.25	2.65	1.62	0.76	20.66	33.39	31.12	21.28	4.25	11.13	3.57	6.08	6.69	10.6	41.5	10.26	3.04	4.77	218.83	46.73	1.22	1.59	8.75	6.08		4.22	7.5	7.71	13.24	3.03	6.87	1.91	2.91	1.31	13.61	1.01	2.91	5.02	29.8	9.79	58.64	0.34	0.57	2.34	1.3	1.48	9.51	3.4	14.85
7.9	6.89	9.4	3.8	5.47	8.48	4.21	3.42	11.55	19.61	16.53	12.54	1.22	5.3	2.92	4.56	0.61	3.18	112.49	4.94	0.61	3.18	7.13	13.3		1.14	2.96	2.02	2.6	1.83	3.28	1.76	2.8	1.48	6.81	1.33	5.66	2.74	43.86	5.16	40.77	0.8	1.13	4.89	5.04	7.02	43.04	16.65	56.04
2.43	2.65	0.32	0.38	22.49	38.16	56.08	31.54	8.51	20.14	23.34	31.16	1.82	12.19	8.75	19	1.82	4.77	103.74	13.3	3.04	8.48	6.81	9.5		2.23	4.1	2.23	3.84	4.68	10.77	2.29	3.69	2.8	14.62	6.81	12.67	1.26	15.44	4.15	23.48	7.53	61.63	17.23	68.76	1.26	1.7	1.97	4.67
1.82	4.24	6.81	1.9	12.16	13.78	19.45	12.92	17.02	21.73	23.34	22.04	0.61	1.59	1.62	4.56	1.82	1.06	18.8	10.26	1.22	2.12	2.27	4.94		2.34	6.62	2.66	7.48	1.31	6.24	1.81	2.96	3.03	17.58	3.72	19.42	0.46	3.15	0.64	4.05	2.17	2.96	9.57	18.75	0.51	10.33	5.8	16.88
4.25	4.24	2.59	2.28	7.29	4.24	3.89	5.32	4.86	18.02	24.96	20.52	0.61	1.06	1.62	8.74	7.29	14.31	60.95	35.71	4.25	1.59	4.21	2.66		3.71	7.12	2.87	5.56	3.88	5.92	1.91	6.34	1.54	4.85	0.9	2.86	1.03	15.44	1.97	26.12	3.37	18.21	22.66	34.49	0.4	7.94	2.34	22.33
13.37	12.19	9.73	9.12	12.16	11.13	18.8	9.5	3.65	3.71	1.95	7.22	3.65	5.83	2.92	6.08	4.25	1.06	18.8	3.42	6.69	3.71	16.21	4.94		3.25	5.42	2.5	2.13	5.42	21.17	5.42	19.27	2.4	20.92	3.67	37.55	0.63	4.54	1.33	12	4.97	7.12	11.91	19.63	0.8	1.07	0.96	2.49
4.25	3.18	7.46	2.28	26.13	34.45	23.99	14.44	13.37	27.03	12.64	35.71	1.82	12.72	7.13	13.3	3.04	4.77	5.51	2.28	9.72	23.85	16.53	17.48		3.42	9.01	1.86	4.62	3.48	12.22	4.41	13.87	2.4	16.45	6.01	18.39	3.94	23.25	11.38	34.07	2	2.14	7.82	8.73	2.34	4.22	3.62	8.83
4.25	8.48	6.48	5.7	9.12	7.95	11.99	7.98	11.55	29.15	93.04	40.27	0.61	2.12	0	2.28	1.22	1.06	10.05	5.7	8.51	13.78	20.75	23.18		2.57	6.3	1.91	3.64	5.54	16.13	3.88	2.96	3.03	64.71	17.76	33.14	2	21.05	4.41	19.68	3.08	4.28	11.22	20.26	1.14	1.07	1.17	5.19
2.43	1.06	4.54	0.38	9.72	6.36	12.64	12.54	3.04	3.71	8.1	2.66	1.82	0.53	20.42	6.84	1.22	6.36	21.72	14.06	0.61	1.06	2.27	3.42		5.99	11.85	7.61	10.8	2.05	4.6	2.39	2.8	1.48	22.37	3.78	27.73	1.54	10.84	2.13	13.71	2.17	2.14	17.44	21.14	0.23	2.08	1.38	6.7
3.65	0	1.62	0.38	9.72	24.91	26.26	22.04	7.9	18.02	96.28	56.61	7.9	16.43	18.15	17.86	2.43	0.53	7.13	1.52	4.25	11.13	12.97	19.76		1.6	1.01	0.53	1.4	1.94	12.79	2.07	9.09	4.22	52.17	8.35	26.8	2.74	12.41	2.87	22.59	1.71	7.81	3.3	4.67	1.26	2.14	0.85	2.39
9.12	10.07	28.2	16.72	15.8	15.9	22.37	11.4	9.72	13.25	74.89	12.16	12.76	28.09	26.58	39.51	0	0	32.09	8.74	1.82	2.65	15.89	5.32		6.16	12.6	5.32	4.62	2.17	10.21	1.38	4.62	2.11	12.98	2.82	11.58	0.86	20.35	4.84	11.17	2.34	8.76	3.4	5.25	2.45	5.48	4.63	28.77
3.65	2.12	11.99	9.12	15.19	20.67	21.4	12.92	1.82	3.18	10.37	4.94	3.04	2.65	3.24	5.32	0.61	0.53	3.89	2.28	3.04	1.06	3.89	3.42		4.57	9.39	7.71	7.79	3.42	9.39	2.98	3.58	7.48	46.63	10	42.43	0.46	4.66	0.8	7.01	7.25	37.24	22.98	38.64	3.25	19.47	3.88	22.59
7.9	1.59	1.95	0	20.06	19.08	14.26	13.3	7.9	19.08	13.62	12.92	7.29	9.01	15.24	5.7	7.9	9.01	48.3	12.54	15.19	11.66	12.32	11.4		1.54	1.7	1.22	2.23	3.88	12.04	3.94	8.62	0.46	7.75	1.76	8.83	1.2	12.85	3.19	17.92	1.71	5.67	2.13	5.87	1.26	0.95	0.96	1.35
4.86	2.65	1.3	0.76	5.47	8.48	15.56	3.42	7.29	19.61	10.7	12.92	0.61	6.89	3.24	9.5	3.65	4.77	3.89	0.76	1.82	1.59	8.75	4.94		2.17	4.85	4.25	9.66	2.11	4.85	1.91	1.71	2.91	26.65	10.16	26.33	0.86	26.09	3.78	21.45	3.14	4.03	8.4	5.76	3.14	13.99	8.67	37.5
3.65	10.07	35.66	11.4	9.72	19.08	6.81	4.56	6.69	9.54	9.08	11.78	2.43	5.83	4.54	5.7	7.9	9.54	12.97	13.3	0.61	1.06	8.75	6.84		3.6	4.22	2.29	3.79	1.14	3.21	1.12	3.27	1.26	5.67	1.65	3.79	3.2	13.11	3.83	30.28	4.34	12.22	10	16.78	0.97	2.21	3.14	9.66
4.25	6.89	2.59	4.56	8.51	17.49	3.89	3.8	0.61	6.36	5.84	8.74	0.61	8.48	3.89	6.84	2.43	0	15.24	0.76	6.69	7.42	17.83	18.24		4.05	3.59	1.76	4.52	2.85	10.77	1.91	6.02	3.25	17.45	4.57	11.69	2.34	7.56	4.25	11.84	1.2	2.21	1.17	2.44	0.97	2.9	1.22	20.98
3.65	2.12	2.59	3.8	8.51	5.83	9.08	7.6	4.86	15.9	62.57	19.76	1.82	6.89	4.54	7.98	3.65	10.07	11.99	10.64	0.61	2.12	6.48	10.26		1.94	6.24	2.55	2.49	7.82	40.83	10	32.3	2.85	23.57	5.27	18.33	1.26	6.55	1.97	11.01	2.17	1.2	5.16	4.67	1.2	10.4	3.88	33.24
4.25	5.83	5.19	3.8	3.65	9.01	21.4	14.06	0.61	6.89	3.57	4.56	3.65	13.25	5.84	10.64	3.65	8.48	33.07	9.12	3.04	5.83	20.75	20.52		3.14	2.9	2.77	0.99	7.14	25.08	12.13	26.38	2.91	29.11	2.82	23.53	0.4	6.36	1.17	7.17	1.37	0.95	2.66	1.51	0.74	2.33	2.61	11.79
5.47	6.89	3.24	2.66	5.47	6.36	10.05	1.52	6.08	4.77	12.64	4.94	0.61	2.12	20.1	22.04	4.86	10.6	100.5	15.96	1.22	2.65	7.13	12.54		2.85	6.81	3.19	7.63	5.25	21.74	4.73	16.98	5.94	36.29	9.95	27.11	1.94	9.07	5.05	21.29	0.8	1.32	2.71	1.35	1.14	3.78	0.96	6.08
7.9	2.65	14.91	3.42	6.08	3.71	7.13	4.18	5.47	21.2	29.83	23.18	0.61	1.06	0.65	2.66	4.25	2.12	14.91	1.52	0	1.06	2.92	1.52		4.62	17.27	8.46	22.18	6.11	20.42	12.34	23.48	0.63	2.52	1.49	2.08	1.83	8.19	4.25	19.37	6.51	29.8	29.2	70.06	1.26	4.85	1.54	9.5
12.76	11.66	11.67	6.84	9.12	13.78	30.8	15.2	1.82	11.13	8.1	13.3	6.69	29.15	55.44	41.03	4.25	2.12	3.57	3.04	1.82	4.77	1.62	3.8		2.85	5.04	2.34	2.96	3.71	11.28	4.1	5.56	1.94	43.29	5.85	29.76	1.08	5.8	1.76	8.62	1.14	1.89	1.97	1.14	3.65	23.19	6.75	40.3
3.65	4.77	17.51	9.88	7.9	9.01	20.1	7.22	6.08	7.42	9.4	10.64	4.86	15.9	38.9	20.52	10.94	5.3	44.09	19	0	1.06	4.21	14.06		2.51	1.83	1.65	3.53	4.11	6.99	1.01	3.38	4.62	33.84	11.33	40.56	1.14	3.15	3.46	21.92	3.54	3.4	6.17	10.7	4	20.48	10.69	39.84
8.51	5.3	3.57	2.66	10.33	17.49	9.4	6.08	6.08	8.48	73.59	8.36	1.82	4.77	20.1	20.52	1.22	0.53	2.27	3.42	2.43	6.36	13.94	30.78		4.51	7.31	7.61	26.12	1.48	9.33	1.7	3.74	3.94	22.81	2.87	10.44	0.23	2.84	1.97	4.93	8.68	24.45	22.23	37.86	0.63	1.7	1.44	8
23.1	41.34	52.19	19.38	4.86	14.31	26.58	15.58	14.59	27.56	114.44	36.47	1.22	13.78	25.29	35.71	11.55	10.07	198.73	58.51	3.65	2.65	5.19	6.84		3.48	4.91	3.46	4.62	3.03	11.28	3.51	13.66	3.03	15.56	3.83	9.76	2.23	5.67	3.78	14.54	1.43	1.51	2.77	4.41	0.68	1.39	3.83	13.71
1.82	1.59	2.27	3.04	7.9	9.54	8.1	11.4	2.43	5.3	3.24	7.22	7.9	9.01	3.57	8.74	3.04	0.53	13.29	8.36	1.82	7.95	13.62	20.9		2.17	2.46	0.59	0.88	5.77	24.51	5.05	21.66	2.74	31.88	5.16	6.23	1.37	8.13	3.24	8.15	1.48	1.26	1.76	1.25	3.42	35.48	23.51	80.55
5.47	2.65	8.1	3.8	3.65	8.48	14.59	22.8	8.51	16.43	8.43	12.92	2.43	5.83	5.51	5.7	6.08	8.48	3.89	3.8	1.22	4.24	14.91	41.41		3.71	16.76	4.73	8.57	4.34	36.8	8.14	48.04	0.51	2.14	0.59	1.87	2.97	23.57	2.71	30.33	2.05	4.16	2.07	5.25	1.26	2.02	3.24	13.04
3.04	2.12	0.32	0	4.25	14.31	8.75	7.22	3.65	9.54	4.21	3.04	0.61	1.59	1.3	1.9	4.86	7.95	12.64	7.22	2.43	7.95	35.98	20.14		1.54	3.53	0.85	2.18	11.7	46.06	10.74	37.97	4.68	33.9	13.14	52.72	1.83	6.24	1.65	4.36	4.4	8.13	7.29	6.96	0.86	3.59	2.23	6.18
0.61	0	2.27	1.14	4.25	19.08	10.05	8.36	0.61	2.65	1.3	2.28	3.04	13.25	5.84	14.06	0.61	1.06	5.84	1.52	0.61	0.53	5.19	5.7		1.43	2.02	1.17	1.61	6.79	25.9	8.67	27.94	3.71	20.1	8.83	34.43	0.86	5.29	2.02	9.35	1.37	1.01	5.11	7.43	1.54	3.4	1.65	18.07
1.82	1.06	2.27	0.38	11.55	16.96	11.02	13.68	1.82	6.89	5.19	6.08	17.02	26.5	36.96	28.88	5.47	11.13	37.61	21.66	0.61	0.53	3.89	6.46		2.23	5.42	2.23	6.8	1.54	4.03	0.96	2.54	2.45	14.68	3.3	14.23	0.51	6.3	0.37	5.92	2.8	4.16	7.82	6.75	1.48	6.11	2.34	13.87
13.37	6.89	8.75	2.66	8.51	15.9	14.26	7.98	8.51	5.3	26.58	9.5	0	4.24	4.54	9.88	1.82	6.89	4.54	5.32	4.25	7.95	11.35	6.08		4.11	1.32	1.86	0.52	2.34	7.18	1.6	5.3	4.05	12.48	7.13	17.4	1.14	8.32	1.17	5.14	1.88	2.33	8.78	5.87	2.17	3.47	7.23	39.78
1.22	0	1.62	1.14	11.55	28.62	8.43	21.28	21.88	28.62	186.08	54.33	3.04	15.9	7.13	4.94	7.9	19.61	67.11	37.99	1.82	0.53	4.21	6.46		5.08	3.02	3.78	2.54	1.83	6.11	2.13	8.67	6.28	22.5	8.3	22.7	0.63	7.81	1.06	11.58	1.54	3.02	2.66	3.69	0.51	7.25	3.78	12.72
4.25	3.18	2.59	4.18	1.82	12.72	37.61	11.78	7.29	7.42	5.51	9.5	1.82	3.71	0.97	3.04	1.22	3.18	6.48	3.42	9.72	10.07	59.97	31.92		3.48	10.84	4.25	8	3.37	6.18	1.97	5.09	1.83	14.56	3.3	14.96	0.91	7.62	1.54	10.59	4.97	11.03	14.15	26.8	1.48	10.59	6.81	17.92
13.37	10.6	35.66	11.4	10.33	5.3	72.62	2.66	10.33	13.25	19.13	34.57	3.04	5.3	8.43	6.84	3.65	1.06	120.6	14.06	3.65	5.3	35.98	30.78		2.91	4.6	7.87	10.44	8.16	25.96	12.34	37.45	3.03	19.53	6.59	23.94	0.91	5.04	1.97	4.26	4.22	20.23	15.53	45.13	0.68	1.7	1.06	4.67
3.04	1.59	6.16	2.28	4.86	5.3	1.95	4.94	2.43	4.77	0.97	1.52	4.25	6.36	6.16	11.02	0	1.06	15.24	1.52	0.61	1.06	1.3	1.9		6.22	6.49	6.7	3.12	2.4	8.95	2.02	3.53	1.48	10.77	3.88	18.18	2.8	12.54	4.57	14.44	2.23	4.85	7.02	10.75	1.94	3.78	2.87	11.43
6.08	1.59	6.48	3.04	9.12	6.36	9.4	9.12	4.86	5.3	11.35	7.98	7.9	20.67	45.39	38.37	6.08	8.48	59	10.64	4.25	3.71	5.51	6.08		2.17	8.51	3.24	9.14	3.54	10.08	2.87	7.53	1.71	12.79	2.71	8.83	1.54	2.02	1.44	6.39	4	2.84	3.94	2.75	4.34	9.51	8.19	32.1
7.29	2.65	13.29	2.28	12.76	11.66	11.99	8.36	3.65	2.12	2.27	9.88	1.82	11.66	0.65	1.9	4.86	5.83	10.05	7.98	3.04	2.12	18.48	14.06		0.63	0.76	0.85	0.73	5.08	20.86	4.63	17.55	2.51	21.42	4.36	11.89	0.86	4.54	1.44	8.1	4.57	15.12	12.98	11.79	2.11	6.74	2.77	11.74
1.22	1.06	5.51	0.38	7.29	10.07	9.08	8.36	11.55	16.96	6.16	4.18	0.61	5.3	6.16	8.36	0.61	1.06	11.67	0.76	1.82	4.77	2.92	4.94		8.73	21.05	8.67	8.78	2.91	24.39	4.47	22.18	5.31	19.28	10.05	29.34	0.63	26.72	1.54	18.85	2.63	3.65	12.71	17.4	1.88	1.45	7.39	20.83
1.22	2.12	4.86	0.76	9.12	32.86	15.24	9.5	4.25	10.6	12.64	14.06	2.43	10.07	10.7	8.36	2.43	10.6	13.94	9.12	6.69	14.31	19.78	21.28		6.74	13.17	5.42	5.19	6.79	23.06	5.8	18.07	1.37	9.64	1.76	13.71	2.34	16.26	2.55	22.23	1.83	2.58	4.73	9.56	3.2	4.6	7.87	42.33
2.43	4.77	6.16	3.04	17.02	22.26	12.64	14.44	2.43	9.01	6.16	7.98	1.82	4.77	1.95	1.52	5.47	6.36	3.24	7.6	13.37	2.65	29.83	11.4		8.51	13.74	4.15	7.37	2.23	5.73	2.29	4.36	6.22	37.74	16.49	61.54	3.03	22.68	9.47	49.29	2.57	4.85	8.56	15.48	1.43	3.09	2.07	4.1
10.33	7.95	20.1	3.42	3.04	9.54	1.62	2.66	6.69	6.36	12.64	6.46	1.82	12.19	13.29	13.3	1.22	1.59	9.08	1.52	4.86	3.18	3.57	1.9		2.4	1.89	0.96	1.04	4.28	10.4	4.41	5.97	2.23	12.35	2.98	7.53	0.68	5.1	1.54	9.35	1.83	6.49	14.57	27.73	2.51	6.93	6.06	17.4
4.25	5.3	0.32	1.52	13.37	24.38	18.15	15.96	6.08	21.73	13.94	17.48	13.98	24.91	37.61	50.15	4.86	4.77	60.3	11.4	0.61	3.18	3.24	6.84		3.08	5.61	2.71	6.65	2.57	11.28	5.69	10.34	3.03	16	4.52	12.21	5.08	42.6	11.01	39.42	1.08	1.26	8.83	14.28	0.63	6.36	2.13	7.17
2.43	4.77	2.27	2.28	3.04	3.18	2.27	3.42	12.76	34.45	13.62	30.78	7.29	15.37	10.05	15.96	3.65	5.83	44.41	7.6	2.43	6.36	2.27	5.7		3.25	5.92	3.35	5.76	11.53	33.52	21.01	27.79	0.63	4.28	1.44	3.58	2.8	15.31	3.03	27.27	1.88	6.68	7.29	11.27	1.37	2.39	1.17	5.61
10.94	12.72	2.92	4.56	5.47	6.36	6.81	4.18	7.9	13.78	6.81	11.02	9.12	32.86	72.29	49.01	37.07	27.03	1296.43	160.34	0	3.18	2.27	8.36		2.97	4.03	1.7	2.23	2.11	10.9	3.46	9.09	2.4	3.15	1.65	2.6	1.48	10.4	3.03	12.67	3.37	3.91	10.21	13.35	1.2	2.39	1.49	5.56
5.47	9.54	6.48	5.32	14.59	21.2	5.84	8.74	1.22	5.3	3.57	3.04	0.61	3.18	1.95	10.64	1.82	4.24	11.99	7.98	4.86	9.01	38.9	16.72		0.74	2.33	0.64	1.25	5.54	27.6	7.5	27.06	1.6	13.93	2.18	12.46	1.77	9.45	4.89	12.31	2.23	6.18	2.87	4.57	1.26	0.82	0.59	3.06
6.69	9.01	5.19	3.04	6.69	14.84	9.4	3.42	2.43	12.19	6.81	4.18	3.04	8.48	29.18	32.3	3.04	2.65	9.4	1.9	0	1.06	6.81	9.5		4.34	4.22	2.93	4.57	6.74	24.95	9.52	33.86	1.77	9.07	1.22	5.45	0.46	5.73	2.39	9.3	3.2	7.62	9.25	20.83	1.88	3.4	2.34	5.92
3.65	4.24	2.27	3.8	13.98	31.27	25.61	15.58	3.04	10.6	10.37	4.56	2.43	5.83	1.95	2.66	3.65	4.24	2.92	4.18	0	0.53	1.62	4.94		1.71	1.39	1.17	1.35	12.44	38.75	9.31	18.7	1.37	4.22	1.97	4.78	0.8	11.66	4.04	20.1	1.2	11.34	6.06	7.06	0.63	1.89	1.54	3.84
9.72	5.3	45.39	4.18	2.43	5.83	2.59	1.14	12.76	25.44	50.9	30.02	1.82	10.6	4.21	8.36	11.55	11.13	25.94	9.12	1.82	4.24	4.86	7.98		2.51	4.79	3.08	2.49	2.63	15.69	3.19	3.22	1.66	7.75	1.6	10.49	1.37	17.83	7.29	38.85	7.08	13.23	20.85	24.36	1.14	2.27	2.18	13.35
5.47	6.36	14.91	6.08	3.04	7.95	0.97	2.66	6.69	3.18	39.55	10.26	1.82	7.42	15.24	14.44	0.61	3.18	8.75	6.84	1.82	1.59	1.62	3.8		1.08	1.32	0.48	0.73	5.54	16.57	5.53	9.35	2.63	13.61	4.15	10.34	0.63	18.59	4.41	27.58	4.68	8	14.84	18.65	6.22	35.41	18.3	54.58
3.65	2.12	0.32	2.66	18.84	26.5	26.26	16.34	13.98	19.61	5.19	4.94	5.47	9.54	29.18	17.1	4.86	4.77	16.53	5.32	3.65	7.42	9.73	8.74		2.45	2.77	1.33	1.09	4.85	17.33	8.94	24.83	2.11	18.02	7.66	30.85	2.34	12.92	6.22	19.84	2.23	2.02	14.2	23.16	2.34	4.03	3.14	5.97
2.43	3.71	1.95	2.28	21.27	14.84	39.23	24.32	5.47	10.07	3.89	10.26	1.82	3.71	1.62	2.66	14.59	12.19	53.82	22.04	1.22	6.36	7.13	7.22		2	4.28	1.28	2.96	6.28	23.88	9.89	34.17	1.37	14.05	2.29	13.61	0.91	4.41	1.22	3.64	3.77	5.8	7.87	10.85	0.91	2.27	3.24	9.3
6.08	1.06	3.24	0	15.19	27.56	20.1	26.22	3.65	14.31	9.4	17.86	4.86	8.48	6.48	19.38	1.82	12.72	31.77	10.64	2.43	11.66	13.29	17.86		2.17	7.94	4.52	8.93	2.8	12.04	2.77	6.65	1.88	13.86	2.34	13.66	3.65	32.58	4.63	29.55	1.48	1.45	1.6	4.36	1.66	8.51	6.65	31.01
3.04	0.53	4.21	2.28	10.33	21.73	28.85	14.44	12.16	20.67	24.31	24.7	4.25	18.55	29.5	21.28	2.43	6.89	2.92	3.8	1.22	6.36	0.32	2.28		1.03	1.39	1.06	0.73	11.02	55.39	26.96	86.27	1.43	11.91	2.02	9.19	2.05	4.41	1.86	8.98	2.28	3.15	5.9	3.43	0.91	4.79	2.02	4.78
10.33	9.54	9.73	4.18	17.63	15.37	17.83	16.72	8.51	21.73	10.05	13.3	3.04	6.89	4.21	4.18	2.43	1.06	29.5	6.46	3.04	9.54	8.43	6.46		6.05	16.57	6.01	10.44	2.85	5.23	3.46	4.83	3.2	19.34	8.51	22.9	0.57	3.59	0.9	11.01	3.03	18.84	7.98	9.82	1.6	5.36	1.91	19.27
1.22	1.06	5.19	0.76	5.47	18.55	11.67	12.16	9.72	4.77	6.81	6.08	2.43	3.18	1.3	4.18	1.82	0.53	55.76	4.56	2.43	7.42	16.21	15.96		3.31	5.36	6.17	7.74	5.02	20.16	6.86	25.5	1.88	18.15	2.55	5.56	2.23	18.59	4.1	28.77	1.14	0.76	3.62	3.01	0.74	2.77	3.46	14.7
4.25	1.59	3.57	1.52	3.04	13.78	13.62	8.74	2.43	27.56	80.07	71.81	4.86	11.13	15.89	9.12	2.43	2.65	33.39	8.74	0	0.53	0.97	5.7		2.17	4.73	1.54	2.96	2.85	17.2	2.07	7.63	2.17	8.13	3.14	5.09	2.57	6.3	2.13	4.73	2.05	9.26	7.13	10.44	2.23	6.24	2.71	7.89
9.72	5.3	8.75	4.56	9.12	17.49	11.99	7.98	20.06	43.99	96.61	34.95	0.61	2.65	1.3	2.28	1.82	7.95	29.5	11.4	4.25	17.49	10.7	15.58		3.6	4.91	3.62	3.95	2.85	10.4	1.81	2.18	2.23	20.23	4.04	13.97	0.8	4.54	0.53	6.49	4.45	13.42	11.01	17.09	0.8	2.65	2.07	2.86
15.19	9.54	7.78	6.84	11.55	21.2	16.86	15.58	6.08	7.95	4.54	7.22	1.82	4.77	3.24	4.18	9.72	12.19	487.9	88.15	2.43	0	5.51	3.8		4.28	7.75	4.84	7.27	1.14	3.97	0.8	2.29	1.2	12.92	3.35	9.04	1.26	13.55	1.54	26.23	4.45	11.15	15.42	25.5	1.43	2.52	1.38	4.26
4.86	3.71	3.57	7.22	3.65	4.77	5.19	3.8	6.69	7.42	2.27	6.46	6.08	16.43	95.31	44.83	6.08	4.77	6.48	1.9	3.65	12.19	61.6	47.49		3.6	13.55	4.95	10.28	4.4	18.78	6.59	8.57	1.43	6.11	1.54	3.32	1.2	25.02	2.39	17.4	5.08	24.95	11.33	12.05	2.51	14.3	8.24	34.75
3.04	1.06	1.95	0.76	9.12	20.67	14.59	17.48	1.22	5.83	0.97	3.04	3.65	11.13	4.86	8.36	4.25	4.77	25.94	14.06	0.61	13.78	12.32	13.3		1.48	3.59	1.7	2.86	3.03	11.97	1.97	9.45	2.34	15.12	4.04	11.01	4.74	21.61	15.05	53.55	1.37	5.67	7.02	6.02	1.54	4.54	2.13	12.15
7.29	1.59	0.32	0	9.72	12.19	4.86	9.12	8.51	9.54	29.5	16.34	2.43	12.19	2.92	4.94	1.82	2.12	50.57	8.74	3.65	1.59	1.95	2.28		4.11	13.42	6.28	12.62	5.37	24.89	5.37	15.84	2.91	18.97	4.1	10.39	0.8	42.03	4.95	15.68	2.68	1.83	6.7	6.44	0.4	0.95	1.12	3.95
1.22	0	0.97	0.76	15.19	11.66	10.37	4.18	5.47	18.55	2.92	3.42	1.82	5.3	3.24	4.18	7.9	6.36	113.79	19	1.22	2.65	6.48	20.14		3.71	9.39	4.84	8.41	1.71	7.69	3.94	12.52	0.86	15.69	2.61	3.64	1.43	12.92	4.63	15.43	1.2	2.33	1.54	3.12	0.74	1.45	0.64	3.95
3.65	1.59	0.97	1.14	7.29	6.36	2.59	4.18	4.86	11.66	9.73	14.82	6.08	23.32	21.07	44.83	1.82	1.59	11.67	3.04	1.82	3.18	9.08	10.64		2.4	5.04	2.29	1.77	2.97	9.51	3.62	10.8	2.8	49.72	9.52	25.34	1.43	10.14	1.86	10.85	0.91	0.76	4.36	5.04	2.74	14.11	7.5	30.33
3.65	2.12	8.1	4.18	3.65	5.3	1.3	4.18	3.65	4.24	0.65	4.94	2.43	4.24	2.92	16.34	6.08	8.48	17.83	11.4	1.82	1.06	1.3	2.66		3.54	6.68	3.51	5.92	3.82	18.97	4.25	14.13	7.02	97.86	18.03	30.02	3.2	26.72	6.38	28.2	7.36	25.46	22.12	61.91	1.71	3.47	3.08	6.28
1.22	7.95	4.54	5.32	4.86	3.18	8.1	1.9	8.51	13.78	11.02	10.64	3.04	15.9	51.87	66.11	2.43	0	47.01	19	4.86	5.3	15.56	14.82		3.82	7.94	3.88	4.78	2.34	4.98	1.76	2.34	4.91	28.8	5.69	22.54	1.77	5.92	2.18	4.93	0.68	1.2	2.5	2.44	0.91	5.36	3.19	7.63
4.25	3.18	5.51	1.9	8.51	5.3	14.59	4.18	1.82	8.48	3.57	3.8	10.33	9.54	47.98	20.14	4.86	2.65	10.7	6.84	2.43	0	2.59	1.52		3.08	6.43	3.24	5.82	4.17	11.78	4.63	8.47	2.97	63.89	14.63	54.38	3.25	23.06	5.32	34.85	2.63	2.27	7.92	7.58	1.08	0.76	1.76	4.31
8.51	6.36	11.67	4.18	21.27	15.9	24.96	15.96	1.22	9.01	3.57	7.6	1.82	6.36	3.24	6.46	1.22	3.18	22.69	1.9	1.22	5.83	3.24	11.4		4	5.67	2.61	2.44	2.28	8.63	1.76	5.04	3.42	23.63	11.33	46.79	3.03	32.14	4.47	47.99	1.48	1.13	4.63	2.86	0.68	7.25	1.86	19.84
5.47	3.18	4.54	4.56	9.12	13.25	15.89	8.36	9.72	12.72	3.24	9.88	0.61	4.24	1.95	2.66	4.25	3.71	25.29	6.46	9.12	2.65	15.56	6.46		5.82	6.11	6.75	2.54	9.02	41.71	10.48	43.57	1.77	11.91	3.62	6.91	0.8	4.73	1.91	5.56	0.63	0.88	3.51	2.75	0.68	1.64	0.74	5.51
3.04	1.59	2.27	2.66	14.59	11.66	10.37	9.12	0	1.59	0.65	1.9	4.25	8.48	11.35	10.26	0	0	8.75	0.76	1.22	4.77	0.32	1.14		2.28	6.3	2.39	6.7	2.63	25.39	2.93	6.23	1.08	7.44	2.34	9.3	1.54	26.65	5.11	13.19	1.88	3.53	10.8	12.41	1.88	2.65	2.39	3.84
5.47	2.65	6.48	2.28	7.29	10.6	1.95	3.42	2.43	11.66	3.24	4.18	0	5.83	4.54	0.76	7.9	3.18	134.86	28.5	0.61	1.06	3.57	1.9		3.25	8	3.03	6.44	3.54	16.82	2.29	8.57	0.97	7.62	1.28	1.97	0.74	3.78	1.91	5.56	0.91	2.33	4.68	2.18	2.4	6.81	2.77	8.62
3.04	3.71	2.27	2.66	22.49	31.27	21.4	16.72	3.65	9.54	34.69	6.84	14.59	24.38	150.42	54.33	1.82	0	2.92	2.28	2.43	2.65	7.13	11.02		1.2	4.66	2.5	5.14	8.33	22.5	4.84	12	1.2	7.12	2.07	6.65	1.83	18.27	5.32	23.99	3.03	10.96	7.98	15.68	2.45	3.53	4.63	18.02
4.25	2.12	6.16	4.18	4.86	17.49	10.37	10.26	7.29	10.6	10.37	6.46	6.08	4.77	8.1	12.92	1.22	3.71	17.51	7.22	17.63	48.76	74.89	57.37		1.2	3.21	0.69	1.87	3.48	25.27	5.85	26.85	2.91	55.01	31.75	88.08	0.74	11.53	9.52	28.56	1.48	1.39	2.82	1.71	1.71	2.14	2.61	25.81
1.82	3.71	0.97	1.52	8.51	10.6	4.54	8.36	11.55	25.97	48.3	38.37	0.61	17.49	14.91	22.8	1.82	2.12	4.86	5.7	2.43	11.13	17.83	7.6		2.11	1.7	1.97	2.03	2.34	9.01	1.7	6.18	1.26	10.96	1.76	5.51	3.6	23.63	7.92	40.51	2.51	3.72	4.63	6.54	0.97	3.65	3.24	15.01
0.61	4.24	1.95	4.94	7.29	10.6	8.43	6.46	1.22	2.12	0.32	1.52	3.04	9.54	11.02	9.12	6.08	6.36	30.47	13.3	0.61	2.12	1.62	1.14		3.71	10.96	3.4	11.74	2.85	8.95	3.83	9.5	1.94	8.76	2.13	7.95	3.48	21.49	7.61	30.33	2.34	5.42	9.68	9.97	0.68	1.76	4.68	15.48
8.51	9.01	9.4	5.32	9.12	15.9	13.62	6.84	4.25	16.96	41.17	23.94	3.04	4.24	1.62	6.46	6.08	6.36	6.81	3.8	5.47	12.19	13.29	10.26		2	2.14	1.38	0.93	1.94	4.22	1.7	2.7	1.83	9.7	2.13	7.58	1.6	13.93	2.82	10.75	1.37	1.13	2.29	1.92	1.08	12.73	4.79	30.12
4.86	2.12	7.13	5.32	9.72	9.54	6.48	5.32	1.22	6.89	8.1	7.22	7.9	13.78	4.86	5.7	2.43	13.25	46.36	17.48	1.82	3.18	7.13	10.64		2.68	6.62	3.99	7.17	5.19	17.39	5.42	11.11	0.91	4.6	1.06	3.27	1.2	6.62	2.71	4.73	4.57	15.37	21.22	69.59	2.45	12.29	5.85	32.88
8.51	5.83	16.21	5.32	7.29	8.48	16.21	6.46	6.69	20.14	57.71	25.46	1.22	29.68	13.62	43.31	4.86	12.72	28.2	18.62	1.82	1.06	3.24	4.56		2.91	7.75	3.35	7.17	1.88	6.24	1.81	5.87	4.17	28.1	4.2	29.71	1.94	16.64	5.58	36.67	2.28	1.95	6.28	2.23	3.14	9.26	4.63	17.97
1.22	0	1.3	0.76	19.45	24.91	15.56	13.3	2.43	6.89	0.97	4.56	0.61	3.71	1.3	5.7	0.61	0.53	12.97	2.66	1.22	0.53	3.57	4.94		1.26	0.95	0.9	0.68	7.14	38.25	13.14	57.29	3.82	30.12	11.38	43.94	2.57	7.56	2.87	11.06	0.68	1.45	6.7	6.54	1.88	3.21	3.03	11.27
1.82	3.71	7.46	4.18	9.12	15.9	6.16	10.64	9.12	15.37	14.26	6.84	0.61	3.18	1.95	4.94	6.08	4.77	8.75	4.56	8.51	19.08	52.19	14.82		4.51	7.44	6.81	13.71	4.4	23.06	4.73	12.15	2.11	44.68	12.45	28.62	0.74	11.47	1.7	15.01	2.45	4.79	3.62	5.19	1.14	3.09	3.72	19.48
9.72	7.42	6.81	2.28	3.65	6.36	5.19	4.56	9.72	20.14	66.46	28.12	0	2.12	0	1.9	6.69	12.72	135.19	16.34	3.65	9.54	7.13	26.6		7.31	19.53	7.71	16.72	4.4	18.71	3.3	18.96	4.17	18.21	4.79	11.84	1.48	9.26	1.86	7.43	7.14	18.9	18.61	60.77	0.8	1.89	1.22	6.96
3.04	1.06	0.65	0	12.16	22.79	7.13	12.16	4.25	6.89	19.45	6.08	4.86	10.07	2.92	6.46	0.61	0.53	33.39	9.5	1.22	7.42	4.21	5.7		2.17	4.73	1.91	2.75	1.43	11.85	3.03	7.79	3.88	32.83	22.18	57.39	3.82	20.23	5.48	16.1	2.34	2.84	11.54	8.05	2.51	10.96	2.98	10.75
6.08	5.3	8.1	3.42	11.55	18.02	11.99	11.78	1.82	1.59	0.32	1.14	6.08	11.66	6.81	10.26	0.61	1.59	8.1	2.66	0	4.77	11.99	13.68		8.11	13.99	10.11	10.13	2.51	13.67	1.28	7.37	2.11	7.81	1.17	4.31	1.03	10.27	1.49	13.24	1.71	5.23	3.03	6.6	0.57	1.83	0.74	3.84
14.59	12.72	10.05	7.98	6.69	8.48	2.92	4.56	9.72	20.14	10.37	15.58	0.61	4.24	1.62	4.18	1.82	4.77	49.92	10.64	3.04	2.65	8.1	11.4		2.45	2.52	1.49	2.86	3.94	12.1	1.86	4.78	1.88	8.88	2.77	8.47	4.51	24.83	6.65	31.32	2.34	5.23	8.62	10.34	2.28	5.67	7.13	24.25
3.65	5.83	8.75	3.42	10.94	7.95	6.16	5.32	1.22	9.01	16.21	8.74	3.04	1.59	9.73	6.08	10.94	4.24	128.38	47.49	4.86	6.36	10.7	12.92		1.71	1.51	0.9	1.87	6.74	39.7	14.68	34.49	1.66	7.44	4.52	17.35	2.4	11.97	5.05	19.06	0.74	1.2	2.02	2.13	0.63	2.77	0.74	2.29
5.47	4.24	2.92	1.9	6.69	9.01	7.46	1.9	7.9	13.78	19.45	12.16	0.61	4.24	0.32	0.76	0	0	8.75	3.42	3.04	5.83	14.59	7.6		5.59	10.14	4.57	6.39	1.83	2.96	1.01	1.82	2.4	22.5	5.42	26.85	3.88	27.54	11.17	51.36	1.2	6.36	7.23	10.85	1.43	11.59	7.39	34.17
0.61	0.53	1.3	0.76	5.47	9.54	4.86	9.5	6.69	8.48	15.89	10.26	7.9	11.66	16.21	19	2.43	1.59	5.51	0.76	4.25	11.13	5.51	15.2		3.03	8.32	2.45	2.8	4.11	16.64	4.41	10.75	3.94	21.17	5.58	17.14	2.05	19.6	6.49	19.89	4.74	17.39	11.06	22.28	1.48	13.93	4.89	13.45
4.25	2.65	1.95	1.52	23.1	36.04	46.68	38.75	1.82	4.24	3.57	9.88	6.08	9.54	8.43	3.8	0	1.59	3.24	3.04	0.61	3.18	4.86	6.46		1.71	1.7	0.8	1.3	8.22	29.43	14.68	34.17	4.57	57.15	5.58	40.61	0.91	2.46	0.85	2.6	1.26	2.65	6.86	11.11	0.23	1.64	1.12	6.49
3.65	1.06	3.24	4.18	8.51	19.61	15.89	13.68	7.29	4.77	14.26	4.18	0	2.12	4.21	7.6	3.04	6.89	36.96	8.74	2.43	5.3	15.56	8.74		7.71	21.11	11.54	25.76	2	8.38	2.66	8.26	1.08	6.05	1.33	2.91	1.2	38.25	6.7	70.37	2.45	3.34	7.39	16.15	1.54	1.76	2.61	4.99
10.94	27.56	25.61	13.68	9.12	14.84	9.4	6.84	4.25	6.36	23.34	15.2	1.82	2.65	0.65	3.42	0.61	0	5.19	1.14	1.22	2.12	5.51	3.8		3.14	5.1	2.82	5.14	2.51	8.25	1.65	8.52	4.22	15.63	3.78	9.97	2.28	25.02	3.78	16	1.03	3.09	3.24	1.77	1.03	3.78	0.85	2.86
9.72	6.36	24.96	1.52	5.47	13.25	8.1	4.18	11.55	22.79	44.09	15.2	7.9	15.9	11.67	12.54	4.25	1.59	38.9	13.68	6.08	5.3	15.56	13.68		1.54	1.45	1.86	1.45	2.91	14.49	3.4	11.43	3.54	39.76	4.57	16.83	1.26	6.49	1.54	10.02	0.34	0.76	2.39	1.45	1.43	5.55	3.46	14.39
1.22	2.12	4.21	0.76	8.51	11.66	20.75	12.92	3.65	4.24	1.3	3.8	1.82	5.3	1.62	8.36	5.47	1.59	11.99	6.46	0.61	2.12	5.51	8.74		4.05	10.59	3.99	10.28	6.22	32.89	5.05	21.71	2.68	44.3	8.46	18.54	3.65	27.54	6.22	35.32	1.71	2.52	8.03	6.86	0.97	4.03	1.86	3.79
9.12	14.84	25.61	14.06	12.16	8.48	3.24	2.28	15.19	16.96	25.94	13.68	1.82	1.06	1.62	7.6	0	4.24	21.72	9.12	1.22	0.53	0.97	7.6		4.17	7.44	3.62	3.64	2.74	13.17	1.17	7.37	2.28	10.02	5.42	12.88	1.03	5.61	2.39	18.54	4.85	17.2	15.69	32.3	2.97	7.18	2.98	24.2
6.08	1.59	5.84	2.66	15.8	51.41	19.78	27.74	3.04	8.48	9.73	10.26	10.33	29.68	25.29	25.84	3.65	5.3	3.89	1.14	1.22	1.59	0.97	0.76		2.17	8.19	3.24	5.45	1.31	9.51	1.33	8.52	2.4	9.77	3.19	9.56	1.43	9.01	5.11	25.97	2.51	11.09	6.12	10.65	0.63	3.84	3.99	10.8
0.61	0	1.62	1.52	27.35	27.56	29.5	16.34	1.22	8.48	9.08	6.08	1.22	3.71	5.19	4.56	0	1.06	10.05	1.9	1.22	0	2.27	1.14		2.28	1.07	1.91	0.93	3.65	13.17	6.28	18.23	2.8	26.28	5.27	25.66	1.31	5.48	1.38	7.06	1.54	2.39	5.32	3.64	1.94	4.6	2.77	12.52
14.59	14.84	25.94	6.46	9.12	12.72	10.05	12.16	5.47	9.01	6.48	1.52	6.69	27.56	67.76	54.71	10.33	14.84	46.36	19.76	1.82	3.71	31.12	14.44		2.28	4.54	2.02	4.52	4.45	19.03	4.63	12.15	1.48	5.61	2.13	3.9	4.57	18.53	7.18	29.14	1.37	2.08	2.93	3.84	2.74	5.17	4.15	16.26
6.08	7.95	1.3	2.66	7.29	8.48	2.92	3.42	9.12	8.48	35.34	8.36	6.69	8.48	7.13	9.5	6.08	4.77	1.95	2.66	1.22	5.83	5.51	7.98		5.31	11.78	7.13	6.86	2.74	6.18	1.12	3.01	0.74	10.21	1.86	5.71	0.68	10.9	3.62	14.07	2.51	12.35	9.52	7.06	0.68	0.44	0.9	3.69
6.08	1.06	2.92	2.28	1.82	5.83	5.51	1.14	7.29	13.25	9.4	5.7	4.25	10.6	9.08	9.12	3.04	7.95	11.99	5.32	1.82	4.24	2.59	7.6		7.25	17.83	4.79	15.17	3.48	12.6	6.01	14.44	1.94	15.56	3.14	16.15	1.94	9.58	1.81	10.18	2.45	12.16	16.38	17.45	1.43	5.8	4.2	9.14
6.08	7.42	10.37	3.42	7.29	5.83	2.27	3.04	4.86	11.13	3.57	7.6	3.04	3.71	2.59	11.78	4.86	6.89	11.35	6.84	1.22	3.71	4.54	6.84		2.34	5.17	2.29	4.36	2.51	7.12	1.91	4.88	1.43	8.82	2.07	10.02	1.54	40.52	4.73	30.64	2.34	4.03	3.67	4.26	1.6	1.51	0.85	2.6
17.63	14.84	23.67	7.22	10.94	7.42	19.45	8.74	6.08	8.48	14.59	8.74	4.25	5.83	2.59	3.42	2.43	8.48	31.77	23.18	0.61	2.12	1.3	3.42		3.82	4.16	1.38	1.92	2.85	15.31	7.98	26.18	2.91	14.68	3.14	8.62	2.91	31.95	8.19	48.04	5.65	18.71	12.13	32.15	3.82	12.35	7.87	37.97
9.72	9.01	8.43	7.22	13.37	23.32	11.02	16.34	6.69	11.66	8.1	6.84	2.43	2.65	3.89	3.42	3.65	0.53	2.59	1.14	1.22	6.89	16.86	14.06		1.77	3.15	2.02	2.65	4.34	10.77	3.24	6.86	2.74	22.87	7.71	40.3	4.74	16.7	6.01	16.98	5.42	23.76	8.4	17.09	2.8	6.05	4.15	9.4
10.94	7.95	6.48	1.9	7.29	5.3	7.46	4.56	1.22	4.77	1.62	2.66	3.65	5.3	6.16	6.46	3.65	4.24	8.1	3.8	12.16	38.69	149.13	66.87		2.68	3.53	1.65	2.44	1.83	5.92	0.85	4.1	4.79	32.45	11.86	54.43	2.23	44.99	7.45	46.95	0.97	1.39	2.39	1.97	0.57	1.58	5.16	21.66
9.72	6.36	4.86	7.22	9.12	14.31	10.7	9.88	4.25	2.12	0.97	3.8	0	4.77	4.21	3.8	12.16	6.89	121.89	33.81	0.61	3.18	0.32	3.04		1.54	2.71	1.54	3.79	2.68	8.19	2.5	6.13	3.42	21.05	6.44	26.59	1.2	3.4	0.9	2.29	2.8	6.11	13.3	7.79	0.91	2.14	4.68	14.39
5.47	2.12	21.72	5.32	8.51	14.31	7.13	4.94	6.69	9.01	11.02	6.46	7.9	22.79	10.37	17.1	2.43	1.59	233.74	54.33	1.22	3.18	0	0.38		2.28	1.58	1.86	2.08	4	13.11	3.24	6.39	1.71	30.5	6.28	33.76	2.57	17.9	4.68	18.75	1.94	8.13	3.35	9.97	0.86	2.46	2.02	4.83
12.16	7.42	15.89	9.5	12.76	20.14	9.4	4.18	6.08	20.67	27.56	19.76	1.82	3.18	1.95	4.18	7.29	4.24	10.37	6.46	1.22	2.65	1.62	5.32		1.54	2.9	1.6	5.61	2.91	10.4	2.45	7.17	2.28	8.95	2.5	7.43	0.86	9.01	0.96	4.21	2.57	22.24	18.19	36.1	0.91	4.91	6.44	29.03
12.16	13.25	67.76	8.36	7.29	13.25	8.1	5.7	7.9	16.43	10.7	9.5	9.72	9.01	92.72	22.8	14.59	11.13	93.04	31.92	1.22	3.18	5.19	4.18		4	7.94	5.58	6.39	7.76	30.81	7.66	21.87	1.88	32.39	4.52	10.13	1.2	7.12	1.81	11.22	1.77	4.54	4.04	6.02	1.77	12.6	8.08	23.68
2.43	1.59	1.3	1.9	4.86	5.83	1.95	9.88	3.65	9.54	9.08	3.8	2.43	16.96	11.02	13.3	1.22	3.18	15.24	7.98	3.65	5.83	4.21	4.56		3.71	4.73	2.39	3.58	3.08	10.52	2.13	8.62	1.54	7.44	1.28	3.9	1.71	15.82	3.99	22.07	2.11	2.58	3.99	3.95	0.8	1.58	2.71	10.23
0.61	1.06	0.97	0.38	3.65	7.95	8.75	3.8	1.22	4.24	8.43	6.84	3.04	10.07	11.35	14.82	1.82	4.77	33.39	14.06	1.82	1.59	4.54	19.38		2.28	4.6	1.49	2.39	4.4	23.63	3.62	7.12	3.03	19.79	4.68	20.51	1.31	3.53	1.54	23.79	0.74	1.89	2.29	1.66	1.88	2.33	3.35	5.25
3.04	3.18	1.3	1.9	7.29	11.66	8.1	3.04	20.06	17.49	69.38	24.32	2.43	4.24	2.27	1.52	1.22	1.06	5.51	2.66	6.08	8.48	4.21	3.8		2.17	3.78	0.64	1.51	2.8	14.05	3.35	8.62	3.82	11.09	2.77	10.65	1.48	8.07	2.02	13.66	1.71	2.77	3.14	6.8	3.2	9.01	2.98	31.53
7.29	20.14	7.46	14.44	4.86	4.77	3.89	4.18	16.41	50.35	274.91	162.61	3.04	12.72	34.04	31.92	3.04	4.77	22.04	7.22	0.61	2.65	2.59	1.14		0.86	1.07	1.28	2.7	1.14	2.02	0.43	0.68	1.26	12.22	5.05	18.75	1.37	12.48	8.67	28.41	2.51	2.27	7.13	3.79	1.03	1.64	1.12	1.82
3.04	3.18	7.13	3.04	14.59	9.01	12.97	13.68	2.43	9.54	5.19	6.46	4.25	3.71	1.62	4.18	2.43	4.77	6.48	4.18	0	1.06	0.65	1.9		2.85	4.1	2.82	3.06	4.28	33.84	6.38	9.09	1.88	23.13	3.67	8.67	2.11	14.43	2.87	17.92	1.6	2.77	7.45	3.53	1.31	3.02	2.18	10.96
0.61	2.65	5.19	3.42	14.59	23.85	8.75	14.44	3.04	7.42	1.62	2.28	1.22	3.71	2.59	4.94	0.61	2.12	3.57	1.52	0.61	2.65	1.62	7.22		1.66	3.72	1.7	2.13	5.65	41.34	10.69	34.59	3.37	16.13	3.62	12.31	2.85	23.57	7.39	42.74	2.97	6.55	4.41	9.04	0.86	1.45	1.33	2.75
9.12	5.83	1.62	3.42	15.8	31.8	23.99	20.52	5.47	14.84	16.53	16.34	3.04	3.18	2.27	2.66	1.22	0	26.58	16.34	1.22	0.53	2.59	3.04		4.45	10.52	4.31	11.22	6.22	30.81	12.02	36.1	4.05	40.01	6.97	27.11	1.83	11.85	2.34	12.31	0.68	2.84	6.33	8	0.4	3.34	1.38	4.05
6.08	12.72	6.48	1.9	4.86	10.07	4.86	7.6	3.65	2.65	1.3	1.9	1.22	4.24	11.35	3.04	6.69	7.95	170.2	22.42	10.94	23.85	23.02	19		3.54	5.29	1.97	2.03	3.31	18.21	4.73	18.96	2.4	16.82	2.13	24.77	2.97	19.97	6.28	13.04	3.48	21.74	8.83	26.07	1.26	2.02	2.55	5.45
6.08	14.31	14.91	12.16	17.02	26.5	25.29	17.86	9.72	17.49	17.51	12.54	4.86	5.3	4.54	5.32	0.61	0.53	4.21	0.38	3.04	4.24	42.79	17.48		2.28	9.01	5.05	14.07	7.36	27.85	8.83	23.48	2.68	7.94	2.87	7.58	0.51	2.71	2.02	11.43	4.68	21.86	16.81	39.94	1.03	3.65	4.36	16.1
1.22	0	2.27	2.28	4.25	6.36	2.92	1.52	3.04	4.77	3.89	1.14	12.16	19.61	32.42	29.64	6.69	7.42	19.45	7.98	7.29	7.42	3.24	7.98		7.36	21.93	10.96	20.51	0.8	3.47	1.06	1.82	0.68	7.06	1.91	5.61	0.97	12.6	2.34	12.26	2.4	2.33	8.46	6.8	0.74	1.13	5.42	19.16
7.9	6.89	2.59	5.7	6.08	7.42	14.59	4.56	4.25	12.72	17.83	21.28	0.61	6.36	3.89	7.6	4.25	5.83	20.75	15.96	2.43	1.59	25.94	31.16		4.68	9.01	3.72	6.91	2.8	7.56	1.81	1.61	0.17	2.27	0.69	4.1	3.71	7.69	6.17	23.53	0.23	0.95	5.48	3.43	0.51	3.72	1.01	8.05
9.12	8.48	3.89	0.76	1.82	3.18	3.89	3.04	12.16	34.98	26.91	14.06	1.82	5.83	1.62	3.8	4.86	5.83	19.78	15.2	1.22	1.59	0.65	6.08		0.74	2.96	0.96	1.87	1.83	3.84	1.33	3.38	2.11	14.18	2.87	15.89	2.8	18.27	7.07	19.37	2.34	1.26	3.14	6.65	2	5.36	3.78	15.58
17.02	15.37	5.84	5.7	9.12	19.08	11.35	11.4	9.12	12.19	11.99	14.82	1.82	12.19	9.4	14.06	2.43	2.65	23.02	5.7	1.82	4.24	7.13	9.5		2.91	6.43	1.22	1.97	4.45	20.23	6.22	16.62	1.37	5.29	1.91	11.58	0.8	2.65	1.28	5.14	3.42	6.93	11.01	5.97	2.34	9.7	8.35	18.75
10.94	4.77	7.13	1.9	14.59	21.73	16.53	20.14	3.04	2.65	4.21	3.42	1.22	6.36	6.81	15.2	2.43	7.95	36.63	9.5	0	3.18	2.92	3.42		1.83	5.8	3.4	8.21	1.94	7.88	2.98	10.54	2.97	16	5.05	20.1	1.14	8.51	2.66	11.43	1.2	1.32	2.5	1.97	3.03	22.5	8.67	27.27
1.82	1.59	0.97	0.76	8.51	7.95	1.95	6.08	4.25	9.54	10.37	11.78	1.22	4.24	1.62	4.94	1.22	0	6.16	0.76	11.55	8.48	5.51	7.22		4.68	6.11	8.24	11.43	3.82	17.39	5.37	17.29	2.28	15.5	2.98	14.18	2.28	18.78	3.24	14.59	3.6	10.77	7.82	14.7	4.17	12.85	8.46	29.08
4.25	3.71	1.62	0.76	15.19	19.61	12.97	13.68	1.82	9.01	5.19	8.74	2.43	3.71	0.65	7.22	4.86	1.06	5.84	3.04	0.61	1.06	7.46	28.88		8.68	20.42	11.54	19.06	1.31	4.79	1.6	3.74	2.45	13.74	4.04	17.97	0.8	3.09	0.9	3.27	2.57	16.7	15.96	18.28	0.57	1.95	2.39	6.02
12.16	6.36	8.1	7.6	13.98	19.08	12.64	10.26	7.29	10.07	6.16	6.46	12.16	23.32	37.93	35.33	3.04	3.71	81.7	6.46	3.65	8.48	15.89	10.26		3.42	9.33	2.61	2.96	2.51	10.33	5.8	13.09	1.54	4.66	2.29	6.91	1.66	7.37	1.44	9.04	1.48	1.76	5.05	3.53	0.74	4.54	3.3	15.43
3.65	3.71	1.95	2.28	4.86	14.31	3.57	7.6	6.08	19.08	19.78	19	7.29	29.68	123.52	67.63	1.82	1.59	24.31	3.8	2.43	9.54	21.4	29.26		1.88	3.4	1.86	4.99	4.28	16.64	4.36	16.46	3.82	28.36	6.75	39	1.43	9.83	1.76	10.8	3.2	9.51	5.05	8.41	0.57	0.57	1.65	6.96
4.86	7.42	11.67	3.8	6.08	8.48	2.27	2.66	6.08	8.48	2.59	4.56	1.82	5.3	5.84	6.84	0.61	4.77	3.24	1.52	0	3.71	0.65	5.32		6.05	11.34	4.47	13.5	2.85	18.78	2.77	12.98	2.74	18.21	4.57	9.76	2.11	11.53	3.72	15.84	1.14	4.47	2.45	2.7	4.17	14.93	8.83	25.24
5.47	3.18	6.16	2.66	10.94	20.14	17.51	10.26	0.61	1.59	10.7	4.18	1.22	2.65	2.27	6.84	6.08	1.06	19.45	1.9	3.65	5.83	6.48	6.46		4.91	5.67	3.4	10.23	7.88	31.13	11.65	43.83	2	15.94	2.02	6.65	3.2	18.84	5	26.64	2	5.1	6.86	12.05	1.48	14.81	8.03	22.8
9.12	10.6	10.37	12.16	21.27	30.74	50.9	37.99	2.43	10.6	2.27	6.08	4.25	8.48	11.99	12.92	6.69	2.65	17.51	1.9	1.22	5.83	11.99	7.6		0.91	2.52	0.69	1.09	3.77	12.48	5.11	10.13	1.54	14.3	1.76	7.12	1.43	7.69	3.46	16.78	3.08	4.98	5.53	6.34	6.56	32.32	16.27	58.32
4.25	1.06	13.94	1.14	3.04	2.12	2.59	3.04	0.61	6.89	6.81	7.98	3.65	3.18	3.24	2.28	7.29	9.54	17.83	8.74	3.04	3.71	48.63	6.08		1.54	2.46	0.9	1.19	10.5	35.41	7.98	20.31	2.17	14.24	3.35	6.86	0.63	2.77	2.66	8.21	5.02	12.6	16.43	14.65	1.37	4.73	2.07	4.05
12.76	7.95	9.4	9.5	5.47	12.19	9.08	7.22	2.43	9.54	8.43	5.32	4.86	10.07	4.21	7.6	4.25	3.18	4.54	1.14	2.43	0	7.46	6.84		2.45	2.77	1.38	2.86	5.14	10.02	3.51	4.15	1.37	10.9	4.25	19.53	2.45	24.07	3.83	33.14	2.63	6.43	4.04	4.83	2.97	6.18	4.57	13.04
13.98	9.01	7.46	5.7	6.69	9.01	3.57	3.8	16.41	30.21	7.13	23.18	1.82	8.48	11.35	31.16	9.72	2.12	13.62	3.42	2.43	3.71	18.15	5.32		2.34	2.65	1.76	2.23	5.54	19.22	5.74	12.41	1.88	12.67	2.45	16.05	0.86	5.29	0.85	4	0.86	2.14	5.42	8.05	0.97	5.61	3.14	19.06
4.86	3.71	3.57	3.04	23.1	21.73	22.69	20.52	1.82	2.12	1.62	2.28	8.51	32.86	25.61	23.56	1.82	1.59	10.37	5.32	2.43	2.65	8.1	2.66		4.11	13.61	4.84	4.88	3.03	15.5	3.72	10.18	0.91	6.68	1.44	7.58	1.31	31.88	2.82	24.72	3.42	5.48	16.65	24.41	2.34	13.42	5.11	19.06
19.45	12.19	18.8	7.98	9.72	7.95	6.81	4.18	3.04	2.65	5.19	2.28	1.22	4.24	1.95	14.06	0	3.18	21.07	7.22	0.61	0	6.48	5.7		2.51	5.04	1.49	2.29	2.34	45.18	3.19	10.75	2.17	17.14	5.53	18.02	0.91	9.96	2.23	13.66	3.03	10.71	5.85	18.65	1.43	6.3	5.53	28.77
6.08	2.12	1.95	0.76	4.25	4.77	2.27	4.94	7.29	9.54	10.37	9.5	2.43	3.71	0.32	1.9	1.22	0	1.3	3.04	6.08	11.66	9.08	19.38		2.91	6.18	3.88	6.28	6.22	25.02	11.49	33.65	1.08	11.09	2.29	12.67	2.97	20.35	4.95	14.8	0.86	0.25	4.2	3.27	1.08	3.34	1.22	6.7
4.86	1.06	1.95	1.9	10.94	25.44	11.67	13.3	0.61	6.89	1.95	5.7	0.61	0	0.32	5.32	1.22	3.18	6.48	2.66	1.22	1.59	1.95	1.52		1.6	2.65	1.22	2.6	14.56	59.73	22.71	74.01	2.8	18.27	5.32	18.85	0.86	12.1	5.64	19.37	3.71	12.98	16.65	12.36	2.85	14.62	9.73	39.58
6.69	5.83	3.24	4.56	13.37	17.49	9.08	11.4	7.9	6.89	8.43	3.8	3.04	5.3	1.62	3.8	8.51	5.3	65.49	19.76	4.86	3.18	1.95	2.28		4	4.22	1.65	1.92	2.05	9.64	1.22	5.3	2.05	11.85	3.3	10.39	1.83	11.85	3.67	16.41	1.31	2.02	3.67	7.01	0.91	2.27	2.02	6.39
3.65	7.42	3.89	4.94	5.47	2.12	13.94	2.66	4.25	4.24	0.97	5.32	0.61	1.06	5.84	6.46	1.22	1.59	2.92	0.38	1.22	5.3	12.97	9.88		1.37	1.76	1.22	1.56	2.51	5.99	1.91	2.44	1.03	6.93	1.38	7.43	0.8	5.99	1.38	6.54	0.8	1.83	3.08	1.3	1.14	2.52	1.28	5.71
4.86	3.71	1.3	0.38	8.51	7.42	21.07	9.5	4.86	7.42	3.89	4.18	3.04	8.48	9.4	4.56	7.9	4.77	46.36	17.48	1.22	20.14	37.28	23.56		3.2	9.96	5.11	10.44	4.34	11.59	3.4	5.82	0.8	30.88	1.91	19.11	2.23	20.79	4.15	16.31	2.34	1.95	6.75	8.62	2.74	5.42	1.81	6.39
13.37	4.24	8.1	5.7	23.1	30.21	35.66	20.14	3.04	10.07	7.46	7.98	3.65	3.71	1.95	2.66	3.65	3.18	18.8	3.42	8.51	17.49	20.1	16.34		2.4	3.47	2.18	4.36	4.85	17.39	6.44	14.13	1.14	7.25	1.6	5.04	1.48	3.4	1.54	9.04	2.85	11.03	5.37	11.17	1.37	4.47	2.13	5.66
10.33	6.36	7.78	1.9	6.69	19.08	6.48	9.12	15.8	18.55	88.18	52.05	2.43	3.18	5.19	9.5	1.82	2.12	118	30.4	1.22	3.18	3.89	5.7		5.19	8.25	3.03	3.06	5.48	19.16	6.33	15.32	1.2	6.62	2.34	9.24	1.83	24.26	9.68	31.89	1.94	2.77	9.63	11.17	3.71	14.56	8.99	33.55
15.8	5.3	9.08	3.42	15.19	25.44	19.78	24.7	3.04	4.77	2.92	3.42	1.82	2.12	8.1	7.22	1.22	3.71	31.45	9.12	0.61	4.77	12.64	27.74		5.99	17.45	10.53	29.5	2	10.96	2.77	12.05	2.05	6.36	1.65	10.02	1.14	11.03	3.19	24.83	2.11	4.98	3.24	3.84	0.74	6.87	6.75	17.29
3.04	4.24	5.51	3.04	12.16	10.07	36.63	15.96	13.37	29.68	11.99	20.9	4.86	19.61	48.63	42.17	1.22	0	10.05	4.18	1.22	1.06	0	1.14		1.6	1.89	1.49	1.14	4.57	21.8	1.86	4.26	1.14	5.17	1.12	6.39	0.8	6.62	2.29	11.43	5.54	21.86	12.87	14.28	1.2	3.02	1.97	4.78
12.16	10.07	17.51	11.78	1.22	3.18	7.46	9.12	4.86	14.31	6.48	11.78	1.22	3.18	6.16	4.94	1.82	0.53	19.78	2.66	3.65	13.25	23.34	25.46		6.34	16.7	10.96	14.02	2.23	12.73	3.83	13.97	1.03	2.14	0.53	2.23	1.88	17.33	4.36	28.56	2.17	3.4	5.48	4.26	3.94	22.31	22.39	60.87
11.55	12.72	34.69	19.38	10.33	21.73	14.59	8.36	6.08	20.67	25.94	25.08	0.61	4.24	1.95	3.42	10.94	12.19	12.97	6.46	1.82	3.71	4.21	6.08		3.14	6.87	3.14	8.1	5.37	19.6	9.68	31.32	3.6	29.43	8.3	32.93	0.8	11.09	1.86	13.09	0.91	2.46	1.76	3.06	1.08	5.04	1.22	3.84
6.69	6.89	21.4	6.46	4.25	6.89	1.3	3.8	6.08	15.9	7.13	16.72	10.33	16.43	33.39	18.62	2.43	3.71	31.12	16.72	3.65	5.83	7.78	10.26		3.37	3.21	2.45	4.26	2.63	14.74	3.03	16.36	1.08	9.89	2.77	10.59	3.03	62.26	22.28	63.26	2.97	11.09	4.73	12.1	1.08	8	5.48	37.13
1.82	1.06	0.65	1.52	7.9	13.78	4.21	6.84	9.72	11.13	10.05	12.54	3.04	11.13	6.48	13.68	3.04	5.83	246.06	32.3	0.61	5.3	18.48	14.82		3.48	3.4	2.34	3.53	5.94	51.86	6.44	22.38	1.71	14.3	2.02	10.44	3.88	26.15	4.73	24.57	2.45	5.99	2.07	5.45	1.2	2.21	1.7	3.27
4.25	10.07	10.37	9.5	2.43	4.24	1.62	1.9	10.94	31.27	23.34	16.72	0.61	2.65	1.3	3.42	3.04	1.59	51.55	5.7	0.61	5.3	7.13	5.32		2.45	7.31	2.07	6.02	2.63	11.97	1.81	5.61	3.6	14.93	5.42	19.27	1.37	54.06	14.57	65.28	1.03	0.63	3.99	0.99	1.2	2.65	3.4	10.7
9.12	5.83	8.75	8.36	32.21	31.27	13.94	17.1	6.08	6.36	7.46	9.88	6.69	8.48	3.24	3.8	21.88	13.25	183.49	49.39	0.61	8.48	12.97	9.88		1.71	0.82	0.74	0.99	8.62	38.82	8.19	31.27	2	11.97	1.91	3.84	0.57	4.41	1.38	7.06	1.43	2.27	11.33	8.98	3.71	11.15	7.18	15.68
7.9	14.84	22.04	7.6	0.61	6.36	1.95	1.14	7.9	17.49	11.35	5.32	11.55	14.31	63.87	24.7	0.61	0.53	19.45	1.52	17.02	32.86	63.87	43.31		7.53	11.66	5.8	12.62	3.6	13.04	2.45	6.34	1.14	17.14	5	24.05	5.19	32.32	13.99	57.13	2.91	8	4.63	7.58	2.05	5.29	6.22	27.42
5.47	5.3	21.4	3.8	4.25	9.54	2.27	3.8	3.04	10.07	4.54	9.12	3.04	7.42	4.86	8.74	3.04	2.65	7.78	1.9	3.04	4.24	5.19	7.6		4.17	7.5	1.97	2.39	6.45	24.07	5.32	19.89	3.88	24.32	5.8	20.46	1.43	18.46	5.58	26.75	1.14	3.59	5.05	3.06	2.45	13.8	10.16	42.59
3.04	15.37	6.16	7.6	6.08	13.25	3.57	3.8	15.19	14.84	36.31	12.16	5.47	21.73	11.99	20.14	4.86	18.55	83.64	37.61	3.04	4.24	6.48	10.64		3.6	18.02	6.38	18.49	3.31	16	4.2	11.95	3.48	36.48	7.5	6.28	1.03	17.58	3.4	29.97	2.57	8.57	2.66	10.59	1.77	1.2	2.71	7.17
14.59	10.6	34.69	10.64	1.82	4.24	3.57	4.56	7.29	11.13	7.13	7.98	0	3.71	0.97	6.84	4.25	2.12	94.99	5.7	24.92	39.75	173.12	85.11		2.4	9.01	4.52	9.3	2.4	13.55	2.39	12.05	0.86	14.62	3.88	21.66	0.8	9.77	2.61	9.4	1.94	2.08	6.17	6.18	1.94	13.61	8.99	52.72
4.86	2.65	5.19	1.9	14.59	19.61	26.91	19.38	2.43	6.36	4.86	4.18	12.76	16.43	20.1	13.68	1.82	1.59	16.53	2.66	3.04	9.01	37.93	18.24		2.4	2.52	0.74	0.68	2.51	21.86	3.51	16.93	3.54	28.99	8.08	21.45	0.74	5.17	1.49	6.54	0.97	1.39	1.76	1.66	2.8	19.09	14.89	58.79
15.19	19.08	14.91	24.32	7.9	13.25	42.79	16.72	5.47	22.79	8.75	18.24	4.86	2.12	6.16	6.46	0	1.59	11.02	2.28	1.22	9.01	8.1	8.74		3.94	17.01	3.67	7.79	4.11	10.71	4.79	8.05	3.54	17.2	4.15	12.46	0.46	5.73	1.76	13.97	3.03	8.32	9.2	6.7	1.2	3.15	2.23	7.37
0	5.3	18.15	4.18	23.7	25.97	34.69	16.72	3.65	9.01	5.19	4.56	17.63	19.61	41.82	33.05	6.08	2.12	12.32	6.08	4.25	2.12	1.95	5.7		2	7.69	3.94	10.13	2.91	5.67	2.07	2.86	4.05	38.44	7.23	37.5	0.86	5.48	1.44	8.36	2.45	6.3	15.16	25.5	1.31	2.08	3.56	15.48
4.25	3.71	3.57	3.04	5.47	4.77	4.54	2.28	3.04	1.59	9.4	12.92	6.69	20.14	22.04	12.16	9.72	7.42	16.86	14.82	0.61	0	5.51	5.7		4.74	7.62	3.03	4.93	6.51	23.82	8.88	27.94	1.37	25.52	3.4	5.66	0.86	5.36	2.39	4.99	7.59	43.35	22.98	50.53	0.8	2.08	1.81	3.22
4.25	4.77	7.46	2.28	22.49	8.48	38.9	13.68	1.82	4.24	2.27	5.32	0.61	8.48	1.95	4.94	3.04	6.89	11.67	5.7	6.69	10.07	18.15	25.46		4.74	10.59	4.25	5.09	6.22	24.7	8.03	28.67	4.4	20.73	10.69	23.37	0.8	7.88	2.39	11.11	1.08	0.76	3.46	1.82	0.63	9.51	7.55	46.64
1.82	3.71	4.54	3.04	7.29	6.36	9.4	5.32	7.29	11.66	7.78	12.54	1.82	12.19	5.84	11.02	4.86	3.18	5.51	2.66	3.65	7.95	7.78	10.64		4.22	7.31	4.41	4.83	4.91	17.77	2.13	8.57	1.2	7.25	1.54	4.93	0.51	1.07	0.53	1.66	2.11	1.45	8.78	6.49	0.68	1.39	2.93	9.66
4.86	1.59	3.89	3.04	6.08	0.53	6.16	1.9	2.43	11.66	19.78	12.16	7.9	25.97	26.58	28.88	1.82	0.53	38.25	7.22	14.59	36.57	38.58	23.18		1.94	8.07	3.46	9.09	5.65	17.9	7.02	18.23	2.05	14.56	1.81	10.65	4	38.56	12.34	50.22	1.48	2.21	2.55	1.19	1.14	3.47	0.69	6.54
7.29	9.01	22.69	4.94	1.82	5.3	2.27	1.52	3.65	5.83	2.92	5.32	4.25	8.48	32.74	17.48	1.82	0.53	8.43	0.76	3.04	9.01	5.19	6.84		2.51	3.59	1.91	2.8	4.28	11.78	3.78	7.27	3.14	16.32	2.87	19.68	1.2	14.87	3.62	15.74	4.28	18.9	13.46	30.12	0.63	2.58	3.19	9.97
3.04	2.12	2.59	1.52	12.76	12.19	5.51	8.74	1.82	3.71	2.27	4.94	1.22	3.71	1.3	5.7	3.65	5.83	2.27	2.28	0.61	0.53	158.85	41.41		4.28	3.47	1.54	2.23	2	8.88	3.24	13.66	4.05	26.72	3.08	22.49	1.71	8.82	2.02	16.46	3.31	3.02	8.56	7.84	1.2	6.62	2.13	10.13
6.08	3.18	6.48	3.8	13.98	27.03	20.1	23.56	7.29	10.07	40.2	27.74	0.61	6.36	1.62	4.94	3.04	2.12	8.43	4.56	0.61	0.53	5.19	6.08		3.14	12.79	3.62	8.36	3.2	16	5.27	17.61	1.2	7.94	1.38	6.13	1.08	14.49	4.04	24.2	0.91	0.69	2.77	3.22	1.14	7.75	5.74	20.93
8.51	7.95	16.53	9.12	4.25	5.83	7.46	4.18	12.76	27.03	12.32	21.28	4.25	10.6	10.37	10.26	0.61	7.95	15.56	2.28	4.25	6.36	7.13	7.6		4.17	5.29	2.55	1.92	3.82	15.19	3.67	9.3	1.83	12.92	3.51	11.06	0.97	104.09	16.54	45.13	0.91	0.88	4.57	4	2.63	12.6	8.67	27.84
15.8	13.78	4.86	7.22	13.37	24.38	5.84	14.82	4.25	1.59	5.51	1.14	3.04	4.24	4.86	7.22	1.22	2.12	10.7	4.18	0.61	3.71	10.7	4.56		5.82	16.38	5.74	11.69	3.08	14.87	2.66	6.28	1.54	13.48	3.83	15.74	0.8	2.84	1.12	7.79	3.42	6.36	5.16	15.68	1.03	7.75	1.81	7.32
0.61	1.59	1.3	0	6.08	15.37	13.62	9.88	6.69	11.13	7.46	11.02	1.82	6.89	6.48	15.58	1.82	0.53	43.44	4.56	3.04	4.24	6.48	6.08		7.48	18.21	5.9	7.22	7.42	28.48	9.41	22.02	2.63	24.95	5.74	27.89	0.51	4.1	1.01	6.86	1.2	5.17	4.47	8.31	3.14	26.4	19.15	52.66
3.04	1.59	4.21	1.9	3.04	2.65	3.24	3.42	4.86	4.77	3.57	5.32	1.82	8.48	8.75	12.54	2.43	6.89	39.88	14.06	1.22	1.59	2.59	0.38		3.88	13.86	4.79	7.12	5.31	20.48	9.63	23.94	2.74	18.15	2.07	5.76	1.6	11.15	3.83	15.32	1.77	5.67	5.58	5.51	0.91	1.76	1.38	16.57
7.29	13.25	39.55	26.98	4.25	9.01	2.92	3.8	1.22	6.89	9.4	12.54	14.59	29.68	52.19	43.69	4.86	14.31	49.92	13.68	1.82	1.06	0.65	6.08		3.82	3.84	2.29	1.87	3.48	9.77	1.76	4.1	1.88	7.69	2.02	6.08	0.74	6.55	1.33	12.98	1.94	2.58	6.22	3.06	1.6	4.16	7.87	17.19
13.98	11.66	9.4	11.4	7.9	8.48	12.32	8.36	7.9	10.6	28.85	5.32	5.47	3.18	3.24	7.98	1.82	1.59	5.19	0.38	2.43	4.24	5.51	7.6		6.11	16.51	4.68	5.87	4.57	23.25	5.32	21.61	3.65	25.52	5	21.45	1.2	4.54	2.77	4.26	1.6	1.2	0.85	0.73	1.88	5.99	4.68	15.11
1.82	2.12	3.89	1.14	9.72	16.96	10.05	12.92	8.51	14.31	24.64	16.34	7.29	9.54	32.09	19.76	0	1.06	75.21	24.32	1.82	5.83	35.98	15.2		4.34	8.95	4.79	7.43	4.17	11.85	5.64	7.84	3.77	9.2	1.38	4.83	0.29	3.09	0.59	5.97	1.43	1.89	3.08	1.56	0.57	1.45	3.08	13.56
7.9	3.71	4.86	4.56	9.72	16.96	10.7	4.94	5.47	12.19	4.21	5.7	0.61	9.01	14.91	30.4	1.82	1.59	24.96	23.94	3.04	6.36	6.81	3.04		3.2	8.7	7.34	23.42	6.22	25.96	5.48	12.46	2.74	20.54	8.56	43.26	0.86	4.28	1.28	2.34	0.86	0.69	3.94	2.44	0.86	0.82	1.81	2.96
6.69	11.13	8.43	3.8	4.25	6.89	6.16	2.28	3.04	4.77	7.46	1.52	5.47	11.13	7.46	9.88	4.25	2.12	13.62	4.56	2.43	9.01	10.7	14.44		3.14	3.02	2.23	2.03	2.68	8.38	3.78	7.89	2.91	26.02	5.11	17.19	0.91	8.13	1.01	14.59	4.62	6.24	13.67	15.01	1.08	6.87	11.91	30.9
3.65	0.53	1.95	0.76	12.16	20.14	26.91	10.64	6.69	10.07	68.08	11.02	0.61	2.12	0.32	1.9	7.29	5.3	200.02	36.47	6.08	7.42	9.4	9.5		9.59	23.44	9.04	20.46	6.68	21.3	12.66	29.76	3.48	20.04	5.27	19.94	1.03	3.65	1.97	6.75	0.97	2.02	1.6	2.39	2.57	9.07	7.45	33.6
9.72	23.85	21.4	17.86	7.29	12.72	6.16	9.12	7.29	11.66	22.69	7.6	2.43	10.07	19.13	30.02	1.82	0.53	6.81	1.14	3.04	1.06	13.94	9.5		5.88	13.99	7.87	11.58	1.43	3.78	0.8	1.25	2.74	9.96	3.83	9.3	1.66	8.57	3.4	11.69	3.94	46.31	31.54	86.73	0.46	5.42	2.61	7.69
3.04	7.95	6.48	3.8	11.55	18.02	13.94	7.98	3.04	18.02	20.42	26.22	6.08	9.01	5.51	5.7	1.22	2.65	11.67	4.94	0.61	0	1.3	3.42		5.94	4.98	3.4	1.45	5.48	10.14	3.94	9.76	1.6	11.41	2.02	7.06	3.65	38.88	9.95	34.85	4.45	14.81	7.02	16.41	3.14	4.47	1.91	11.58
12.76	14.84	16.53	3.42	4.25	7.95	3.89	3.42	4.25	18.55	8.1	11.02	1.82	11.66	26.91	23.94	2.43	3.18	11.35	2.66	1.22	1.06	5.84	1.9		3.54	6.87	2.02	3.84	3.08	13.74	2.45	11.53	6.56	31.44	8.99	52.25	0.68	7.81	2.5	11.01	2.17	2.96	4.52	3.01	1.77	13.93	7.82	19.74
9.12	23.85	23.99	31.16	11.55	6.36	8.75	3.8	6.08	9.54	2.92	4.56	4.25	9.54	7.46	5.32	3.04	9.54	6.81	2.28	4.25	7.42	19.45	11.4		1.94	2.52	1.01	1.25	3.77	17.71	5.85	17.55	2.57	15.06	8.72	19.37	5.02	27.03	8.3	38.59	4.05	2.39	6.65	2.8	2.34	2.52	7.39	31.01
14.59	4.77	4.54	2.28	30.39	50.35	27.88	31.16	6.08	10.6	8.43	4.56	1.22	3.71	7.13	9.5	7.9	11.13	13.62	8.74	1.22	1.06	0.97	0.76		1.26	0.82	1.01	1.14	5.48	28.86	10.74	34.33	2.51	8.88	2.02	8.93	1.14	3.53	1.6	4.1	2.57	4.16	20.9	33.34	2.23	3.4	2.23	4.26
10.33	5.83	14.91	8.36	32.21	52.47	32.42	20.52	6.08	16.96	21.4	12.16	0	9.01	5.19	8.36	0.61	3.18	12.32	4.56	0	0.53	0.65	4.18		1.71	3.02	1.38	1.35	4.28	36.74	5.05	5.51	1.37	11.41	2.02	8.31	1.88	13.99	3.83	18.33	0.8	1.32	4.89	2.91	1.31	2.14	4.25	14.23
4.86	1.59	2.92	1.52	9.12	15.9	5.19	5.7	3.65	11.66	4.54	3.42	2.43	6.36	2.59	3.8	4.25	6.36	37.28	22.42	1.22	2.65	8.43	7.22		4.79	13.17	4.36	7.79	0.97	5.99	1.33	3.12	2.57	25.83	2.87	16.67	0.46	7.18	1.01	5.3	0.8	1.7	1.76	1.14	1.48	5.29	2.34	8.1
6.08	1.06	2.27	2.28	11.55	7.95	4.54	7.22	3.65	12.19	4.54	11.78	8.51	21.2	32.74	33.81	12.16	18.55	30.15	14.44	1.82	1.06	4.54	5.7		2.34	2.58	0.96	0.93	2.4	9.51	5.05	10.85	1.2	3.47	1.06	1.45	1.77	14.56	4.41	14.13	1.66	11.78	9.2	11.27	1.31	2.9	1.49	5.4
4.25	7.95	3.57	5.32	7.9	8.48	8.1	4.18	10.94	16.96	19.78	18.62	7.9	10.6	9.08	10.26	1.22	3.71	32.09	4.94	3.65	2.12	6.16	12.54		2.97	7.56	3.03	3.84	2.11	8.76	2.13	5.61	1.48	6.81	1.86	8.57	1.77	8	2.29	15.37	1.03	1.7	2.98	4.21	1.2	1.45	0.85	1.4
8.51	2.65	31.77	6.08	3.65	13.78	5.84	8.36	3.04	11.66	2.27	3.42	0	3.18	1.95	3.42	4.86	8.48	28.2	13.68	3.04	5.83	4.54	5.32		1.31	1.76	2.55	1.97	4.51	18.78	4.47	16	2	4.47	1.65	3.01	1.48	19.66	3.51	31.42	1.71	2.71	3.62	6.13	0.63	9.01	2.07	12.88
7.9	1.06	1.62	1.52	6.08	9.01	15.24	14.44	9.72	24.38	36.63	36.85	10.94	13.25	16.86	17.86	12.76	20.14	115.09	29.64	7.9	9.54	22.37	33.05		6.16	1.76	2.39	1.45	3.6	11.22	3.14	8.36	2.05	38.18	3.51	19.89	1.31	8.07	1.81	9.97	2.74	1.58	8.99	4.99	1.94	5.1	2.98	23.06
3.04	2.65	3.89	1.14	9.72	10.6	26.91	15.2	10.94	29.68	45.39	33.05	3.65	4.77	2.92	4.18	20.06	9.54	411.39	128.04	3.65	5.3	10.05	23.56		5.19	19.79	8.72	26.54	5.19	32.26	6.65	26.12	0.91	17.33	0.69	3.53	0.97	7.75	1.38	10.13	2.05	7.25	9.95	13.4	1.03	3.53	2.02	11.32
1.82	2.12	4.54	1.9	9.72	9.54	5.51	6.08	16.41	28.09	57.71	49.01	2.43	16.43	5.19	6.46	5.47	2.12	79.1	18.62	3.65	10.07	16.21	14.82		4.79	10.4	4.63	4.41	8.28	44.42	13.14	44.87	3.37	22.62	2.71	8.88	1.66	8.07	2.02	8.15	3.42	10.84	28.93	19.06	1.77	5.1	9.79	39.84
3.04	5.3	3.24	2.66	32.82	30.21	36.63	15.58	0	3.71	2.92	4.94	0	4.77	2.27	3.8	4.86	6.36	100.5	14.44	0.61	0.53	1.3	5.7		5.08	9.77	3.08	5.76	4.68	20.67	4.73	23.79	0.8	6.87	1.54	2.7	1.48	11.41	1.65	12.78	0.63	0.5	2.18	1.4	0.91	2.9	1.54	6.6
3.04	0.53	1.62	2.66	6.08	5.83	4.54	7.22	4.25	7.95	2.92	7.98	10.33	11.13	5.19	9.5	15.8	22.26	176.68	58.89	3.04	1.59	2.27	3.8		4.68	9.39	4.79	9.5	3.2	14.49	4.41	12.15	3.65	8.76	2.5	5.45	1.37	4.54	2.34	9.82	3.42	9.07	4.41	13.35	1.66	5.8	1.91	13.82
2.43	2.12	0.65	1.14	15.19	11.13	14.91	9.12	16.41	40.28	28.53	20.9	5.47	16.43	13.94	24.32	5.47	8.48	4.54	5.7	5.47	12.19	6.48	11.78		3.54	4.41	2.55	2.65	3.94	11.22	10.32	24.67	2.17	8.82	2.23	5.35	0.74	8.82	3.08	14.28	1.43	3.15	5.16	6.39	3.31	17.45	12.02	36.67
4.25	6.89	2.92	1.52	8.51	15.9	13.29	8.74	3.65	5.3	13.62	6.08	6.08	25.97	21.07	49.77	1.22	3.71	20.1	3.04	3.04	0.53	2.59	7.98		2.68	1.76	1.97	1.66	9.53	35.48	8.94	32.46	1.03	6.68	1.49	6.13	2.68	7.12	3.35	12.67	3.48	5.1	10.53	14.18	3.08	11.47	7.61	23.79
10.94	11.13	3.89	3.8	6.69	15.37	11.67	7.98	8.51	24.38	53.49	44.45	7.29	18.55	19.45	7.6	1.22	3.18	9.4	6.84	0.61	2.65	2.59	6.46		1.14	3.65	2.07	3.69	2.11	5.8	1.86	3.95	0.91	22.68	3.35	12.52	2.11	26.65	3.51	19.06	2.45	4.03	9.68	11.01	0.74	1.32	4.41	16.83
6.08	2.65	25.61	6.08	13.37	13.25	24.96	13.3	7.9	12.72	11.67	11.4	2.43	9.01	7.13	3.04	6.08	2.65	3.89	6.84	3.04	1.06	14.26	6.08		1.83	2.9	1.01	0.78	3.14	12.92	3.67	13.14	1.31	7.44	1.01	3.69	2.28	4.98	2.45	5.61	1.54	1.89	6.44	7.37	0.74	10.27	5.11	29.34
4.86	6.36	6.81	2.28	10.33	15.9	17.51	9.12	0.61	15.37	5.84	19	2.43	11.13	12.32	16.34	1.82	0.53	4.86	1.52	0.61	0.53	0.97	2.28		2.23	4.91	2.61	5.51	7.76	27.22	6.75	17.92	0.34	3.97	0.74	4.78	1.43	9.7	2.77	21.35	3.03	5.42	5.9	11.17	0.91	7.25	4.73	25.71
3.65	0.53	2.27	0.76	10.94	20.67	14.59	15.2	1.82	7.95	65.49	12.92	3.65	4.77	4.21	9.5	0	1.59	5.51	4.18	4.25	1.59	1.95	7.22		3.65	6.93	2.29	3.64	2.68	10.33	2.13	9.56	2.45	9.14	2.93	16.62	2.11	9.26	3.83	16.31	1.43	3.72	2.98	2.6	0.91	5.92	4.68	21.45
3.65	1.59	3.57	1.14	4.86	9.01	1.95	1.14	32.21	36.57	267.78	49.77	9.12	10.6	71.97	24.7	7.29	5.3	22.37	4.18	2.43	2.65	12.97	6.08		1.2	1.83	0.74	0.93	5.02	27.66	5.96	13.82	3.6	8.19	4.25	7.79	1.31	6.87	2.5	20.1	5.19	24.57	18.61	44.35	0.68	1.2	1.44	5.87
8.51	4.77	5.51	2.66	10.33	16.43	9.08	10.26	8.51	15.37	8.43	14.82	0.61	8.48	5.19	7.6	6.08	4.77	17.18	8.74	3.65	11.13	7.78	3.04		5.48	11.41	6.38	13.87	2.97	8.7	2.93	7.74	7.93	45.18	13.08	51.99	1.2	1.76	1.17	9.92	1.83	6.93	5.42	10.39	1.48	6.81	3.24	24.72
12.76	5.3	35.34	1.9	9.72	6.89	6.48	4.18	4.86	11.13	14.91	10.26	2.43	14.84	3.57	8.74	4.86	0.53	13.94	2.28	0	4.24	3.57	9.5		3.08	3.47	6.81	5.71	1.54	4.91	1.17	4.15	1.43	5.67	1.65	5.71	0.86	4.98	0.74	4.99	0.97	0.76	4.79	3.43	1.03	1.2	1.97	5.4
3.65	7.42	9.73	4.94	2.43	7.95	3.89	2.66	1.82	2.12	6.48	4.18	1.22	4.77	2.92	3.8	4.86	13.25	12.32	4.18	2.43	3.18	18.15	15.2		1.83	1.7	0.53	1.14	1.31	3.02	1.91	2.91	3.2	15.12	2.87	15.22	3.71	56.02	12.66	102.94	3.08	8.25	2.5	6.34	1.71	12.98	11.12	31.16
9.12	14.31	19.78	4.18	9.12	27.56	39.23	24.32	8.51	19.08	17.51	19.38	4.86	4.24	3.57	2.66	21.88	18.02	161.77	39.89	1.22	5.83	1.95	7.22		2.63	3.09	2.18	1.82	4	9.58	3.51	10.75	1.54	6.3	1.81	6.13	1.88	7.88	3.72	14.44	3.37	15.31	6.81	12.1	0.91	4.79	5.85	17.55
8.51	14.84	27.23	11.78	24.31	40.81	29.18	26.98	9.12	11.13	3.57	5.32	9.72	11.13	7.13	21.28	0.61	0.53	107.63	9.5	0	2.12	19.13	14.06		0.51	0.32	0.43	1.19	1.43	8.7	3.14	6.6	0.86	13.99	5.69	25.24	1.37	8.19	3.08	12.05	3.14	12.6	16.06	25.14	0.74	5.8	3.56	31.84
1.22	3.18	0.65	0.38	10.33	15.9	23.34	12.54	5.47	8.48	9.08	12.54	0.61	6.89	1.3	15.58	3.04	1.59	7.13	2.28	0.61	5.3	13.62	6.84		4.22	4.03	5.05	2.6	1.14	3.97	1.33	2.03	2.74	35.79	6.28	19.42	2.17	9.33	2.82	15.58	1.71	1.89	1.97	1.14	0.91	3.91	1.76	11.89
0.61	1.06	0.65	3.04	12.76	10.6	9.73	9.12	20.66	18.55	124.16	32.3	5.47	6.89	4.86	11.02	12.76	8.48	98.23	24.32	1.22	2.65	2.92	9.12		2.34	3.59	1.65	2.44	5.65	25.65	10.53	38.54	0.86	6.87	0.85	4.52	2.05	11.85	2.66	11.32	1.94	2.84	2.18	1.92	0.74	0.69	1.38	5.66
4.25	2.65	5.51	3.8	6.69	5.83	6.16	8.74	7.9	13.78	11.02	14.82	1.22	3.71	9.4	6.84	3.65	1.06	2.59	1.52	0	2.65	2.27	1.14		2.74	5.99	3.99	7.84	1.83	9.14	2.82	15.11	0.86	9.64	2.77	4.15	0.57	7.94	2.29	12	1.08	0.95	5.64	6.23	2.11	2.21	2.82	4.99
9.72	10.6	11.02	4.94	9.72	11.13	12.97	7.6	4.25	6.36	22.04	11.4	4.86	6.36	12.32	8.74	1.82	4.24	19.78	7.22	8.51	3.18	8.43	2.28		2.17	5.29	2.82	20.41	5.08	17.39	7.02	18.18	1.88	28.99	2.5	5.76	3.08	35.54	12.6	39.94	1.08	3.59	2.77	4.41	0.74	2.02	1.49	3.38
2.43	4.24	8.75	3.42	6.08	10.6	3.57	3.8	3.04	1.06	3.57	5.7	1.82	8.48	3.57	10.64	1.22	1.06	5.84	1.9	0.61	2.65	7.13	5.7		5.31	4.73	3.99	6.18	11.02	42.72	13.93	55.78	1.14	16.26	3.78	17.14	2.51	10.21	2.39	17.55	2.05	1.26	6.75	3.01	3.42	14.18	6.49	29.34
15.19	33.92	14.59	33.05	6.08	12.72	5.19	4.94	7.29	25.44	24.64	20.14	0	14.31	34.69	33.05	3.65	3.71	22.69	2.66	1.22	1.06	2.92	3.8		3.65	6.74	2.18	5.19	2.23	4.6	1.7	3.84	1.88	27.98	5.27	13.61	0.74	7.37	0.48	6.96	1.08	2.71	4.2	2.03	0.8	10.46	2.98	9.71
6.08	3.71	39.88	12.54	9.72	2.65	20.75	0.38	1.82	3.71	1.95	2.66	7.9	16.96	42.14	31.54	0.61	5.3	68.4	9.88	1.22	2.65	0.65	3.8		4.17	14.56	4.25	13.61	2.51	11.41	3.83	10.13	2.05	25.52	7.18	44.2	0.91	59.86	30.9	65.7	5.77	17.9	17.71	42.22	0.74	2.02	1.65	6.08
3.65	3.18	3.24	1.14	17.02	9.54	11.67	8.36	1.22	3.71	2.27	2.28	1.22	14.31	7.13	20.9	10.33	5.83	77.16	7.98	5.47	13.25	23.02	20.52		7.82	28.86	9.68	23.58	3.54	16.76	2.61	7.06	1.71	5.61	1.28	2.29	2.45	11.47	3.99	14.85	5.54	23.19	14.79	29.6	1.6	4.47	1.49	9.19
2.43	6.89	2.59	3.8	15.19	23.85	39.88	16.34	3.65	6.89	0.97	4.56	10.33	17.49	12.32	27.36	4.25	2.12	39.88	4.94	9.12	8.48	47.33	41.03		4.28	7.94	2.55	3.32	7.14	27.98	6.97	25.66	2.23	56.65	9.36	27.58	1.37	6.55	1.91	13.14	1.37	0.76	1.38	1.77	2.57	10.65	6.33	19.37
3.04	1.06	0.97	1.9	7.29	6.89	14.59	4.56	7.29	16.96	20.75	13.3	2.43	2.12	0	0.38	8.51	3.18	59.97	9.12	3.04	6.36	6.48	7.22		2.23	1.64	1.06	1.25	4.05	16.32	3.72	12.72	3.54	24.07	4.04	12.57	2.23	41.52	7.98	27.68	1.66	3.15	8.19	10.8	1.71	3.21	3.46	20.41
9.12	9.54	9.08	10.26	1.22	2.65	2.92	1.14	10.33	9.01	46.03	11.78	1.22	2.12	1.62	3.42	7.29	2.65	23.34	7.22	0.61	4.77	9.08	15.58		2.05	4.22	5.16	6.91	2.8	7.56	3.99	6.54	1.6	23.76	3.24	15.32	0.91	6.74	1.97	24.67	2.23	6.18	8.46	13.76	0.17	0.95	1.6	4.93
1.82	7.95	5.19	2.28	20.66	33.39	30.15	20.9	8.51	14.31	13.94	19	9.72	19.08	30.15	28.88	1.22	3.71	7.46	1.52	6.69	3.71	7.13	7.22		1.03	1.58	0.8	0.73	3.6	16	3.08	11.11	0.63	4.85	0.96	5.71	2.28	13.04	5.8	24.57	2.8	4.6	7.18	6.96	2.17	23.69	13.93	50.12
3.65	4.24	5.84	3.8	2.43	5.3	2.27	1.52	7.29	8.48	2.59	10.26	12.76	5.3	46.68	21.66	8.51	8.48	24.31	7.6	0	0	1.62	4.18		8.62	40.45	21.38	69.08	1.43	7.06	2.23	8.05	6.05	40.33	12.55	61.75	1.14	4.73	1.33	5.51	1.37	1.58	3.99	5.14	1.08	5.1	2.5	17.92
4.86	4.77	9.73	4.94	9.72	9.54	7.13	6.84	0.61	5.3	4.21	1.52	12.76	35.51	30.8	39.89	3.04	8.48	25.29	12.16	0	2.12	3.24	3.42		2.97	2.9	2.13	1.4	11.42	43.48	12.13	39.11	1.54	14.81	5.16	22.18	0.8	9.33	1.44	5.76	2.05	0.57	3.46	1.4	3.2	19.16	13.03	51.62
4.86	7.95	3.57	3.42	9.12	14.31	7.78	7.22	3.65	10.6	12.32	18.62	2.43	4.24	6.81	12.16	5.47	7.42	99.85	31.92	2.43	3.18	19.45	6.84		7.14	3.02	9.47	3.84	2.8	12.48	5.53	10.91	1.94	13.11	4.04	15.17	1.48	9.39	2.5	11.01	2.68	5.86	2.39	7.17	1.77	4.1	2.18	5.92
7.9	6.89	3.24	0.76	6.08	9.54	8.75	2.66	4.86	5.3	3.57	6.84	1.82	11.13	3.57	10.26	1.22	1.06	20.1	8.74	2.43	5.3	7.78	5.32		7.53	30.31	7.39	18.13	3.77	9.39	4.25	11.27	2.8	15.75	4.57	21.03	1.31	4.66	1.01	6.75	0.74	1.7	2.55	3.27	0.68	4.54	10.69	40.82
13.98	18.02	23.99	12.54	5.47	19.08	8.43	6.84	1.82	9.54	3.89	5.7	5.47	9.01	8.1	12.16	0.61	2.12	2.92	1.14	2.43	6.36	35.01	23.56		4.34	9.39	3.35	3.43	3.08	13.04	2.5	9.45	2.57	17.64	5.96	16.83	1.88	7.62	3.08	22.54	3.2	4.54	8.78	10.28	0.97	12.48	3.88	10.18
6.69	1.06	1.95	1.52	26.13	33.92	97.58	24.7	9.12	19.08	65.81	33.81	4.86	14.84	39.55	42.55	17.02	7.42	171.17	36.85	7.29	7.42	34.69	21.28		5.54	20.6	7.82	16.83	1.88	7.31	2.23	6.65	3.82	28.23	4.31	23.79	1.08	5.29	1.01	8.73	2.17	7.44	10.69	14.8	2.45	10.27	6.7	19.37
9.72	12.19	7.13	7.22	3.04	6.36	2.59	5.7	7.9	28.62	385.14	95.37	3.65	19.08	20.1	21.66	3.04	0.53	14.26	4.94	0	0.53	2.27	2.66		1.03	1.39	0.59	0.73	3.71	16.45	5	9.76	1.08	5.73	1.06	6.08	1.2	8.57	2.02	7.32	2.17	1.7	3.83	1.97	0.46	3.97	2.39	20.88
9.72	7.95	11.35	4.56	3.04	5.83	1.3	1.9	3.65	6.89	4.21	7.22	9.72	16.96	28.53	15.2	3.04	2.65	13.62	3.42	3.65	6.89	31.12	20.52		5.71	9.39	5.64	2.7	3.88	12.04	7.13	13.66	3.14	165.22	18.61	34.28	0.51	38.56	5.21	32.88	1.94	2.96	2.5	2.65	8.79	43.79	18.46	69.75
3.65	1.59	3.89	1.52	9.72	31.27	14.59	16.72	10.33	29.68	10.05	17.1	0.61	3.71	1.3	6.46	3.04	6.89	10.05	4.56	2.43	5.3	18.15	9.5		2.63	4.47	2.07	2.08	3.42	9.77	2.45	7.27	2	13.48	3.67	10.91	1.2	9.64	2.45	13.66	1.66	5.29	2.82	5.19	2.63	4.98	1.97	7.89
3.65	10.07	7.78	8.74	4.25	9.54	8.43	13.3	4.25	4.77	6.48	12.54	8.51	13.78	7.78	12.54	26.13	32.33	322.89	52.43	1.22	4.77	8.43	9.88		2.11	2.27	1.38	1.4	5.65	30.12	6.59	21.97	0.8	6.24	1.76	9.61	0.74	8.63	1.97	12.67	3.94	3.4	8.83	5.35	1.48	4.35	2.34	18.59
1.22	1.06	3.57	2.66	4.25	3.18	2.92	3.04	6.69	13.25	8.75	7.6	10.33	17.49	8.43	23.18	4.25	12.72	13.62	5.7	0	1.06	3.57	11.02		1.88	13.36	2.98	11.43	2.63	13.8	4.04	14.28	2.51	25.08	5.11	28.25	0.4	11.41	1.01	6.08	2.05	7.75	8.88	5.76	0.74	2.08	1.28	5.51
9.72	6.36	22.69	3.42	8.51	14.84	33.72	6.08	4.86	4.77	9.08	9.12	1.22	5.83	5.19	7.22	10.94	30.21	177.66	77.13	4.86	11.13	49.28	23.18		4.28	8.44	4.52	9.71	5.99	24.95	5.85	17.14	1.2	6.68	1.28	4.1	0.91	4.03	0.21	3.38	1.26	2.52	2.66	4.21	0.86	2.46	1.44	5.25
15.19	13.25	42.47	16.72	9.72	10.07	4.54	4.56	6.08	12.72	5.19	9.12	6.69	10.6	18.48	9.5	0	1.59	20.75	2.66	4.25	5.3	6.81	6.08		2.23	4.28	2.29	3.38	5.02	17.96	3.88	5.4	1.26	4.03	1.28	3.22	0.86	9.96	1.97	9.76	3.54	17.9	12.6	33.86	0.91	1.13	1.17	3.01
10.94	8.48	12.97	3.8	1.22	2.65	0.65	1.52	1.22	5.83	4.21	4.94	1.82	8.48	5.51	9.5	0.61	4.77	15.56	3.04	1.22	2.12	4.21	4.18		4.22	10.27	6.81	8.1	2	5.1	1.91	3.9	1.37	9.77	1.81	8.67	1.14	9.01	3.35	10.34	3.25	14.49	10.69	20.05	2.28	4.47	4.1	12.67
9.12	3.71	5.19	2.66	14.59	16.43	23.02	12.92	9.72	25.97	137.78	47.49	1.82	13.78	8.1	15.96	6.69	7.42	151.07	24.32	4.86	2.65	5.51	4.94		4.51	9.01	5.8	8.98	14.16	58.98	10.74	27.06	2.51	14.81	4.36	10.59	1.43	24.07	5	35.06	2.51	3.28	14.94	13.66	0.86	2.52	2.55	7.32
9.72	7.95	7.46	6.08	5.47	9.54	2.92	5.32	3.65	6.36	43.12	25.84	3.65	13.78	12.64	13.3	0.61	1.59	2.59	3.8	3.04	4.77	6.81	5.7		6.74	16.76	8.67	20.51	3.37	6.74	1.76	3.38	2.4	13.3	1.86	7.48	2.28	14.49	7.34	17.71	1.83	1.2	1.65	2.96	0.91	5.1	7.23	19.27
12.16	6.89	11.67	5.7	10.33	20.14	17.83	12.16	7.9	5.83	3.89	7.98	0.61	4.77	2.92	8.74	0.61	2.12	5.51	1.9	4.86	5.83	8.43	11.78		1.14	0.63	0.96	0.99	3.94	10.96	2.55	1.77	2.51	19.97	6.86	24.41	0.68	12.41	4.31	15.89	4.11	9.14	24.73	49.13	2.63	12.6	5.53	22.54
2.43	9.01	3.57	1.52	4.25	8.48	3.24	5.7	3.65	4.24	3.57	6.84	4.25	9.01	161.12	33.43	0.61	3.18	8.43	1.14	0	1.59	1.62	1.9		2.45	3.97	2.07	1.3	3.14	10.46	3.56	10.8	2.4	20.67	6.59	20.15	1.77	20.35	3.3	10.59	4.17	6.3	15.21	23.06	1.37	3.91	1.86	6.54
11.55	13.78	42.79	17.1	16.41	47.7	15.56	12.92	9.72	20.67	8.75	22.8	1.22	4.24	5.51	7.22	6.08	6.89	401.99	63.83	1.22	3.71	2.59	3.04		3.25	3.53	1.49	2.75	1.37	3.91	1.44	4.15	2.05	29.36	4.68	8.73	0.8	5.92	1.65	16	1.08	0.32	2.93	2.7	1.83	1.01	1.7	4.99
5.47	3.18	3.24	2.28	22.49	15.37	66.78	10.64	4.25	15.9	5.51	14.82	1.82	4.24	4.86	5.32	0	2.12	19.45	2.66	3.04	13.25	12.64	34.57		4.28	2.08	2.29	1.56	2.74	6.11	2.02	6.18	1.6	17.96	3.62	6.34	0.63	3.47	0.69	4.99	2.23	2.9	4.31	3.74	0.91	1.89	1.7	4.26
18.23	21.73	24.31	18.24	3.65	6.36	4.86	2.28	19.45	22.26	14.91	13.68	2.43	9.01	15.89	19.38	2.43	0.53	35.98	6.46	1.22	4.24	11.99	16.72		2.85	3.34	1.12	1.4	3.77	16.95	3.94	10.08	2.28	5.55	2.18	6.08	1.26	6.99	2.5	7.69	1.31	2.39	5.32	3.84	1.94	4.54	4.15	7.69
9.12	3.71	9.4	4.56	14.59	19.61	18.15	11.02	13.37	14.84	28.2	15.2	4.25	7.95	3.24	7.22	0	1.59	1.3	0.76	0.61	3.71	8.43	6.46		1.83	1.2	0.74	0.68	5.59	27.35	6.49	10.8	1.66	5.29	1.81	4.36	6.45	20.42	9.68	22.33	2.45	8.07	8.78	6.86	0.8	3.72	0.8	4.62
16.41	20.67	26.58	11.4	7.9	5.3	6.16	7.6	3.65	21.2	76.83	45.97	1.82	7.95	1.62	4.56	7.9	4.77	12.97	10.64	0	1.59	6.48	2.28		6.28	17.45	6.38	12	3.42	6.24	2.45	4.1	1.31	4.54	1.01	5.19	1.08	3.28	1.12	5.87	2.74	2.77	4.2	4.83	0.51	2.02	3.08	15.06
3.65	3.18	9.4	4.18	9.72	14.31	12.64	7.22	4.25	9.01	2.92	1.9	3.65	4.77	3.57	3.8	1.82	1.06	16.86	7.98	3.04	4.24	17.18	6.84		4.45	13.93	5	9.4	1.08	1.89	0.32	0.57	1.08	4.66	1.49	3.79	1.6	12.98	2.18	16.26	2.05	3.91	5.37	9.61	0.57	2.08	1.06	5.45
6.08	3.18	7.78	1.9	11.55	17.49	9.4	15.2	9.72	13.78	9.08	10.26	5.47	11.13	8.1	9.12	3.65	6.36	55.76	31.16	1.82	4.77	11.02	17.1		3.71	5.55	1.33	3.43	2.57	11.34	4.41	10.54	1.08	8.51	3.14	7.63	1.08	12.85	3.03	12.72	6.28	9.2	24.52	37.86	1.48	3.59	1.81	5.09
9.12	4.77	8.1	7.6	12.76	19.08	31.45	16.34	0.61	3.18	8.1	6.08	1.82	5.83	11.67	11.78	1.22	3.71	111.2	10.64	2.43	6.89	83.64	28.88		4.28	11.53	4.57	11.11	4.68	12.16	2.66	4.41	1.66	9.51	3.78	13.92	0.68	5.04	1.49	11.43	5.88	17.9	24.2	34.33	0.74	2.33	0.9	1.92
3.04	3.18	4.54	1.14	31	61.48	111.84	83.21	8.51	20.14	7.46	11.4	0	2.12	0.65	1.52	3.04	3.18	5.19	5.32	4.25	10.07	6.81	14.06		2.51	6.24	1.7	2.7	5.77	20.98	4.68	22.18	0.97	4.98	1.49	2.91	0.86	13.67	4.73	23.89	1.26	5.04	6.81	5.76	1.94	3.78	1.44	4.41
8.51	1.06	3.24	3.04	3.65	4.24	1.3	1.9	6.08	10.07	21.4	5.7	1.22	2.65	3.89	8.74	8.51	9.01	19.45	22.04	0	1.06	10.37	11.02		5.19	11.41	6.33	5.09	7.14	31.57	9.15	29.19	1.26	8.13	2.87	10.13	1.14	6.18	1.01	11.79	5.99	17.58	21.27	22.23	2.28	16	6.75	35.94
7.29	14.84	16.21	11.4	11.55	16.43	42.14	10.26	21.88	7.42	56.73	13.68	2.43	9.01	2.59	7.98	0	2.12	2.59	1.9	2.43	3.18	0.65	5.32		3.48	7.88	3.4	3.58	3.08	10.33	3.35	4.52	2.4	11.72	2.07	11.11	1.83	9.96	3.03	14.28	3.6	25.14	17.07	20.26	7.02	32.26	18.3	58.48
3.65	3.71	5.84	3.8	15.8	27.56	15.89	9.88	1.22	5.83	13.94	6.84	4.25	14.84	24.64	25.08	1.22	1.06	23.99	6.08	1.82	3.71	13.29	21.28		2	4.73	2.13	2.86	3.37	17.39	3.4	12.31	1.6	5.92	1.38	5.45	4.34	22.68	8.08	40.46	1.37	1.64	5.64	4.05	1.37	3.65	2.02	15.32
6.69	6.89	6.16	1.9	5.47	20.67	11.67	4.94	3.04	3.71	3.24	6.08	0	4.24	0	1.9	13.98	6.36	22.04	9.5	15.8	25.44	50.25	28.5		1.26	4.03	2.45	6.6	5.14	18.4	4.89	13.61	2.05	11.03	2.45	8.15	1.37	9.77	2.93	36.25	3.6	14.93	11.91	30.8	5.31	28.92	8.99	32.62
10.94	9.54	11.02	6.84	29.78	26.5	43.12	15.2	7.29	11.66	13.29	9.5	3.65	14.31	10.37	5.7	0.61	1.59	4.86	2.66	4.25	15.37	9.08	12.92		6.39	17.27	6.17	15.37	1.83	12.1	2.23	10.65	5.31	46.88	7.5	37.08	0.34	3.02	1.06	5.87	1.03	3.21	3.88	3.58	0.68	2.52	1.65	14.65
13.37	17.49	8.43	8.36	4.25	3.71	2.27	2.28	6.69	12.19	11.02	7.6	1.82	5.3	4.21	8.74	1.82	9.54	2.27	4.56	3.65	5.83	13.94	8.74		2	2.9	1.81	3.12	5.42	16.7	4.63	8.05	2.23	15.25	3.14	15.94	1.31	3.09	2.39	7.43	7.42	36.61	20.53	34.02	1.31	11.34	9.41	26.9
5.47	5.83	18.15	4.18	12.76	16.96	47.33	20.52	18.23	34.98	24.64	17.1	1.82	2.12	2.59	0.76	7.9	3.71	6.48	4.94	6.69	5.3	13.29	6.46		2.34	9.33	4.84	16.26	1.77	7.5	2.18	4	1.37	10.77	3.03	6.96	1.6	11.59	5.37	22.64	1.08	0.5	2.29	2.29	2.74	3.72	4.25	16.26
3.04	3.18	7.46	0.38	3.65	8.48	10.37	6.46	7.9	9.54	2.92	3.04	0.61	1.59	1.3	1.9	1.22	2.65	30.8	3.04	7.9	8.48	21.07	15.58		2.8	4.79	1.91	4.41	4.17	13.86	6.28	11.32	0.91	8.44	0.8	8.31	2.63	11.34	3.19	10.59	0.97	3.91	4.15	3.01	1.03	1.07	0.48	1.09
6.08	1.06	4.54	1.9	6.08	10.6	8.75	7.6	3.04	2.12	2.59	3.42	4.25	9.01	2.27	4.56	13.98	13.25	293.07	72.95	1.82	14.31	27.23	34.19		7.25	17.83	9.84	18.44	10.45	31.44	10	21.5	3.54	19.79	9.09	25.34	5.59	74.54	21.17	75	0.74	2.27	5.32	7.27	0.68	1.39	1.38	3.74
4.86	1.06	0.65	0.38	9.72	7.95	3.89	2.28	9.12	18.02	15.56	14.06	1.82	7.95	2.92	3.04	1.82	0.53	3.57	3.04	0.61	2.65	1.95	2.28		3.14	4.73	3.3	2.49	5.19	18.84	7.18	16.57	1.88	39.51	13.19	52.51	1.37	17.96	3.99	23.48	1.66	3.59	3.94	3.38	0.8	0.63	1.76	6.18
2.43	6.36	4.86	4.94	9.12	15.37	6.48	10.64	6.69	8.48	5.84	10.26	9.12	15.9	6.81	12.16	7.29	9.01	9.08	7.22	9.72	20.67	44.74	41.79		2.8	5.86	2.55	3.32	5.82	11.59	4.84	10.02	0.8	4.79	1.12	3.17	1.77	19.72	2.34	25.86	1.2	8.51	2.82	19.16	0.8	1.13	1.6	6.44
7.29	4.24	32.09	10.64	12.16	23.32	20.75	15.2	7.9	16.43	6.16	4.56	1.22	3.71	2.92	4.94	2.43	2.12	5.51	1.14	3.04	7.95	6.16	5.7		3.03	7.44	3.4	8.57	3.08	10.65	2.45	3.48	3.42	17.52	5.69	11.63	2.28	17.52	7.66	25.34	1.26	2.27	3.46	2.91	4.45	7.75	4.1	12.93
11.55	4.77	6.16	4.56	6.08	4.24	3.89	4.18	6.69	5.3	6.48	4.56	0	1.06	1.3	4.56	6.08	5.3	73.27	19	3.65	2.12	4.86	4.94		3.71	12.1	5.05	7.17	3.82	10.71	3.51	3.12	0.97	6.55	1.49	3.74	1.03	7.75	2.66	9.35	2.34	5.67	3.62	3.69	1.6	6.49	1.28	3.79
0.61	0.53	1.95	1.14	10.33	9.54	27.88	16.34	5.47	12.19	8.43	15.96	1.82	6.36	2.27	3.8	1.22	1.06	9.4	5.7	1.22	2.12	5.84	9.12		4.51	6.81	4.25	5.66	6.34	25.39	7.5	25.09	3.08	13.17	3.67	13.09	0.74	8.19	4.15	14.7	1.83	2.58	5.37	5.82	1.6	11.15	6.12	40.56
1.22	2.12	4.21	3.8	9.12	5.83	8.43	5.7	1.22	8.48	13.62	5.32	3.04	12.72	12.97	12.92	3.65	5.83	34.36	15.96	4.25	7.42	10.37	15.2		3.82	8.7	9.79	11.79	5.71	17.58	4.52	13.61	1.6	11.59	2.18	12.31	1.14	5.48	0.85	6.28	5.08	26.02	15.16	33.24	3.31	20.16	12.6	45.65
5.47	3.71	3.89	1.52	29.17	31.8	25.29	21.28	6.69	10.6	11.02	6.46	1.82	3.71	1.3	6.08	6.08	4.77	6.81	5.7	6.08	4.77	1.62	6.08		4.68	3.97	7.13	3.74	2.57	7.81	1.81	4.41	1.43	3.4	1.22	1.71	3.08	12.48	6.01	11.79	4.34	5.67	15.64	18.85	1.08	8.19	2.02	18.96
17.02	28.62	31.77	28.12	7.9	10.6	4.54	6.08	6.69	17.49	19.13	30.4	4.25	3.18	8.43	9.12	0	3.71	24.64	15.58	4.25	4.24	12.32	6.08		6.62	19.91	11.22	15.11	1.14	3.78	0.74	2.54	0.68	2.77	0.96	2.54	1.54	8.07	1.12	5.51	2	2.84	5.37	2.18	0.97	2.52	2.23	10.75
1.82	0.53	1.95	0.76	2.43	3.18	2.59	2.28	6.08	14.31	10.37	8.36	3.65	4.24	13.29	19.38	11.55	9.01	32.42	13.68	2.43	13.78	41.5	29.26		1.77	2.14	1.44	1.45	2.51	8.13	2.39	4.88	2	14.62	4.25	12.41	1.43	13.74	3.03	15.94	2.17	5.48	4.41	11.79	3.77	11.72	10.11	24.98
4.25	5.3	5.84	10.26	3.65	5.3	11.35	5.7	4.86	6.36	4.86	9.5	6.08	7.42	2.59	11.78	2.43	1.06	0.65	1.9	0	4.77	6.81	11.02		3.14	4.85	2.29	2.49	2.23	5.48	1.76	3.17	3.14	11.97	3.67	9.87	1.94	5.61	1.44	8.41	1.03	0.63	3.72	3.17	1.31	3.53	0.9	2.96
4.25	2.65	2.59	0.38	8.51	10.07	5.84	10.64	0	7.42	1.95	8.36	3.04	7.95	5.84	6.08	2.43	4.24	73.91	25.46	6.69	10.07	4.86	3.8		5.77	12.98	9.84	11.79	1.88	6.81	1.7	3.48	1.48	10.52	1.81	5.14	1.2	4.28	2.07	11.22	4.97	7.25	6.91	7.69	1.37	4.6	1.49	8.05
0.61	3.18	4.86	1.9	6.69	8.48	4.21	8.36	3.04	5.83	11.99	3.42	4.86	20.67	3.57	6.84	4.25	4.77	22.69	5.32	1.82	7.42	21.07	11.78		3.03	8.7	4.47	5.92	1.37	5.67	2.98	8.31	0.63	5.23	1.86	4.47	1.83	29.68	3.03	27.06	1.6	3.84	6.49	10.96	2.11	3.91	6.44	15.43
2.43	2.65	3.57	2.66	10.33	5.83	17.83	7.22	3.04	6.89	23.99	7.98	3.65	5.83	3.57	7.6	2.43	6.36	38.25	13.3	5.47	10.6	34.36	24.32		1.77	3.15	1.28	1.92	1.14	3.15	1.17	1.66	2.68	14.81	3.67	24.62	1.88	17.01	3.72	14.75	9.59	50.28	21.01	65.65	1.37	4.03	1.6	6.6
1.82	1.59	1.95	0.76	7.9	13.25	6.16	4.94	2.43	6.36	4.86	12.92	0.61	11.66	3.57	12.54	1.22	2.65	5.51	2.28	6.08	3.71	79.75	47.11		4.05	11.72	5.21	6.54	3.54	20.23	4.47	11.53	2	13.99	6.86	21.45	1.2	5.17	1.65	4.99	7.71	34.59	18.93	31.73	2.51	7.69	3.46	26.18
8.51	3.71	3.57	3.42	3.65	13.78	5.51	1.9	4.25	19.08	8.43	15.96	0.61	3.18	1.62	2.28	1.22	2.65	6.81	0.76	3.04	3.18	2.59	3.42		4.34	10.71	3.56	9.35	3.88	13.36	7.77	21.4	0.8	4.47	1.44	4.83	1.54	6.49	1.12	13.76	4.51	26.78	9.04	11.37	3.77	3.4	5.27	19.32
3.65	6.36	11.02	2.66	9.12	2.12	11.02	3.04	0.61	5.83	8.43	7.6	3.65	4.24	4.21	20.52	3.04	1.06	1.3	0.38	0.61	0.53	0.65	1.14		4.97	11.28	7.02	13.66	3.65	26.53	12.5	39.47	0.63	6.68	1.12	8.67	0.97	4.16	1.81	7.84	2.74	8.82	10.53	26.75	0.74	1.45	1.49	5.4
4.86	2.65	1.62	1.52	10.33	10.07	15.24	8.36	3.65	18.02	15.89	21.66	0.61	2.12	0.32	3.8	0.61	4.24	3.24	4.18	0	2.12	6.16	3.42		3.37	9.58	1.91	6.39	4.51	10.27	5.11	10.18	1.08	4.54	0.8	3.58	1.43	4.22	1.49	19.01	2.4	9.83	8.88	22.85	1.2	2.96	1.38	5.14
7.29	2.65	2.92	4.94	11.55	16.43	11.02	3.8	4.25	16.43	7.13	16.72	4.86	12.72	4.86	5.32	3.04	1.59	11.99	4.94	1.22	1.59	2.27	2.28		2.34	1.76	1.33	1.56	5.02	23.06	8.56	20.41	3.6	26.4	6.06	15.01	1.54	3.97	1.91	5.3	0.57	1.7	1.97	0.99	2.28	8.25	3.08	10.44
3.65	4.77	4.21	1.52	9.72	9.54	6.48	11.78	3.04	11.13	6.16	7.98	3.04	10.6	12.64	8.74	3.04	2.65	4.86	3.04	1.82	1.06	1.95	2.28		2.51	2.14	2.23	2.03	1.26	2.33	1.91	3.64	2.63	19.47	5.96	23.06	1.26	31.51	1.7	17.04	1.77	1.45	2.93	2.39	2.23	3.53	1.81	5.25
3.04	4.24	1.3	0.76	15.8	22.79	14.59	15.58	18.23	37.1	26.26	28.12	7.9	24.38	8.75	9.5	0	0.53	4.21	3.04	2.43	7.42	13.29	14.82		6.11	23.44	5.32	19.32	3.77	21.86	3.35	23.58	1.83	19.22	3.19	18.39	0.91	6.55	1.7	11.27	0.97	1.95	1.76	2.6	1.71	0.76	0.69	1.35
4.86	2.65	7.46	1.14	5.47	7.95	4.86	4.94	7.29	12.19	2.27	3.42	10.94	10.07	4.86	13.3	1.22	2.12	17.83	11.02	4.86	9.01	16.86	17.48		4	8.88	9.04	19.53	5.25	16.13	5.9	9.56	2.23	36.86	4.84	26.8	2.05	7.31	3.67	13.3	5.54	17.39	13.93	21.71	0.8	5.42	3.67	12.62
13.98	10.07	7.13	11.02	13.98	16.43	21.72	17.1	3.04	4.77	0.65	3.04	3.04	6.89	5.19	9.5	4.86	3.18	6.81	0.76	0	1.59	1.62	3.42		1.2	1.95	0.85	1.14	5.37	23.69	6.33	22.28	2.63	18.65	3.62	15.22	1.6	9.39	1.6	7.74	2.68	5.8	2.93	4.83	0.8	1.13	2.66	10.34
4.86	4.24	6.81	3.04	17.02	32.33	45.71	24.7	5.47	9.54	2.59	5.32	9.72	25.44	9.4	20.52	1.82	0.53	8.1	4.94	4.25	10.07	18.8	17.48		5.37	10.65	4.47	4.57	6.62	24.64	10.11	27.42	2.97	26.09	2.66	13.14	0.97	5.73	3.62	11.58	1.88	2.33	8.46	8.78	0.91	8.7	3.94	19.94
2.43	1.59	1.95	2.66	11.55	17.49	11.67	9.5	5.47	13.25	6.48	12.16	3.65	6.36	9.08	9.12	1.82	1.06	19.78	6.08	0.61	2.12	0.32	1.52		4.17	10.59	3.78	14.44	2.17	6.68	2.02	4.67	1.88	17.39	8.46	28.2	1.26	8.13	2.23	5.45	2.4	7.88	8.62	11.84	1.03	2.58	7.87	32.15
3.04	1.59	5.84	1.9	3.65	11.66	6.16	12.92	9.72	15.37	13.94	13.68	1.22	4.77	0.65	7.6	3.65	2.65	56.73	20.9	1.22	2.65	5.19	6.84		2.57	4.85	2.77	4.15	2.51	6.11	2.82	4.31	1.43	5.1	1.81	3.69	1.88	6.49	1.28	4.31	2.23	5.04	2.87	3.79	0.57	0.69	1.28	5.19
16.41	11.13	5.84	7.6	6.69	11.66	16.86	10.26	5.47	9.54	9.73	15.58	4.86	18.02	39.88	21.66	2.43	1.06	25.94	2.28	1.82	4.24	3.24	5.7		2.4	3.97	2.5	4.52	3.71	24.95	2.71	11.53	2.51	16.95	6.12	27.99	1.88	22.31	4.47	37.91	4.28	19.85	31.96	67.72	2.45	8.38	3.4	10.96
1.82	0.53	1.3	0	4.86	5.3	17.83	4.18	3.65	16.43	2.27	6.08	1.22	0.53	2.27	4.18	0.61	3.18	4.86	5.32	4.86	7.42	13.94	25.08		3.82	7.56	7.55	16.78	3.08	9.64	3.3	7.06	1.37	7.12	1.12	5.4	3.2	25.52	7.18	27.06	1.14	5.36	3.19	4.99	0.97	2.27	2.18	6.02
3.65	2.65	11.35	7.98	6.08	2.12	3.89	1.52	9.12	11.13	24.96	26.6	2.43	8.48	12.97	16.34	3.04	4.77	2.92	1.9	0.61	4.24	5.19	8.74		1.31	0.95	0.48	0.73	7.08	24.76	14.25	39.78	2.63	33.59	7.29	23.58	1.26	6.11	1.86	8.1	3.08	10.71	9.09	9.35	1.2	11.66	7.18	27.84
4.86	1.59	3.57	0.76	17.63	22.79	21.72	17.1	1.82	6.36	0.65	4.18	1.22	14.31	15.89	19.38	9.72	23.85	189.97	66.87	0.61	5.83	14.59	18.24		12.16	49.27	18.93	67.15	2.85	15.25	6.59	18.44	2.28	14.74	4.2	9.92	1.71	6.81	4.31	40.35	4.22	7.94	12.13	24.1	1.2	1.95	1.28	7.37
13.37	9.01	14.91	1.9	16.41	13.78	8.75	7.6	3.04	4.24	2.27	1.9	3.04	4.24	68.08	9.5	12.16	18.02	68.4	30.02	1.22	6.36	16.21	8.74		4.34	6.87	3.35	2.65	1.48	1.64	1.54	0.78	1.03	12.67	2.29	16.36	2	6.99	1.97	8.52	1.26	1.39	4.79	3.32	0.91	2.08	0.9	3.06
0	1.59	0.65	0	14.59	14.84	30.15	9.12	9.12	14.84	11.99	10.64	6.08	6.36	20.1	17.86	2.43	6.36	3.57	4.18	6.08	1.06	8.43	12.54		3.94	5.73	1.81	5.56	3.82	12.48	2.13	6.49	1.88	17.14	4.79	15.22	1.48	18.21	9.09	17.76	4.22	14.05	6.01	16	1.48	8.13	2.34	11.48
3.65	9.01	7.78	1.9	9.12	6.89	9.08	5.7	5.47	13.78	11.02	4.56	6.08	3.71	7.13	6.46	4.25	13.78	74.56	20.52	3.04	7.42	32.09	39.89		4.91	9.45	3.88	3.84	5.08	13.3	3.62	6.02	2	11.47	1.54	8.52	1.31	9.26	1.86	9.87	2.05	7.44	12.55	23.27	1.66	2.9	3.78	9.35
8.51	12.19	10.05	10.26	9.12	21.2	15.89	6.08	2.43	10.6	8.43	8.74	6.69	11.66	10.7	16.72	2.43	3.71	9.4	2.66	2.43	4.24	5.84	1.9		2.45	5.92	3.62	6.91	6.96	33.59	5.74	23.53	2.23	13.17	5.69	20.57	1.71	7.75	2.82	10.85	3.77	14.05	12.18	15.89	1.26	2.46	5.37	17.5
12.16	25.97	62.89	36.47	11.55	10.6	2.92	9.88	3.65	11.66	45.06	40.65	1.82	11.13	72.94	53.19	1.22	4.24	4.54	4.94	2.43	1.06	4.21	4.56		4.51	6.99	3.78	4	2.8	19.66	5.16	29.71	1.77	10.77	2.5	9.71	1.26	18.65	4.41	25.34	3.03	3.4	3.14	8	1.26	3.97	1.38	5.71
1.82	2.12	1.95	1.9	6.69	11.13	19.78	10.64	3.65	3.18	6.16	4.94	0.61	1.06	3.57	0.38	0.61	5.3	6.48	1.52	2.43	4.24	7.78	2.28		2.8	3.47	4.84	3.64	2.45	14.93	2.66	9.14	3.71	30.75	5.11	32.2	2.91	17.39	3.56	20.51	1.88	1.7	4.41	3.58	0.8	1.13	2.13	7.84
2.43	1.06	1.62	0.38	9.12	17.49	20.1	17.86	5.47	21.73	55.44	27.74	3.04	13.25	14.59	42.55	0.61	2.12	1.62	4.56	3.04	3.71	11.02	8.74		2.91	4.54	1.49	1.35	3.94	32.01	8.88	31.73	1.83	9.89	3.19	9.24	0.8	7.25	0.64	6.8	1.83	1.45	3.14	1.45	1.71	7.56	4.73	11.63
0	1.06	0.97	0	10.33	7.42	6.16	3.8	10.94	15.9	9.73	9.12	3.65	7.42	8.43	11.02	3.65	2.12	155.61	18.62	3.04	3.71	28.85	10.26		3.94	5.29	2.93	6.44	3.54	20.92	8.46	29.86	2.68	22.87	3.19	19.89	2.17	8.76	3.14	12.93	0.97	0.76	3.08	1.87	1.31	8.25	5.42	25.55
3.65	4.24	3.57	2.66	10.33	13.25	34.04	17.1	1.82	10.07	4.54	12.16	1.82	1.59	1.62	1.9	2.43	3.71	5.84	3.04	13.37	27.56	21.72	19.76		1.48	3.47	0.96	2.65	2.91	11.97	2.61	9.09	2.23	9.58	1.97	9.19	0.8	51.1	3.4	50.64	2.63	1.51	8.88	5.45	1.31	8.51	6.49	20.15
9.12	16.43	18.48	11.78	16.41	19.61	13.29	6.46	3.65	7.42	2.59	3.04	3.04	14.84	29.18	18.62	0	5.83	3.89	1.9	0.61	2.65	2.27	5.32		1.83	1.7	0.96	1.14	3.14	14.05	4.2	12.46	2.74	18.46	4.2	30.28	1.26	4.73	0.8	2.75	1.54	3.84	1.6	3.74	2.05	24.89	23.72	67.78
4.86	1.06	21.07	1.52	5.47	9.54	0.65	3.42	15.8	9.01	37.93	23.18	8.51	11.13	5.84	4.56	4.86	10.6	10.05	7.22	15.8	16.96	78.45	66.11		6.51	7.5	4.15	4.83	2.17	6.43	1.54	5.56	1.37	4.79	2.71	4.52	0.91	2.46	0.53	2.86	1.77	1.58	1.22	1.56	0.74	1.95	1.06	5.35
2.43	2.65	4.54	2.28	6.08	1.59	1.62	0	6.08	3.18	6.81	6.46	3.04	13.78	10.37	21.66	1.22	0.53	2.27	4.18	2.43	3.18	7.46	6.08		3.6	10.33	7.66	5.25	3.65	14.43	2.77	15.27	1.94	34.72	10.11	51.31	0.63	1.83	1.7	6.44	0.46	2.27	3.78	3.38	3.6	14.05	6.54	15.94
13.37	28.09	24.31	16.34	7.29	6.89	2.92	0.38	5.47	18.02	9.73	12.92	0.61	6.89	2.27	12.16	1.82	0.53	1.3	1.52	0	1.59	1.3	2.28		2.57	2.14	1.86	0.78	3.2	11.03	4.79	13.4	1.48	9.39	3.08	11.53	2.11	6.74	2.61	7.27	2.63	3.72	7.66	8.05	1.94	7.75	4.63	26.23
1.22	5.83	2.92	0	5.47	5.3	4.21	1.52	9.12	12.19	4.21	8.36	4.25	3.71	0.65	11.02	2.43	0.53	0.97	0.76	1.82	2.65	5.19	2.66		3.71	8	3.3	3.06	7.88	31.32	11.59	32.51	2.51	9.2	3.62	11.69	1.26	21.61	2.61	13.66	4.34	17.96	16.7	27.73	1.54	4.98	3.4	9.76
6.08	5.83	8.75	3.8	9.12	11.13	116.71	29.26	1.82	6.36	6.48	4.94	10.94	16.43	31.12	23.18	1.82	3.71	11.99	6.84	4.25	9.54	4.54	7.98		6.05	15.06	6.12	9.45	5.08	18.15	5.74	14.49	1.66	8.07	2.93	9.76	2.11	27.03	6.97	20.83	2.91	24.26	10.48	16.36	2.85	12.22	8.78	33.86
1.22	0	1.95	0	5.47	7.42	8.75	4.18	3.04	14.84	5.84	14.06	0.61	5.3	4.21	6.84	10.33	11.66	130.65	20.52	0	2.12	5.51	5.32		3.48	4.66	2.71	1.77	4.51	9.64	4.47	12.52	0.8	3.91	1.17	2.96	0.68	7.88	1.28	12.46	0.91	0.76	3.51	1.56	1.26	3.84	3.3	7.69
4.86	9.54	7.46	2.28	9.72	22.26	35.01	22.04	17.63	14.31	34.69	22.8	7.9	14.84	23.34	27.74	20.66	46.64	332.94	95.37	7.29	19.61	20.1	11.02		5.59	19.91	8.08	14.75	2.85	8.19	1.7	4.67	1.37	17.39	2.5	13.56	0.8	3.97	1.28	14.13	1.03	2.77	5	5.04	0.8	10.77	8.19	16.1
11.55	13.25	4.54	4.94	18.23	18.55	11.02	9.12	15.8	27.56	15.24	21.28	3.65	4.24	42.14	11.78	17.02	23.85	283.34	53.57	3.04	1.06	3.57	6.84		3.65	8.95	2.98	4.57	8.85	40.33	16.27	39.89	2.4	11.15	2.66	10.96	0.46	2.77	1.17	5.76	0.97	2.08	4.89	14.23	0.97	2.46	0.85	2.8
3.65	7.95	11.99	3.42	22.49	23.32	20.1	3.8	7.29	14.31	15.89	15.96	23.7	29.15	19.13	25.84	3.65	4.24	12.32	1.9	1.82	3.71	2.92	6.84		3.54	8.76	3.24	8.05	4.28	13.99	5.05	7.43	3.94	31.32	7.13	35.68	2.97	19.22	3.62	25.81	1.08	0.5	3.3	0.99	1.83	5.36	2.66	20.51
2.43	3.18	0.32	0	3.65	4.77	3.89	11.02	3.65	20.14	6.48	7.98	3.04	9.01	8.43	19.38	2.43	1.06	6.81	4.18	10.33	25.97	23.99	29.26		3.94	7.18	3.51	5.09	3.54	9.39	2.13	5.4	1.43	16.89	1.97	20.51	1.54	10.71	2.5	11.32	0.91	1.51	5.74	10.54	0.97	1.07	1.49	9.3
6.69	2.12	3.24	1.52	6.08	9.01	7.46	4.56	1.22	5.3	1.3	1.9	1.82	2.65	6.48	11.02	3.65	5.83	8.1	3.8	3.04	3.71	16.21	4.18		2.68	2.9	4.1	2.23	4.34	13.3	3.14	12.57	1.31	15.75	1.81	13.5	1.94	18.53	4.31	19.63	4.4	13.61	14.2	28.88	1.71	2.65	1.33	3.06
11.55	9.01	60.3	17.1	4.25	0.53	1.62	2.28	4.25	6.89	10.05	7.98	2.43	11.13	10.05	12.54	1.22	0.53	30.15	9.5	1.82	1.06	0.65	0.76		2.17	1.76	2.02	1.77	4	27.47	5.8	32.93	3.03	16.64	2.18	6.75	1.83	13.61	2.61	11.22	4.97	12.1	20.26	36.15	0.91	9.83	3.14	24.15
4.86	2.65	4.86	1.52	13.98	15.37	4.54	9.12	6.08	15.37	3.24	11.78	4.25	6.89	30.15	54.71	1.82	0	4.21	3.04	6.08	22.26	13.29	14.82		2.05	5.61	2.13	3.79	5.82	23.82	6.49	15.74	3.25	10.59	2.23	11.95	1.26	22.5	5.53	27.42	2.57	3.02	1.54	2.49	1.48	2.71	2.23	10.7
7.9	2.12	0.65	1.14	11.55	11.13	7.78	9.88	7.29	10.07	12.97	13.68	0.61	4.77	1.62	2.66	13.98	5.3	287.23	22.42	4.86	8.48	9.73	9.12		2.28	1.51	1.12	0.83	4.22	14.49	8.24	23.99	1.2	11.41	4.2	13.35	0.8	10.02	3.56	8.83	1.2	1.64	11.01	8.26	2.17	17.71	10.16	39.42
7.9	1.06	12.97	3.8	6.69	18.55	11.67	11.78	5.47	12.72	3.24	6.46	1.82	3.71	3.89	6.84	5.47	10.6	24.31	4.56	1.22	2.12	3.24	4.56		2.17	8.07	2.45	8	2.51	13.23	2.5	10.75	0.74	22.75	1.06	4.57	1.77	18.9	3.24	24.2	4.97	23.94	10.85	31.47	3.88	18.15	7.02	30.43
9.12	3.18	14.26	6.46	14.59	15.37	12.97	11.02	1.22	3.71	3.89	16.72	2.43	5.83	0.97	5.32	3.04	0	8.75	3.04	0.61	2.12	2.27	5.32		1.03	1.39	1.28	0.99	1.08	5.17	1.81	4.99	1.54	9.01	2.87	12.41	1.43	4.1	1.6	8.05	2	3.02	3.78	6.28	1.94	4.22	3.35	20.77
1.22	1.06	0.97	1.14	4.25	6.36	8.75	3.04	3.65	6.36	3.24	2.28	4.25	13.78	7.78	14.82	0.61	0.53	69.38	4.18	1.22	3.18	1.62	2.66		4.34	5.92	5.64	8.98	2.11	7.69	1.44	1.35	1.37	16.57	2.66	4.1	2.17	15.56	4.15	21.61	2	8.38	6.38	12.36	3.2	16.26	6.81	24.46
9.12	11.13	11.67	4.94	10.33	15.9	17.83	6.84	4.86	3.18	0.97	3.8	3.04	12.72	16.53	14.44	6.08	5.83	19.45	11.02	1.22	7.42	74.89	66.49		5.37	16.32	5.27	8.47	2.8	11.85	6.54	33.76	2.4	17.01	6.22	20.51	1.71	8.7	1.91	10.13	2.34	4.54	8.4	9.92	1.66	1.64	1.86	7.48
2.43	11.66	8.75	2.28	13.37	16.43	18.15	9.12	2.43	10.07	14.26	11.4	2.43	2.12	1.95	5.32	2.43	3.18	30.15	6.46	1.22	4.77	6.16	7.22		3.48	11.03	4.15	7.95	7.14	40.01	12.55	55.26	2.74	5.86	7.55	9.45	1.08	6.24	1.44	16.15	1.48	1.32	1.91	1.82	0.46	1.45	0.53	4.31
8.51	2.12	2.59	3.42	7.9	10.07	11.99	1.52	8.51	14.31	10.05	9.12	9.12	26.5	42.47	46.35	4.25	9.01	62.89	17.1	0	2.12	1.95	4.94		4.22	6.62	3.72	5.66	2.74	7.69	1.76	2.6	2.57	11.85	5.16	13.19	1.2	9.33	1.97	14.39	2.34	0.76	9.36	7.12	1.43	4.98	2.45	7.95
3.04	2.65	0.32	2.66	6.08	7.42	0.97	3.8	11.55	20.14	6.16	9.12	6.08	9.01	25.94	24.32	3.65	3.71	14.59	3.42	3.65	5.3	5.51	8.36		3.14	7.25	3.78	4.67	6.05	24.39	7.39	19.84	8.11	60.68	15.74	66.53	2.8	22.5	4.1	30.69	2.45	0.95	4.1	1.77	1.03	2.21	1.06	5.56
0.61	5.83	0.65	3.42	5.47	14.84	13.94	9.12	8.51	20.67	21.07	10.26	3.04	5.3	1.95	3.8	0.61	0.53	6.16	3.42	12.76	18.02	11.35	20.52		1.66	4.66	1.06	3.06	2.28	10.65	4.68	16.88	0.63	2.96	1.01	3.32	1.08	5.99	1.86	9.97	1.26	1.07	3.46	3.84	0.74	4.73	2.18	13.82
4.86	3.71	3.89	2.66	15.8	24.38	21.4	12.92	4.25	6.36	3.89	1.14	2.43	20.14	52.84	48.63	0	0	2.27	1.9	6.69	20.14	130	65.73		1.48	2.33	0.74	0.99	2.74	23.31	8.08	25.66	3.03	16.07	3.35	21.71	1.71	13.04	6.49	30.28	1.2	4.03	1.44	2.29	1.66	5.73	5.42	18.23
4.25	4.77	1.95	2.28	6.69	4.77	3.57	1.9	5.47	9.01	6.81	11.4	0.61	2.12	2.27	1.14	2.43	1.59	4.86	3.04	3.04	7.95	8.1	28.12		6.16	12.6	4.25	7.95	3.37	18.27	5.27	19.74	0.68	12.29	1.7	4.99	1.48	9.7	2.77	11.58	0.91	1.64	6.33	2.75	1.2	2.65	2.07	5.45
1.82	1.06	3.24	1.52	4.86	12.72	15.89	6.46	1.82	8.48	3.24	1.52	3.04	10.07	2.92	24.7	1.22	2.65	6.81	1.52	3.04	0.53	25.94	7.98		5.77	11.03	4.73	10.44	8.45	30.06	11.43	35.73	2.05	35.98	10.05	59.67	1.03	6.62	1.76	7.58	1.43	1.83	3.62	3.01	0.86	2.65	1.54	5.14
4.86	1.06	17.18	6.84	1.82	4.24	2.27	2.66	10.33	17.49	8.43	7.22	9.72	12.72	13.29	18.62	0.61	1.06	3.57	1.9	3.04	2.65	5.84	10.64		3.54	7.12	2.87	3.12	2.45	7.94	2.93	4.67	2.28	6.05	1.12	2.29	1.6	14.11	2.87	18.39	2.68	2.96	11.49	13.87	1.37	3.72	2.5	5.71
6.08	4.24	6.16	2.66	12.76	19.08	5.84	5.7	1.82	2.12	4.21	2.28	1.82	5.83	9.08	10.26	12.76	24.91	149.45	75.61	4.25	6.89	3.89	5.7		3.71	7.06	4.36	6.86	2.74	16.76	2.13	12.98	0.97	8.38	1.91	4.31	0.57	6.74	2.02	8.83	2.17	6.3	5.48	7.06	0.8	1.45	1.33	6.08
4.86	5.3	16.86	3.8	6.08	5.3	6.81	4.18	1.22	3.18	1.95	1.9	9.12	18.02	14.26	20.52	1.22	3.18	2.59	0.76	0.61	4.77	6.16	3.8		4.97	9.64	2.93	4.47	2	8.51	2.13	4.73	1.54	11.41	3.62	10.39	2.28	19.53	4.2	33.24	1.88	8.38	4.68	10.65	2.68	22.05	12.66	33.71
6.69	3.71	7.46	2.66	2.43	5.83	6.16	1.9	15.19	24.38	10.37	15.2	2.43	6.89	3.89	3.8	1.22	1.06	7.13	4.18	2.43	1.59	7.13	7.98		1.48	4.79	0.8	4	3.2	3.65	1.65	1.35	0.97	4.41	0.74	3.74	1.2	5.67	3.83	12.31	14.84	61	31.06	68.4	2.63	5.55	2.93	15.43
5.47	2.65	10.7	2.28	3.65	21.73	8.43	8.36	7.9	5.3	10.05	4.56	3.04	6.36	6.81	5.32	5.47	3.71	27.56	7.22	11.55	3.18	2.59	4.56		1.66	1.32	1.17	2.54	15.07	63.33	30.79	91.1	2.8	9.45	3.08	4.36	2.85	17.39	9.41	33.03	1.48	1.2	2.34	2.23	2.11	10.33	3.46	26.12
0.61	1.06	4.54	1.9	4.25	10.07	4.86	3.04	13.98	23.32	31.77	13.68	6.69	7.95	10.05	8.74	2.43	1.06	9.08	5.32	0	4.24	1.62	4.18		1.77	0.82	0.85	0.83	1.88	9.01	2.23	5.45	2.11	7.62	2.55	10.59	1.71	24.76	2.71	43.31	5.71	2.9	20.16	14.23	1.03	5.17	1.38	4.99
7.9	3.18	5.51	1.52	18.84	21.2	18.15	26.6	5.47	13.78	5.51	12.54	2.43	5.83	9.4	11.4	2.43	2.65	2.92	1.9	1.82	2.65	6.48	8.74		4.74	3.15	4.04	1.61	6.74	25.52	9.89	25.81	3.03	14.87	3.62	11.89	0.91	1.58	1.7	8.52	6.79	29.74	16.59	41.81	0.57	1.7	2.07	9.56
9.12	7.95	13.94	6.46	7.29	12.19	5.19	7.6	9.72	15.9	9.08	7.6	9.12	14.84	18.8	18.24	14.59	14.31	23.34	20.52	6.08	8.48	11.02	14.06		1.94	4.79	3.51	5.97	1.77	12.54	1.65	4.99	1.6	14.11	3.99	17.55	2	13.99	8.35	28.67	1.66	0.57	8.56	2.08	3.42	14.24	4.89	23.01
7.9	3.71	9.73	6.84	7.9	7.42	7.13	0.76	13.37	19.08	15.56	13.68	0	11.66	18.48	30.4	2.43	3.18	17.83	7.98	0.61	7.42	3.24	9.12		1.31	1.45	1.01	1.04	2.8	5.8	1.49	3.95	4.62	41.78	10.37	39.16	0.74	6.3	0.96	5.87	1.14	2.21	3.35	1.51	0.57	5.29	3.19	16.46
8.51	4.24	15.89	2.66	9.72	7.95	28.53	8.74	3.04	11.13	0.65	2.28	1.22	4.77	2.59	3.04	3.65	2.12	10.37	3.8	6.69	5.83	23.02	12.16		5.48	12.22	5.42	3.84	2	6.68	1.65	2.75	2.05	6.87	1.97	8.57	1.2	12.79	3.83	20.41	0.91	1.83	4.36	7.22	1.94	10.33	3.46	16.78
4.25	3.71	3.57	0.76	6.08	9.01	8.1	4.56	1.22	3.71	5.51	3.8	0.61	5.3	1.62	7.6	25.53	25.97	323.54	48.25	12.76	20.14	29.18	30.02		1.83	1.13	0.85	0.31	2.8	9.83	2.18	4.83	4.85	27.66	6.28	24.2	2.68	23.19	10.69	42.69	3.54	4.6	15.74	25.66	1.03	1.07	1.7	4.52
3.65	3.18	14.26	7.6	16.41	16.43	32.42	17.1	14.59	25.44	89.48	23.94	3.65	7.95	14.59	9.12	1.22	2.12	3.57	4.56	6.69	12.72	11.67	25.08		5.94	7.12	6.17	9.35	5.71	23.76	9.84	33.08	2.05	8.95	1.81	8	2.23	14.3	3.67	16.93	2.63	9.89	5.69	12.46	1.26	12.35	5.42	45.86
3.65	3.71	12.64	4.18	27.96	40.28	30.15	26.22	4.86	11.13	6.81	14.06	4.25	21.2	56.41	31.54	0.61	8.48	15.89	11.02	6.69	19.61	27.88	33.81		1.2	0.82	1.22	0.83	5.88	15.5	9.04	23.84	0.91	9.51	2.34	2.8	1.2	18.97	1.12	9.87	1.37	2.27	1.44	1.56	2.85	16.57	6.86	33.55
7.29	1.59	3.57	2.66	17.02	13.25	34.69	13.68	1.82	8.48	5.84	4.94	4.25	3.18	6.16	8.74	0.61	3.18	21.07	6.08	4.86	2.65	1.3	7.6		2.45	8.38	3.62	7.58	3.37	21.49	3.51	21.66	0.86	6.43	0.9	4.21	2.4	8.82	4.84	12.41	1.66	0.88	4.84	1.51	3.08	11.66	4.52	15.84
21.27	32.33	99.2	17.1	1.82	4.24	3.89	6.46	1.22	4.24	4.21	4.56	1.22	12.19	8.75	10.26	3.65	3.18	12.32	8.36	0	1.06	0.97	4.56		3.08	7.06	2.66	3.9	2.45	21.61	4.1	16.52	1.14	47.38	2.18	11.84	1.14	6.11	2.82	8.73	3.94	2.39	12.6	25.5	4.28	23.38	9.89	37.13
7.9	7.42	12.32	6.84	7.9	6.36	10.7	13.68	9.72	24.38	52.84	39.13	2.43	5.3	9.73	13.3	0.61	2.12	2.27	2.28	1.22	2.65	56.08	29.64		2.11	2.08	7.23	5.45	7.82	43.48	8.94	43.47	0.51	5.55	0.9	3.95	2.11	10.08	3.78	9.5	0.46	0.76	2.23	1.66	2.51	9.89	3.46	21.92
9.12	8.48	6.16	3.04	9.12	7.95	20.75	14.06	5.47	14.84	7.46	9.12	6.69	15.9	11.99	27.74	20.66	42.4	234.06	92.33	1.82	0	7.46	4.18		1.94	2.58	1.81	1.66	3.42	8.44	1.17	3.48	1.31	15.31	1.22	3.58	0.74	8.82	3.46	14.23	2.45	4.79	10	8.05	2.28	4.28	6.44	15.37
12.16	14.84	7.46	4.94	4.86	16.96	3.89	10.64	3.65	7.42	2.92	7.6	7.29	12.19	8.43	13.3	0	0	7.13	1.9	2.43	4.77	8.1	13.3		1.2	2.08	1.28	1.61	6.51	23.5	5.58	16.31	3.42	23	3.88	13.14	3.82	27.47	8.03	61.23	2.34	4.28	3.62	6.28	2.28	11.91	8.78	28.25
4.86	4.77	3.57	1.52	3.04	9.01	7.46	3.8	0.61	6.89	3.57	4.18	4.86	6.89	7.46	8.36	1.22	1.59	0.65	1.14	3.04	9.01	3.24	6.84		1.94	2.27	1.65	2.23	2.11	4.85	1.86	4.93	1.48	10.08	2.29	8.83	1.37	14.18	3.83	24.46	2.51	3.02	6.28	3.12	2.23	3.97	4.25	11.22
4.25	1.06	3.24	0.38	18.84	28.09	16.53	7.22	6.08	3.18	4.21	3.04	1.22	9.01	2.92	4.94	3.04	10.6	38.9	25.46	3.04	1.59	1.95	3.8		5.88	15.5	10.53	18.23	2.17	6.99	1.28	4.47	2.17	7.06	1.65	7.43	3.48	21.55	6.86	28.31	3.2	11.15	6.97	12.21	1.48	23.44	9.25	48.61
1.22	1.06	1.62	2.28	9.72	8.48	72.62	13.3	23.1	9.54	156.58	34.57	3.65	5.3	2.92	4.56	0.61	2.12	17.83	7.6	2.43	2.12	3.57	2.66		8.62	34.97	12.87	48.98	3.54	20.92	4.63	17.81	5.54	49.78	22.02	41.03	0.63	5.29	2.23	14.39	1.37	7.5	2.98	7.69	1.94	5.86	3.46	8.73
2.43	3.18	7.78	2.66	2.43	6.36	18.15	6.46	3.04	3.18	2.92	1.52	4.25	7.42	6.48	7.98	1.22	3.18	2.59	1.52	9.72	10.6	23.67	11.78		4.62	8.82	3.08	8.73	5.65	27.6	11.33	38.95	1.66	7.94	1.7	3.48	0.23	7.62	3.08	15.53	4.28	19.41	18.08	52.04	0.8	5.36	2.61	12.83
1.22	3.18	1.3	0.38	1.22	3.18	8.43	3.04	9.12	9.54	16.21	7.22	1.82	7.42	3.57	6.84	1.22	0	5.84	3.42	1.22	4.77	14.91	6.84		3.82	10.65	2.71	4.26	4.28	15.75	4.73	11.95	2	14.3	0.74	11.84	2.28	10.9	2.66	8.93	1.83	3.21	4.63	11.48	1.71	7.56	11.86	45.76
7.9	7.42	6.48	7.22	11.55	21.2	15.89	15.58	3.04	16.43	4.21	8.36	0	11.13	7.78	11.4	0.61	1.06	0.32	0	1.22	0.53	5.51	9.88		0.68	1.07	0.96	1.04	2.23	10.71	2.77	6.44	3.48	23.63	6.12	42.02	0.97	11.03	2.5	8.1	1.6	2.14	8.4	12.1	1.03	1.76	4.04	21.55
3.04	1.06	1.62	0.38	8.51	17.49	22.69	13.68	0.61	2.65	6.48	4.94	0.61	9.01	19.45	13.3	1.82	0	27.88	3.42	3.04	1.59	1.3	2.28		3.03	8.07	2.55	5.09	2	4.03	1.81	4.93	3.42	5.8	2.71	4.05	1.54	10.71	3.72	17.5	2.11	4.73	13.3	25.14	1.88	12.6	4.31	26.64
1.22	5.83	3.57	1.14	15.8	24.91	45.71	8.74	10.94	17.49	13.62	8.74	3.04	16.43	12.32	18.24	2.43	1.06	2.59	1.52	0.61	1.59	1.95	1.52		3.94	9.89	8.83	6.86	2.74	8.7	1.76	2.7	0.74	10.65	0.85	3.12	0.8	10.9	2.13	13.5	2.28	13.86	4.73	13.24	1.66	5.17	4.57	30.17
9.12	4.24	2.27	0.38	16.41	17.49	16.53	4.18	1.22	12.19	0.97	9.12	0	3.18	1.62	1.9	17.02	26.5	54.79	25.84	5.47	5.83	23.02	22.42		1.71	2.52	1.44	1.04	7.48	34.4	10.26	28.25	3.08	14.11	3.4	13.97	2.63	14.43	2.87	17.71	1.03	1.39	2.23	1.77	1.48	1.83	1.38	2.39
6.69	4.77	7.78	6.46	17.02	21.2	33.72	8.36	27.96	41.34	103.42	46.35	3.04	3.71	9.4	20.14	6.08	6.36	10.05	4.18	1.22	4.24	3.57	10.64		3.42	5.48	2.77	4.36	3.37	15.37	3.24	10.59	1.94	11.34	2.18	11.43	0.68	10.08	4.04	21.71	3.08	3.15	8.72	9.24	2.57	11.34	5.53	15.68
3.04	2.65	10.7	2.66	13.98	10.07	6.16	4.94	11.55	36.57	26.26	25.08	0.61	2.65	0.32	1.14	4.86	4.24	41.82	8.74	0.61	3.71	6.48	3.8		3.88	9.26	3.88	4.52	5.77	23.69	12.29	20.98	1.54	10.59	1.97	8.73	2.11	17.08	5.9	27.84	2.11	2.71	3.88	4.52	0.97	2.21	2.34	4.67
16.41	5.3	82.02	15.96	7.29	14.84	1.3	4.56	2.43	4.24	0.65	4.56	0	1.59	3.89	8.36	4.86	3.18	9.08	11.78	7.9	12.19	26.91	17.48		1.48	5.61	3.08	4.15	2.63	10.84	2.23	6.08	2	7.18	1.38	4.31	1.2	10.33	1.81	5.09	1.14	3.4	7.29	13.04	1.37	7.06	3.62	16.46
1.22	0.53	2.59	1.14	26.74	34.45	27.56	21.28	0.61	12.72	6.48	10.26	1.82	7.95	4.86	5.32	4.86	3.71	91.42	17.86	3.65	9.01	24.64	17.48		3.14	4.91	2.29	3.64	2.11	8.95	2.61	7.89	2.23	10.27	2.93	10.28	1.66	6.3	1.22	5.3	0.97	6.24	4.2	8.47	1.71	2.96	3.3	15.68
0.61	1.59	0.97	1.52	6.69	9.01	0.65	2.66	4.25	9.54	5.19	2.66	8.51	12.19	23.99	26.6	0	1.59	18.8	6.46	3.65	3.18	4.21	14.06		7.19	8.63	4.1	4.73	3.08	13.55	3.67	8.98	3.82	27.47	6.54	18.18	0.68	2.27	0.69	3.06	5.02	16	19.84	24.36	6.11	23.63	7.34	33.71
4.86	2.65	1.95	1.14	4.25	4.77	3.24	5.7	1.82	7.42	4.21	14.82	3.04	3.18	2.59	4.94	1.22	9.54	7.78	6.46	4.86	1.59	3.89	9.5		3.08	7.62	2.45	10.8	2.63	15.82	5.64	21.03	0.97	6.62	0.8	5.4	1.26	17.58	6.33	29.66	2.45	5.17	7.87	10.75	6.62	35.22	22.71	69.28
3.04	2.65	1.62	0.38	4.25	12.19	3.89	7.22	0.61	1.06	3.24	2.28	8.51	12.19	4.21	7.22	1.22	3.18	26.91	19.76	0	0	1.62	4.94		3.88	15.63	8.4	13.76	6.39	26.46	14.52	36.77	1.88	10.33	4.36	11.69	1.43	10.59	2.39	9.14	1.48	1.01	8.88	9.24	1.71	4.1	1.65	7.06
9.72	5.3	4.86	4.18	24.31	30.74	73.59	39.89	3.65	12.19	10.37	17.86	3.04	4.77	1.3	3.8	15.19	4.77	89.48	18.24	0	0	1.3	1.14		3.31	5.67	2.45	4.15	4.45	17.83	7.39	11.48	1.88	11.53	3.56	7.12	0.51	1.51	0.48	1.77	0.74	3.91	1.54	1.92	1.66	8.25	4.95	13.66
6.08	2.12	7.46	1.9	7.9	13.78	32.74	12.92	21.88	21.2	121.25	54.71	9.72	14.84	11.67	15.2	6.69	9.01	33.72	7.6	2.43	2.65	9.4	17.48		1.37	5.17	2.18	6.96	6.85	31.25	11.28	46.74	5.14	52.93	14.68	36.72	3.71	16.57	3.62	13.4	5.08	12.79	13.19	12.93	1.88	2.14	1.44	3.38
4.86	1.59	3.89	1.52	23.7	23.32	15.56	16.34	8.51	12.19	15.56	13.3	3.04	9.54	20.1	19.38	2.43	3.18	5.19	2.28	1.82	5.83	17.18	14.44		2.28	5.36	1.76	3.84	1.66	9.14	2.23	7.01	1.43	4.85	1.28	4.73	2.17	13.67	3.35	16.98	1.71	2.71	12.18	6.39	1.08	2.08	1.22	6.6
9.12	2.65	9.73	4.18	5.47	5.83	5.84	6.08	3.65	13.78	4.21	7.98	1.82	5.3	3.89	8.36	10.94	6.36	80.07	6.08	1.82	0.53	4.21	2.28		3.2	6.93	1.97	1.77	3.25	7.62	1.86	3.22	1.2	9.14	1.44	4.31	0.86	1.76	1.44	3.58	2	1.07	6.17	6.39	1.31	4.22	2.61	8
4.25	1.06	2.92	0.38	6.08	12.72	8.1	11.78	4.86	12.19	6.16	13.68	14.59	12.19	35.66	12.16	7.29	4.77	99.53	45.21	0	2.12	11.99	6.84		2.11	2.96	1.17	2.7	2.11	6.43	0.8	0.99	2.45	13.86	5.8	22.54	1.48	6.49	1.28	7.06	1.94	2.14	9.25	8.26	1.83	6.81	13.14	39.06
13.98	17.49	10.7	3.8	8.51	4.24	3.24	2.28	0.61	1.59	0.97	1.52	0.61	4.77	1.62	1.52	3.65	1.59	9.73	3.04	0.61	2.12	2.92	1.9		1.94	5.48	2.07	2.96	6.51	33.9	10.05	32.77	2	14.3	2.5	11.22	1.88	9.01	3.3	12.21	5.08	13.3	14.15	19.11	1.37	2.52	1.12	3.48
10.33	9.54	8.43	7.22	18.23	28.62	33.72	19	0.61	9.54	4.86	2.28	1.22	4.24	1.95	6.08	0.61	1.06	7.13	4.18	1.82	1.59	2.27	1.52		5.54	10.52	5.11	7.95	4.97	14.49	5.53	17.81	1.94	12.54	2.82	9.09	2.74	9.96	3.4	10.8	5.94	7.5	11.49	17.19	1.2	9.33	4.63	21.14
4.25	7.95	0.65	5.7	8.51	4.24	11.02	5.32	4.86	5.3	1.95	2.28	2.43	7.42	3.57	6.46	11.55	4.77	20.1	7.22	2.43	13.78	6.81	8.74		1.14	0.82	0.96	0.99	7.99	27.79	10.21	30.8	4	32.14	11.59	45.6	2.05	11.22	4.2	26.49	2.57	6.05	3.46	9.5	0.68	7.31	1.44	9.14
4.25	1.59	4.54	1.52	18.23	27.56	27.88	23.56	1.82	2.65	9.4	0.76	0.61	2.12	0.32	3.04	3.65	6.89	130	16.72	4.25	0.53	1.95	4.18		6.96	23.38	12.55	47.68	4.57	14.43	2.5	6.02	5.19	30.5	13.03	49.44	0.63	4.54	1.76	10.7	3.03	9.26	4.57	9.4	0.46	1.26	0.85	2.86
1.22	2.12	5.51	2.28	6.08	9.54	2.27	1.14	10.33	8.48	12.64	19.76	4.25	12.72	18.48	14.06	3.04	11.13	12.97	11.02	1.82	1.06	4.86	2.66		1.94	1.01	0.85	1.56	1.2	5.04	1.49	4.41	1.31	17.39	2.39	15.27	2.28	17.39	6.12	19.79	1.71	0.63	2.82	1.56	0.4	1.76	3.24	15.22
3.04	6.36	2.92	2.66	5.47	4.77	2.92	1.52	3.65	6.36	0.97	3.8	0.61	5.83	14.26	15.58	7.29	18.02	116.06	56.99	1.22	2.65	12.97	7.6		2.63	8.19	4.31	9.97	5.71	22.75	8.94	36.98	2.11	19.97	6.49	21.66	1.2	7.75	1.44	8.73	1.83	6.93	2.87	3.64	2.34	9.07	2.77	13.19
20.06	21.2	16.53	16.34	8.51	4.24	6.81	4.94	10.33	8.48	8.75	12.92	2.43	14.84	4.21	11.78	17.63	9.01	153.67	31.16	5.47	4.24	28.53	24.32		3.31	6.05	2.07	2.96	5.31	23.94	8.99	28.67	1.48	9.33	1.81	4.73	1.94	9.7	4.52	15.43	0.63	0.82	3.78	3.95	2.51	5.42	3.99	10.85
1.82	4.77	1.62	1.9	13.37	13.78	18.15	9.88	3.65	11.13	35.01	15.96	0.61	4.24	4.54	3.42	1.22	3.18	6.81	3.42	4.25	11.66	9.4	2.66		1.2	2.71	0.74	1.61	9.3	36.55	11.86	48.92	5.88	61.44	12.39	33.5	0.63	2.58	0.8	3.69	16.84	70.19	37.28	112.03	0.57	2.02	1.01	1.71
0.61	0	1.62	1.52	3.65	6.36	2.92	3.8	2.43	3.71	6.48	3.8	1.82	19.08	7.46	8.74	3.65	3.71	6.48	6.08	0	3.71	4.21	18.62		1.2	1.26	0.53	0.99	6.51	23.5	5.64	16.52	0.63	18.71	1.28	16.41	1.14	30.25	2.87	10.28	4.62	7.06	18.35	45.55	0.91	1.89	1.6	4.41
10.33	10.07	13.94	7.98	7.29	4.77	12.64	4.94	4.25	14.31	5.51	5.7	9.12	24.91	21.72	16.72	8.51	10.07	12.64	8.74	8.51	19.08	20.42	22.04		1.48	3.09	1.06	1.25	4.79	23.06	9.04	11.53	2.4	33.84	4.25	30.8	1.48	5.42	1.22	6.34	2.8	15.25	4.57	11.11	0.8	2.33	1.6	2.96
1.22	0.53	1.62	2.66	7.29	5.83	3.89	3.8	4.25	10.07	15.89	12.92	1.22	5.83	2.92	5.32	2.43	4.77	140.37	26.6	0	3.71	5.51	7.98		1.14	3.21	2.13	3.06	3.31	8.32	2.82	7.43	0.51	3.97	1.28	3.58	4.91	29.11	10.53	43.26	2.68	2.9	5.16	3.27	2.34	9.45	8.4	20.15
7.9	10.07	5.84	6.08	3.04	7.95	5.51	5.32	2.43	12.19	4.21	9.12	10.33	11.66	12.97	15.96	7.9	6.89	19.13	22.42	1.22	1.59	5.19	18.62		3.88	19.66	12.71	17.92	6.74	26.4	6.38	23.94	3.65	22.87	5.85	25.66	1.6	8.32	1.97	18.02	3.14	4.98	9.15	8.1	0.63	2.46	1.49	14.85
0.61	0.53	0.97	0	8.51	11.66	7.78	2.66	4.25	6.36	25.61	13.3	1.22	0.53	1.3	4.18	3.04	4.24	5.84	3.04	0.61	0	2.27	0.76		4.68	13.55	6.22	5.61	3.94	17.64	4.52	18.9	1.26	8.32	1.22	3.9	2.57	14.74	2.34	23.89	1.26	2.21	1.22	2.6	4.05	14.81	6.38	20.05
16.41	11.66	20.42	10.26	10.94	13.25	9.4	7.98	1.82	7.42	7.78	11.78	4.86	12.72	6.16	14.06	1.82	1.59	15.89	3.42	1.22	3.71	0.32	6.08		2.23	2.27	2.93	2.13	0.74	3.15	1.54	1.14	1.77	15.88	4.31	3.95	0.91	6.68	1.12	13.3	2.11	3.4	3.94	4	1.77	2.77	2.87	10.91
10.94	5.83	46.03	4.56	1.82	5.3	5.84	3.8	7.29	15.9	50.9	22.42	1.82	7.95	1.95	5.7	8.51	15.37	11.35	9.5	0	3.18	2.92	1.52		1.37	2.02	1.17	1.09	8.33	25.2	5.21	8.73	3.54	13.99	6.44	26.18	1.6	9.2	1.86	12.15	0.68	0.69	3.67	1.04	1.2	26.15	31.75	105.85
3.04	2.65	3.24	1.52	20.06	22.79	16.21	9.5	3.04	10.6	1.62	7.6	0	2.12	4.54	9.88	0.61	2.65	1.62	1.14	6.69	8.48	23.99	12.16		4.74	6.55	4.52	5.45	1.71	6.11	1.33	3.27	1.71	7.69	1.86	5.09	2.11	12.16	3.03	21.35	2.51	2.33	3.56	3.53	0.63	11.97	6.33	24.15
6.69	3.71	8.75	2.66	6.08	7.42	1.95	1.14	2.43	9.01	0.97	1.14	1.82	2.12	2.59	3.04	0.61	0.53	7.46	8.74	1.82	6.36	6.81	6.46		3.03	5.17	1.7	2.44	3.2	12.98	3.62	13.82	1.43	49.4	3.3	37.29	2.28	11.03	7.71	21.45	2	2.58	8.46	5.14	1.77	23.25	8.78	42.95
25.53	27.56	50.57	32.3	4.86	7.42	2.59	3.04	9.72	13.78	7.46	10.64	0.61	1.06	2.92	3.04	6.69	11.66	9.08	9.12	4.25	6.89	12.64	14.82		7.71	33.77	12.71	25.24	3.14	13.3	5.05	13.71	1.77	12.73	4.41	21.09	0.91	4.98	3.72	26.33	4.97	15.63	12.39	33.39	1.2	3.09	1.54	5.51
4.25	2.65	4.54	2.28	15.8	12.72	6.81	2.28	4.25	7.95	5.51	6.08	3.04	9.54	15.24	20.52	11.55	14.31	63.54	24.7	0.61	2.65	2.59	1.52		4	5.61	3.4	1.97	1.71	5.36	1.7	3.64	2.63	19.53	4.79	20.83	2.34	19.16	6.28	21.87	1.77	1.26	5.8	2.91	0.51	1.76	1.33	9.19
2.43	2.65	5.19	2.28	4.86	12.72	4.54	1.9	4.25	3.71	2.59	10.26	6.69	6.89	20.75	2.66	8.51	7.95	18.15	7.6	0.61	0.53	1.62	1.52		3.37	3.84	1.86	2.34	1.83	7.44	2.77	8.05	2.11	7.31	2.61	7.89	1.2	2.14	1.22	4.1	1.66	2.65	3.4	6.23	0.86	1.2	1.86	5.71
9.72	1.06	5.84	1.14	10.33	13.78	18.15	5.32	2.43	5.3	2.92	1.9	7.29	6.89	16.86	9.12	7.9	12.19	13.62	5.7	3.65	15.37	29.18	30.78		2	2.71	2.23	0.99	3.25	18.34	5.37	18.23	2.8	18.53	4.52	24.46	0.8	6.93	0.9	10.59	0.86	0.63	4.63	3.53	1.48	3.02	5.74	16.46
3.65	1.06	3.89	1.9	12.76	7.95	12.64	4.56	13.98	27.03	34.69	15.58	12.16	7.42	39.88	15.58	15.8	27.56	58.35	31.92	3.65	2.65	9.08	8.36		2.68	5.04	1.97	3.58	12.5	60.36	27.71	99.09	1.14	4.6	1.01	3.84	1.26	8.95	2.02	10.13	2.57	15.94	13.56	38.12	2.74	5.36	4.63	10.08
15.8	33.39	44.41	22.04	9.72	24.38	15.89	11.4	0.61	2.12	1.3	1.9	0	3.18	0	1.14	7.9	11.66	190.95	49.77	0.61	2.12	5.84	4.18		5.42	3.97	7.23	4.1	3.14	13.93	4.57	12.83	2.17	9.14	2.29	7.01	1.54	41.52	8.08	30.12	0.86	0.76	3.83	1.45	2.57	5.36	4.84	42.17
5.47	4.77	1.62	1.9	7.9	4.24	7.78	5.32	5.47	9.01	15.56	9.12	0	2.65	6.16	3.04	2.43	2.12	19.78	4.18	3.04	3.18	6.16	5.32		4.22	4.54	3.46	2.7	7.19	21.17	4.63	11.43	4.4	14.11	6.17	19.79	1.71	9.77	6.28	23.99	1.94	2.58	7.13	2.6	0.97	4.28	3.08	16.1
4.86	2.65	4.54	1.52	10.33	16.43	4.54	6.46	27.35	27.03	167.93	51.29	0	3.18	4.54	9.88	3.04	2.12	177.01	30.4	4.25	9.01	66.46	26.22		1.2	3.02	1.38	1.97	4.97	12.67	5.05	11.84	1.14	4.28	1.06	2.39	2.17	6.43	4.25	14.59	3.31	6.24	16.27	16.57	1.31	1.64	1.01	3.58
6.08	3.18	4.21	2.28	11.55	16.96	16.86	7.22	8.51	24.38	23.99	26.6	1.82	13.78	2.92	7.22	4.86	9.54	94.34	60.41	0.61	4.77	2.59	9.88		2	2.21	2.77	2.08	3.2	9.07	2.07	2.86	1.26	9.39	3.19	8.21	1.03	5.42	1.6	15.79	5.94	16.76	13.14	17.29	3.54	13.74	7.39	28.46
7.9	3.71	6.16	2.66	24.31	37.1	16.53	13.68	12.16	9.01	13.94	6.84	3.04	8.48	5.84	11.78	0	2.12	11.35	5.7	6.08	7.95	10.37	11.4		1.14	1.95	2.07	2.18	2.28	9.2	2.77	5.66	1.83	5.92	2.71	8.47	2.51	8.13	3.3	29.6	1.03	4.03	5.32	7.84	2.05	8.82	3.99	10.91
6.08	6.89	5.19	1.52	9.72	10.07	5.19	2.28	4.25	12.72	7.46	5.32	6.08	9.54	10.7	7.6	6.69	12.19	10.37	11.02	1.82	9.01	78.78	91.19		5.37	2.71	4.57	2.34	8.56	52.43	10.16	53.13	0.8	2.21	1.44	1.35	1.77	9.77	3.3	9.76	6.51	18.27	20.8	31.94	3.6	12.98	6.65	27.11
6.69	5.3	12.64	0.38	4.25	2.12	0.65	1.52	3.04	9.01	11.67	5.7	3.04	22.26	11.67	28.5	0.61	0.53	6.16	2.28	1.82	6.89	17.18	12.92		2.28	4.85	2.34	3.69	2.63	5.04	0.8	4.31	2.45	2.02	1.76	1.3	0.29	7.94	2.07	8.83	1.03	2.71	4.57	6.23	4.05	25.33	13.77	37.34
9.12	1.06	2.59	1.52	7.9	9.54	6.81	9.88	4.86	5.3	2.92	2.28	1.82	10.6	14.26	19.38	13.98	18.02	43.77	30.78	6.08	14.84	11.35	12.16		2.8	2.9	1.22	2.29	10.73	49.15	15.26	44.67	0.68	10.02	2.45	9.24	7.02	26.02	8.19	37.34	2.23	5.73	9.79	9.4	1.6	7.44	6.17	13.35
12.16	10.6	14.59	5.7	6.69	4.77	6.48	3.42	3.65	7.42	1.95	4.18	1.22	5.3	3.24	17.1	7.29	10.6	46.03	4.94	6.08	6.89	30.47	15.58		1.88	4.79	2.71	4	2.8	18.21	4.04	18.49	2.28	11.85	2.07	11.32	3.08	36.04	5.58	57.23	2.11	6.24	10.58	13.71	2.4	9.07	5.64	10.96
3.65	3.18	8.75	3.04	9.12	12.19	5.84	4.56	1.22	4.24	1.62	2.66	2.43	6.36	3.24	8.36	11.55	20.14	115.09	31.16	0.61	1.06	0.97	3.04		1.6	5.48	1.12	2.18	1.77	6.24	1.01	3.32	0.91	5.1	2.34	3.53	2.85	16.07	2.07	12.05	6.34	22.37	17.71	32.25	1.03	2.39	2.87	10.49
7.9	2.12	0	0	35.25	43.46	26.26	24.32	4.25	6.89	12.32	7.22	1.22	10.6	11.35	11.78	3.65	0.53	3.57	2.28	0.61	1.59	24.96	18.62		2.05	3.65	1.91	2.23	6.45	36.42	15.8	55.31	2.63	10.77	3.03	10.75	1.48	10.27	5.05	21.87	2.4	1.64	6.22	2.18	1.31	3.15	2.55	12.31
3.65	6.36	7.13	3.8	11.55	21.73	28.85	15.2	13.98	35.51	42.14	32.67	0	1.59	1.62	2.28	7.29	8.48	347.53	79.41	4.86	6.89	6.81	7.98		2.91	4.85	2.13	5.04	3.65	12.85	4.15	12.15	2.11	8.95	1.17	8.62	0.8	7.69	1.17	12.93	0.91	0.76	2.61	1.45	3.08	9.45	7.55	40.04
29.78	36.57	170.85	59.27	8.51	17.49	11.67	14.82	1.82	3.71	0.32	4.56	6.69	5.83	11.67	15.2	1.22	0.53	2.59	1.14	5.47	1.06	4.21	5.32		2.68	2.71	1.49	1.56	1.83	9.2	2.82	8.83	2.57	20.29	4.25	21.45	1.37	147.13	11.38	75.62	1.48	1.64	9.52	18.65	1.54	6.81	2.66	9.76
9.12	5.3	11.99	4.56	7.9	14.84	13.94	4.94	6.08	12.72	21.07	8.74	1.82	2.12	3.89	2.28	4.25	4.77	15.24	12.54	0.61	2.12	3.24	5.32		0.91	1.01	0.37	0.52	3.08	9.33	3.08	9.61	2.51	24.64	2.18	5.35	0.74	7.25	3.14	13.61	4.28	22.75	29.36	51.47	2.05	11.97	3.24	31.47
1.82	1.59	3.57	1.9	16.41	12.19	12.32	8.74	3.04	6.36	2.92	6.46	3.04	1.06	3.57	6.46	3.04	1.06	10.05	3.8	1.82	1.06	4.86	4.94		2.85	3.21	2.13	1.61	7.19	20.29	8.19	15.48	0.63	5.61	1.06	6.23	0.8	19.85	2.98	13.19	2.34	3.84	7.39	9.19	1.37	1.76	2.55	11.95
8.51	7.95	3.57	1.9	4.25	1.59	4.54	2.28	3.04	7.95	8.75	4.18	1.82	5.83	11.99	14.06	0	1.06	6.16	0.76	3.65	3.71	5.51	6.84		0.63	1.26	0.37	0.31	4.57	19.6	4.52	9.92	3.14	15.56	5.11	20.67	1.54	3.91	1.6	2.8	12.04	58.35	30.95	74.53	3.31	11.59	7.02	19.74
0.61	1.59	2.27	1.52	8.51	9.54	8.75	3.04	6.69	8.48	12.97	4.94	2.43	6.89	6.16	7.98	13.37	9.01	102.44	18.24	2.43	0	1.62	4.94		3.77	3.72	2.93	2.13	5.14	23.57	6.49	21.81	1.94	13.8	3.24	13.82	0.63	1.13	0.48	6.13	0.74	0.69	2.61	1.25	1.77	6.74	3.35	19.01
1.22	1.06	3.57	0	5.47	9.01	8.75	5.32	3.04	6.36	17.51	6.84	0.61	5.83	1.62	10.26	0.61	0.53	7.78	1.9	3.04	3.71	2.27	2.66		2.4	4.66	1.65	2.29	4.05	28.23	7.77	31.27	3.37	31.88	11.81	36.62	2.11	18.21	5.27	26.33	2.05	16.7	5.85	17.4	0.97	2.52	1.22	4
1.82	3.18	1.95	1.9	4.86	9.54	9.4	4.18	13.37	37.1	28.2	31.16	6.69	8.48	6.81	7.22	1.22	1.06	4.86	1.9	1.82	1.59	7.78	6.46		4.68	8.76	2.77	3.38	6.74	20.23	7.02	14.18	2.45	28.48	7.29	48.14	2.4	7.81	1.91	5.87	1.03	0.5	2.13	0.36	0.91	1.45	1.01	1.66
6.69	10.07	5.19	4.56	10.94	13.25	22.69	9.12	2.43	11.66	4.54	4.94	0	6.36	9.73	7.98	2.43	2.12	13.62	3.04	5.47	9.54	30.15	11.4		3.82	7.94	2.45	6.02	1.77	5.92	1.49	4	0.91	4.98	1.17	3.58	1.37	12.54	1.86	20.83	1.03	4.54	4.63	7.63	1.14	12.67	10.8	29.34
2.43	4.24	9.08	4.18	12.76	11.66	11.99	7.6	8.51	12.19	6.16	8.74	5.47	11.13	15.56	22.8	0	4.24	35.34	19.76	2.43	4.24	5.51	5.7		2.45	1.64	1.01	1.19	10.9	32.77	11.81	26.23	0.97	14.81	3.78	20.2	0.68	7.31	1.91	8	2.4	30.69	10.11	6.91	1.14	3.21	1.22	7.69
5.47	4.24	5.19	1.14	21.27	20.67	12.64	9.12	2.43	8.48	1.62	12.92	8.51	13.78	23.67	25.46	1.22	0	4.54	1.52	4.86	4.24	2.27	4.18		2.4	3.97	3.19	3.53	3.54	15.94	4.2	9.97	3.88	32.39	7.87	21.71	1.2	5.29	1.33	7.74	0.4	0.69	3.67	1.19	1.48	2.96	4.63	33.24
4.86	5.83	7.13	4.18	8.51	10.07	8.43	4.94	5.47	5.83	2.59	5.7	3.65	6.36	6.81	14.82	7.29	6.36	136.48	31.92	2.43	3.71	4.54	6.08		1.88	2.14	1.38	1.51	4.57	20.92	6.75	16	4.05	38.37	9.63	47.68	3.88	62.89	11.75	63.26	0.63	0.63	1.22	0.62	1.03	2.14	4.68	18.54
11.55	6.36	9.73	5.32	7.9	4.24	12.32	6.84	19.45	23.32	28.2	21.28	3.65	7.95	23.99	17.48	0	0	4.21	1.14	1.22	2.12	1.95	1.9		1.37	1.51	1.65	1.45	2.11	9.7	2.13	7.22	2.34	13.3	3.4	15.53	2.28	5.04	2.34	32.15	1.77	16.64	6.54	7.69	2.51	10.02	4.68	17.4
5.47	2.65	6.48	1.52	9.12	20.14	5.84	7.98	3.65	6.36	4.21	5.7	3.04	5.3	1.62	0.76	4.86	1.59	58.68	26.6	0	4.77	5.19	7.22		1.2	1.76	2.93	2.86	4.11	20.73	7.13	22.38	1.6	16.26	2.87	12.41	1.6	6.36	2.23	8.62	2.97	6.43	9.09	27.94	4.22	24.07	6.65	22.75
9.12	7.95	10.7	6.46	26.13	27.03	25.94	24.32	4.25	9.01	12.97	9.5	2.43	5.3	0.97	6.46	3.65	2.12	27.88	9.5	3.04	2.12	6.48	4.56		3.65	7.18	1.91	1.35	3.14	22.12	5.37	5.25	2.23	10.96	2.66	9.66	1.14	3.28	1.33	5.87	0.91	1.45	1.81	1.82	1.14	2.46	3.83	6.49
7.29	5.83	17.83	6.84	6.08	2.65	5.19	3.42	1.22	3.18	4.21	0.76	8.51	29.15	17.83	25.84	14.59	11.13	640.27	186.55	3.04	14.31	23.67	21.66		1.03	1.39	1.06	0.62	3.94	16.45	3.4	10.02	2.17	4.73	2.13	5.3	1.08	4.47	1.86	5.19	1.66	2.14	3.46	1.92	1.14	2.33	1.01	1.56
11.55	20.14	19.13	17.1	6.69	13.25	2.92	3.04	1.22	4.24	1.62	1.52	0	4.77	6.48	7.98	1.82	6.89	22.04	5.7	4.86	6.36	2.92	6.08		1.48	1.26	0.59	0.52	1.94	6.87	2.18	6.28	1.03	9.26	1.6	3.69	1.03	9.39	1.65	14.59	1.43	3.02	1.97	3.69	0.57	2.08	1.12	4.62
6.08	6.89	29.83	6.08	29.78	29.15	172.14	38.37	6.69	13.25	2.59	4.56	1.22	0	4.21	11.78	9.12	6.89	57.71	12.16	6.08	9.01	7.46	12.54		2.17	3.28	6.28	8.05	2.63	7.18	1.6	4.05	2.57	14.37	3.67	16.1	1.71	10.96	5	18.8	0.97	0.63	2.13	1.19	1.43	2.52	12.34	58.06
7.9	4.77	7.78	1.9	4.86	5.3	0.97	0.38	7.29	7.42	3.57	1.9	0	0.53	4.54	3.8	4.25	6.89	33.72	26.6	2.43	3.71	4.86	4.18		1.54	1.7	1.38	1.51	7.93	34.15	6.38	28.77	1.94	15.06	5.21	14.96	3.94	27.6	11.06	42.59	2.34	1.32	5.74	5.09	1.43	4.79	4.73	15.79
7.29	9.54	3.89	4.56	3.65	13.78	15.24	7.6	0	1.59	5.84	2.28	9.12	12.19	18.8	10.64	21.88	14.84	173.12	55.85	1.82	6.36	24.64	20.9		4.97	4.91	2.98	2.08	5.71	20.6	6.22	18.75	4.05	11.34	5.42	12.98	1.48	2.58	1.38	2.29	1.54	1.58	6.49	4.88	3.77	7.06	4.47	17.81
2.43	2.65	2.27	0.38	12.16	19.61	12.97	6.84	7.9	30.21	20.42	29.26	2.43	6.36	8.43	5.32	2.43	1.06	1.95	1.9	1.82	2.12	6.16	4.18		2	1.01	1.22	0.57	5.71	19.09	4.84	13.56	1.48	6.18	1.6	3.69	0.91	4.22	1.7	14.18	1.14	0.88	3.03	1.97	2.45	10.77	3.35	16.31
6.08	5.3	1.3	1.9	12.76	29.15	15.89	14.06	7.9	8.48	23.02	8.74	0.61	9.01	3.57	25.46	2.43	3.18	13.29	4.18	2.43	2.65	1.3	1.52		1.43	1.07	0.8	1.14	5.59	29.74	6.86	40.98	2.05	4.66	1.81	2.8	0.63	3.02	0.64	8.21	3.37	9.64	14.84	18.49	1.77	5.17	2.13	7.27
4.25	5.3	6.81	8.74	4.86	9.54	7.13	6.84	16.41	41.87	28.2	28.12	6.08	4.24	4.21	5.32	1.82	16.96	34.36	20.9	2.43	3.18	1.95	5.32		5.65	13.11	7.5	16.52	2.97	7.06	2.55	6.08	1.54	18.46	4.95	30.33	1.14	19.34	5.9	41.34	1.77	0.95	7.13	4.26	0.86	1.01	0.96	3.9
1.22	2.65	1.62	0.76	15.8	19.61	27.88	16.34	6.69	12.19	8.43	9.5	4.25	15.37	14.91	9.5	0	1.59	1.3	0.76	2.43	4.24	3.24	2.28		2.91	3.21	1.28	2.23	2.34	14.43	3.03	10.02	2.74	20.35	4.79	13.66	2.34	23.88	5.69	24.98	1.48	3.97	3.78	2.86	1.71	19.85	13.35	54.95
11.55	3.18	18.8	3.8	9.72	4.24	0.97	2.66	1.22	2.12	0.65	1.14	0	2.12	8.75	3.8	6.69	4.77	29.83	15.58	4.25	11.13	80.07	26.6		6.28	11.85	4.41	1.92	2	5.55	1.44	2.91	3.2	13.8	3.83	19.53	1.2	2.02	0.69	3.48	2.4	13.55	11.65	21.76	0.29	1.13	1.06	7.74
1.82	0.53	2.27	0.76	7.29	5.3	17.18	5.7	9.72	10.6	6.81	7.22	3.04	5.3	2.59	11.02	0.61	1.06	58.68	4.18	3.65	2.12	1.62	1.9		3.14	2.39	3.14	3.17	3.77	15.56	6.49	14.44	3.03	20.35	5.69	18.96	0.4	1.51	0.9	2.6	2	3.53	1.81	3.53	0.74	6.36	5.11	15.01
16.41	16.96	6.16	3.8	6.69	6.36	5.84	3.8	15.8	18.02	25.29	13.68	1.22	10.6	2.92	7.6	1.22	1.59	2.59	3.04	0.61	2.12	2.27	1.9		3.54	3.47	1.91	1.56	3.71	17.33	4.25	11.89	1.71	14.18	4.31	19.89	1.08	6.93	0.96	4.67	2.11	1.89	9.52	10.28	1.66	11.34	5.69	20.72
9.72	11.66	9.08	5.32	13.37	21.2	6.48	6.84	3.65	6.36	5.19	10.64	2.43	5.3	4.86	3.8	3.65	5.3	150.1	40.27	0.61	3.18	2.59	8.74		1.37	2.33	0.74	1.45	2.17	9.51	2.29	5.45	1.88	12.16	3.35	7.17	0.91	11.22	3.51	11.43	1.66	2.9	5.9	10.65	0.74	1.13	2.77	7.22
3.65	3.18	2.92	1.52	2.43	5.3	9.08	3.8	6.69	10.07	19.78	9.88	0	5.83	1.95	3.04	1.82	2.12	6.48	3.8	11.55	7.42	12.97	16.72		0.63	2.84	0.32	2.44	3.82	23.69	6.86	27.32	5.59	40.45	10.58	33.39	1.43	6.11	1.38	6.86	4.22	16.51	4.25	16.36	0.74	3.65	2.02	9.66
7.9	1.59	10.37	2.66	6.69	14.31	11.02	7.98	15.8	21.2	23.02	15.58	7.29	9.01	3.24	5.32	4.86	6.36	179.28	35.33	1.22	0.53	0.65	2.28		7.76	18.65	13.46	23.68	3.14	5.92	2.71	5.56	4.91	17.83	11.81	23.27	1.66	15.5	2.77	17.14	2	2.21	6.12	2.6	2.51	11.91	3.4	16.93
6.69	9.01	5.51	3.04	1.82	2.65	3.57	3.04	5.47	8.48	7.13	7.6	6.69	6.36	3.57	7.22	3.04	7.42	6.81	5.7	3.04	4.24	4.86	7.98		1.83	1.64	0.96	1.25	7.19	24.45	5	14.7	1.94	8.25	2.02	9.71	1.37	8.44	1.17	8.31	4.34	7.5	7.18	13.14	0.68	2.08	3.3	24.77
4.25	5.83	1.95	1.14	9.12	5.83	30.47	20.9	7.29	33.92	34.04	30.02	3.04	6.89	3.89	2.28	3.04	1.59	17.18	6.46	5.47	4.77	1.62	3.42		2.74	5.86	1.81	5.92	2.4	9.96	1.86	5.76	3.48	24.83	8.78	30.54	0.86	11.47	3.67	14.96	1.83	5.99	9.15	14.28	4.34	5.73	5.48	18.7
4.86	0	1.62	0.76	12.16	11.13	4.86	15.58	10.94	25.97	6.48	10.26	7.9	17.49	25.61	7.6	4.25	1.06	36.31	3.8	9.72	10.6	11.99	10.26		2.17	3.53	1.38	2.54	6.51	21.3	6.65	5.76	3.42	7.25	2.87	10.13	0.74	2.84	2.07	2.86	3.71	3.15	6.28	3.06	1.88	7.31	5.96	20.83
10.33	12.19	3.89	3.8	12.76	10.07	37.28	13.3	4.86	40.81	24.64	38.37	3.65	10.07	12.32	11.02	2.43	1.59	15.56	5.32	9.72	27.03	98.88	60.79		4.57	11.91	3.62	3.9	5.88	33.9	15.1	38.43	2.63	25.39	3.62	11.95	2.28	25.08	2.5	23.58	1.14	2.21	1.33	2.7	0.63	1.58	1.97	5.45
1.22	1.59	2.27	2.28	9.72	13.25	11.99	12.16	3.04	8.48	10.37	11.02	3.65	11.13	11.67	14.06	4.86	7.42	28.2	5.32	3.04	11.66	12.64	16.34		2.11	2.84	1.38	1.97	1.94	4.41	1.33	3.43	1.71	8.51	3.14	9.19	1.6	17.08	3.35	20	1.83	3.02	1.7	2.54	0.68	7.12	4.73	24.1
6.69	7.42	5.51	4.18	13.98	21.73	10.05	8.74	8.51	20.67	11.67	11.4	1.22	10.6	8.1	6.84	4.25	1.59	3.57	3.8	0.61	2.12	6.81	7.6		3.94	9.89	3.19	4.26	5.99	23.44	9.95	32.93	1.77	10.4	2.93	6.6	3.94	35.48	4.79	33.65	0.91	3.53	2.07	3.95	1.14	2.08	2.61	14.85
19.45	5.3	8.1	7.6	15.19	23.32	46.68	26.98	15.19	21.2	13.62	16.72	7.29	13.78	15.89	32.3	4.86	2.12	105.69	17.86	6.69	4.77	11.67	6.08		1.08	0.63	1.22	0.88	4.28	10.71	5.05	13.35	1.83	11.47	3.4	11.89	1.14	29.3	10.74	44.09	1.48	1.32	4.73	10.08	0.63	1.45	1.49	5.35
10.94	13.78	5.51	7.6	26.74	38.69	98.88	36.09	11.55	16.96	83.64	28.88	0	2.12	2.27	4.94	1.22	1.59	7.13	3.8	1.22	3.71	7.78	16.72		4.97	3.09	4.36	3.38	1.94	14.11	2.18	8.36	2.57	15.69	2.18	5.92	0.68	7.75	1.49	9.87	3.2	11.34	6.91	12.36	1.88	2.84	2.39	4.41
4.25	2.65	4.54	1.14	14.59	19.61	11.35	12.54	13.37	16.96	36.63	20.9	6.69	28.09	28.2	23.94	1.82	6.36	16.53	9.12	4.25	3.71	8.75	9.12		4.74	12.85	10.64	16.98	3.82	19.85	4.89	19.32	4.05	13.99	7.98	25.14	0.57	12.04	4.95	21.09	4.79	24.7	14.47	25.5	1.37	3.72	2.23	6.49
5.47	20.67	18.8	7.98	5.47	5.3	13.62	5.32	0	15.9	6.81	7.98	2.43	15.37	7.78	9.5	4.86	2.65	25.29	6.84	6.69	9.01	9.08	15.2		3.31	6.05	3.94	3.58	2.23	3.28	1.22	2.86	3.37	16.26	6.65	20.46	1.6	15	6.49	24.62	1.26	1.95	2.61	2.13	1.71	10.27	3.94	20.77
8.51	6.89	4.86	3.04	12.76	11.13	5.84	4.18	2.43	0.53	3.57	2.66	2.43	11.66	2.92	11.02	4.25	4.77	17.18	7.22	0	1.59	1.62	2.28		1.08	0.63	1.33	1.3	2.51	5.8	2.34	2.96	10.1	53.5	20.69	74.74	1.54	14.37	2.5	14.23	2.05	3.4	4.84	6.28	0.74	2.27	0.8	4.21
5.47	3.18	19.13	5.7	9.72	21.73	27.88	14.06	3.65	4.77	5.51	14.82	9.72	20.14	7.13	12.16	0.61	5.3	76.18	20.14	7.9	13.25	11.35	31.92		1.37	0.88	0.69	0.57	2.51	4.91	2.13	2.91	0.86	4.79	0.8	2.44	0.63	3.72	0.74	2.86	2.11	6.05	3.35	7.22	1.2	2.9	1.38	3.22
8.51	22.79	25.61	25.46	15.19	36.57	17.83	18.24	8.51	11.13	75.54	21.66	1.22	0.53	1.3	4.94	3.04	8.48	24.96	10.26	1.82	9.01	3.89	2.28		0.97	3.59	1.28	5.3	5.59	18.15	6.22	17.29	1.43	7.25	0.85	7.63	1.83	4.66	1.97	9.71	2.8	4.35	14.2	16.41	2.85	5.92	3.4	8.52
2.43	0	278.15	10.64	0.61	5.3	2.92	3.8	5.47	8.48	88.18	15.58	3.65	16.96	46.36	63.83	4.25	10.6	2.27	3.8	1.82	0.53	3.24	3.04		4.4	11.53	5.05	24.15	2	16.64	3.19	11.17	1.2	25.83	6.38	31.58	1.26	7.12	2.02	18.44	1.43	1.26	5.16	3.43	0.74	3.28	1.22	6.39
6.69	2.12	0.97	1.52	5.47	9.54	6.16	9.5	1.22	9.54	5.51	6.08	3.04	4.77	9.4	14.82	7.9	5.83	4.54	7.98	0.61	1.59	1.3	2.66		1.66	4.1	1.54	4.15	4.05	10.96	2.98	9.19	2.23	17.08	2.77	12.1	3.2	17.58	3.94	23.32	3.54	9.77	3.72	11.32	2.17	4.35	2.45	8.98
7.29	3.71	3.57	0	10.94	23.32	26.26	16.72	0.61	5.83	2.92	8.36	5.47	6.36	3.89	3.04	3.04	2.12	6.16	4.56	5.47	6.89	7.13	7.22		1.48	0.5	1.22	0.42	3.03	11.03	2.93	5.4	3.42	58.47	21.59	71.46	2.34	18.4	5.32	27.94	1.48	3.09	13.99	23.79	1.54	7.18	2.29	11.43
8.51	4.77	31.12	7.6	15.8	15.9	23.99	22.04	1.82	1.06	2.92	1.52	0	4.24	2.27	4.56	2.43	1.59	37.61	6.84	1.22	3.71	1.3	1.9		2.28	2.33	1.01	0.88	3.42	14.56	2.98	9.04	3.82	26.84	2.5	16.2	0.91	6.18	1.33	6.23	2.4	9.51	10.48	22.23	2.17	8.76	3.3	16.98
4.25	1.06	9.08	2.28	12.76	11.13	7.46	3.42	3.65	10.07	5.84	6.84	4.25	21.2	7.13	10.64	3.04	9.01	6.48	4.56	1.82	5.83	5.19	3.04		2.05	4.91	2.13	2.65	3.48	9.26	2.34	4.15	0.86	15.12	3.72	16.67	0.91	4.66	1.44	5.66	3.31	6.05	8.99	19.42	1.66	12.16	10.96	56.3
9.12	12.72	10.05	8.36	8.51	20.14	4.21	8.36	1.82	4.24	6.81	1.14	1.22	9.01	2.92	8.36	4.25	1.06	2.92	1.52	2.43	8.48	7.46	4.94		2.68	5.92	2.23	1.87	6.56	11.28	3.83	3.06	2.51	21.49	4.68	18.07	1.43	23.25	3.19	18.13	2.11	4.1	2.34	3.84	1.03	2.02	1.6	3.38
4.86	1.59	9.73	5.32	10.94	10.07	8.75	4.56	3.65	4.24	2.27	3.42	10.33	21.73	26.26	25.84	0	1.06	0.97	0.76	0.61	4.77	4.21	9.88		2.8	3.84	3.56	2.91	7.93	29.74	9.04	26.07	0.46	2.33	1.22	2.54	1.31	6.05	1.38	7.01	4.11	4.66	14.57	10.65	0.74	0.95	0.96	2.91
9.72	4.24	5.19	3.8	4.25	4.77	3.57	1.9	10.94	23.85	677.23	147.42	3.04	5.3	6.16	6.84	0.61	3.71	76.18	18.24	1.22	1.06	2.27	2.66		2.23	4.73	1.65	4.99	7.59	27.73	8.88	24.46	3.42	13.42	2.93	16.41	1.48	11.41	2.39	17.29	1.37	3.4	7.07	12.1	0.74	3.02	0.85	9.82
3.04	1.06	2.92	3.04	3.65	1.59	1.3	1.9	3.65	3.71	3.24	3.42	6.08	6.36	12.32	11.02	6.69	14.31	35.34	8.74	3.04	1.06	3.24	2.66		4.05	4.73	4.1	2.29	3.42	9.96	3.72	9.56	2.97	17.96	1.17	6.18	2.05	10.59	4.04	27.37	2.57	4.6	5.27	10.75	1.54	5.99	7.45	29.19
2.43	3.71	1.62	1.14	5.47	13.25	6.81	7.22	3.04	5.83	2.27	7.22	1.22	5.3	2.27	7.22	0.61	1.59	6.48	2.28	1.22	5.83	2.27	6.08		8.28	22.5	12.92	26.44	5.08	12.22	3.35	9.09	3.71	23	13.14	27.42	0.91	4.1	1.44	4.05	0.34	0.57	0.96	0.42	1.2	2.65	3.88	9.97
10.33	9.54	11.35	15.58	16.41	20.14	4.86	6.46	6.08	10.6	9.73	8.74	0.61	5.3	1.62	3.42	12.16	11.13	85.91	19.76	3.65	1.06	6.16	7.22		4.62	13.55	5.11	5.14	1.43	5.73	2.13	6.75	1.71	31.69	1.91	18.85	0.86	2.65	0.8	3.64	2.17	8.25	4.89	12.15	2.4	7.06	3.83	19.63
4.25	2.12	3.57	1.14	8.51	6.36	12.64	6.08	4.86	11.13	4.54	12.16	7.9	13.25	43.12	26.6	0	0.53	23.67	4.18	3.04	3.71	8.43	4.18		1.26	2.65	1.22	1.19	1.94	10.02	1.86	5.4	1.71	11.15	3.35	14.54	2	3.97	2.5	7.32	3.82	13.67	12.55	26.8	4	10.84	4.36	12.52
6.08	6.36	9.08	3.42	1.22	4.24	4.86	3.04	3.04	2.65	9.08	5.7	1.22	12.72	8.43	7.6	0.61	2.12	3.24	2.66	3.04	0.53	12.64	3.42		2.11	1.07	2.23	2.08	4.22	21.86	6.33	23.16	0.97	9.51	1.81	13.66	4.85	24.45	6.65	32.62	1.31	2.14	3.78	7.58	0.97	1.07	0.96	2.75
1.82	1.59	1.3	1.14	10.94	7.95	6.48	7.6	6.08	11.13	15.56	9.12	10.33	33.39	32.09	36.47	16.41	25.44	47.01	14.82	2.43	14.31	7.13	7.6		1.31	1.83	0.69	0.88	5.08	17.01	5.27	12.26	1.03	7.44	1.49	6.28	1.2	16.13	1.6	13.3	5.59	20.04	13.93	46.38	2.34	4.35	1.86	8.93
6.08	8.48	12.97	5.7	15.8	23.32	13.62	7.22	6.69	13.25	6.48	17.1	4.25	14.84	4.54	9.5	4.86	3.71	5.84	7.98	0	1.06	3.89	4.56		0.68	0.69	1.12	0.47	3.2	14.56	5.69	17.71	1.31	10.77	2.18	6.86	1.77	14.49	3.51	17.29	2.05	3.65	9.63	5.66	1.14	6.93	2.66	15.01
3.04	2.65	5.51	1.52	24.92	29.15	23.34	21.28	0.61	5.83	1.62	0.76	2.43	5.83	1.62	6.46	17.02	21.73	107.95	36.47	1.82	7.95	10.05	9.5		1.83	2.46	2.39	2.23	7.59	24.76	5.64	12.1	3.77	14.74	7.71	25.03	0.91	2.77	1.06	3.01	2.63	5.23	5.11	10.34	1.77	9.39	3.35	22.07
3.65	14.84	13.62	11.78	9.72	18.55	8.1	13.3	0.61	5.83	9.4	9.5	3.04	3.18	4.86	4.94	3.04	2.65	13.94	5.7	6.08	11.66	4.86	13.68		3.54	8.25	3.67	3.84	2.11	7.81	3.24	5.14	1.43	14.3	2.23	15.94	2	7.06	3.24	7.32	0.86	1.58	8.94	7.69	1.83	7.18	4.47	20.88
3.65	1.59	0.97	2.66	4.86	12.19	5.51	3.04	15.19	7.42	49.92	11.78	0.61	2.12	2.27	2.66	6.08	5.83	10.37	3.04	3.65	3.71	4.86	3.8		2.8	10.02	5.8	8.52	3.48	14.74	6.17	22.8	4.22	21.05	3.14	24.72	0.68	10.59	2.77	16.26	2.74	11.59	8.46	8.73	0.57	2.84	1.28	10.13
2.43	9.01	3.89	4.94	5.47	31.27	5.19	12.92	1.82	4.77	4.54	5.32	0.61	6.36	3.57	8.74	1.22	1.06	12.64	2.28	1.22	1.59	4.86	4.56		13.53	53.37	25.05	72.66	4.28	11.66	3.35	11.89	1.2	6.68	0.96	4.93	1.03	9.83	1.12	7.53	3.42	8.13	7.34	18.49	0.4	17.58	12.18	23.84
0	1.59	0.65	0.76	4.86	6.36	5.19	7.6	2.43	5.83	2.59	5.7	3.65	8.48	2.27	6.08	3.04	0.53	19.78	2.66	0.61	2.65	2.92	6.08		1.6	7.5	5.21	13.71	4.91	29.68	6.65	19.11	1.71	19.79	5.96	15.17	2.34	30.31	12.34	47.68	5.77	24.83	16.91	36.51	1.2	1.39	0.9	2.34
12.16	16.96	28.2	22.04	6.08	5.3	2.59	4.56	9.12	12.19	6.81	7.98	2.43	8.48	2.27	6.46	0	1.59	7.46	7.6	0.61	3.18	2.27	11.4		1.77	2.39	1.54	2.03	1.54	6.11	1.01	2.18	2	28.48	4.52	6.7	2.45	16.57	5.48	22.7	0.51	0.88	2.29	1.66	1.94	4.47	1.49	7.63
7.29	13.78	6.48	4.56	10.94	18.02	12.64	10.26	7.29	11.66	25.94	12.92	6.69	14.84	7.78	7.6	27.35	22.26	193.54	37.61	3.04	0.53	5.51	2.28		2.17	3.02	2.07	2.18	3.48	8.76	3.62	7.84	3.25	35.48	9.52	22.85	0.91	5.04	1.76	7.17	1.14	1.7	3.83	5.3	2.51	6.68	4.36	12.78
3.65	2.65	1.62	2.28	4.86	18.02	1.62	6.84	5.47	7.95	8.1	5.7	0.61	4.24	6.48	12.16	3.65	6.36	11.67	1.52	0.61	4.77	172.47	95.37		1.66	2.08	0.64	0.99	2.23	6.68	2.82	6.44	2.63	16.07	3.03	15.63	2.97	17.39	6.7	30.69	1.26	3.72	7.82	15.37	4.17	21.36	13.46	43
13.98	3.18	15.56	3.04	6.69	9.01	1.95	6.08	3.04	6.89	11.67	9.5	0	2.65	4.86	8.74	4.25	4.77	46.36	13.3	2.43	16.43	47.01	22.04		3.14	10.33	3.03	15.01	1.6	9.51	2.5	9.71	2.85	14.18	2.98	15.22	2.68	13.93	4.25	15.01	0.68	2.96	3.24	3.53	1.6	4.35	2.39	7.17
2.43	1.06	0.32	0.76	6.69	4.24	4.21	8.36	6.08	7.95	9.08	13.68	3.65	4.77	7.46	9.5	1.82	3.18	179.92	37.99	4.86	13.78	16.86	31.54		5.77	11.91	6.01	8.57	5.08	12.16	4.1	12	1.6	9.7	3.72	14.8	3.25	19.22	5.9	18.23	1.6	1.76	4.25	6.23	0.68	1.83	0.53	3.27
14.59	22.79	15.24	15.2	1.82	9.01	4.54	3.42	3.65	4.24	3.89	1.9	1.22	7.42	8.43	15.2	3.65	5.83	22.69	20.14	5.47	29.68	17.51	33.81		4.57	6.81	7.13	11.27	5.65	32.2	12.55	42.07	12.1	56.4	23.3	72.55	2.11	7.31	2.13	11.17	2.57	7.94	11.33	15.32	0.97	1.83	1.65	4.73
2.43	1.59	4.86	2.28	17.63	12.19	14.26	6.84	4.25	6.36	4.21	4.56	5.47	10.07	11.99	17.48	4.86	1.59	8.43	6.84	0	0	0.65	1.14		5.19	11.22	4.95	7.48	2.63	7.06	2.82	5.51	0.34	3.65	0.96	4.67	0.74	5.86	1.44	11.37	0.8	1.26	3.78	4.26	0.91	1.07	4.31	15.37
19.45	12.19	16.53	13.3	11.55	3.71	8.1	3.8	6.08	12.72	4.21	17.1	1.82	5.3	35.34	9.12	3.04	0	27.23	7.22	1.82	0.53	10.37	7.6		0.97	0.76	0.43	0.68	7.02	27.79	6.49	18.28	2.23	5.99	4.25	14.18	1.37	8.07	1.7	12.26	1.03	2.39	2.98	5.35	1.48	3.97	1.86	4.1
3.04	3.71	2.59	2.28	7.9	4.77	3.57	3.04	5.47	12.72	6.81	8.36	3.04	11.13	13.29	4.56	1.22	0	7.13	6.08	4.25	12.72	9.73	31.92		5.59	9.33	5.64	7.17	6.11	16.19	6.28	18.18	1.31	12.1	5.16	16.05	1.43	9.14	2.02	10.65	1.03	1.76	2.71	2.29	1.26	3.59	4.36	27.01
3.65	7.42	3.89	6.84	8.51	21.2	55.44	23.56	1.82	11.13	10.37	11.78	0	8.48	5.84	9.12	4.86	2.12	11.67	5.7	0	1.06	10.05	19.38		2.45	5.99	2.13	2.8	5.77	34.03	12.82	36.36	1.54	9.2	1.38	5.19	1.6	28.67	2.93	17.61	1.31	3.4	6.44	7.37	2.45	8.44	3.94	20.31
2.43	1.59	1.3	2.28	11.55	22.79	8.75	6.84	4.25	3.71	4.86	6.46	1.22	6.89	3.89	2.28	3.04	4.24	63.87	22.42	0.61	1.06	5.19	7.98		3.88	8.32	3.19	5.92	4.91	23.13	8.51	26.95	2.45	19.72	3.24	7.89	1.48	8.82	3.83	27.63	1.31	1.39	4.25	4.62	0.57	0.82	0.8	5.14
9.72	7.95	13.29	4.18	7.9	9.01	13.29	5.32	0	4.77	0.97	0.38	9.72	11.66	74.56	11.78	3.65	11.66	399.72	72.57	0.61	5.83	15.56	9.12		2.74	1.26	1.28	1.19	3.54	25.58	6.75	43.16	1.26	14.24	1.6	6.86	0.63	4.47	1.76	8.15	1.2	1.83	9.47	10.08	0.97	4.54	8.56	26.49
3.65	7.42	17.83	3.04	3.04	2.12	3.89	1.52	9.12	23.85	17.83	12.54	9.12	13.78	122.22	53.19	3.04	5.83	16.86	1.9	6.69	13.25	16.53	9.88		2.11	5.36	2.5	5.35	1.66	3.02	1.54	2.29	2.34	10.52	1.97	9.82	0.57	6.87	1.44	14.91	2.23	2.27	6.22	5.25	1.43	11.09	2.66	18.23
4.86	4.77	3.57	1.14	3.04	9.01	5.51	1.9	14.59	13.25	4.54	4.56	1.82	2.65	0.32	3.42	0.61	2.12	4.86	3.04	11.55	10.6	13.62	13.3		2.68	1.45	2.45	1.35	4.51	16.07	5.9	14.91	0.63	5.48	1.97	4.93	0.74	8.57	1.49	8.41	3.88	52.74	19.73	32.15	1.6	3.02	1.65	2.86
2.43	3.18	1.62	2.28	4.25	7.95	8.75	6.08	5.47	6.89	4.54	9.88	3.65	5.83	1.62	5.7	2.43	1.59	3.24	5.7	0.61	6.36	43.12	17.1		4.74	5.1	4.15	2.8	1.54	7.94	1.49	2.7	2.57	12.85	3.56	11.17	1.83	20.48	7.34	25.92	0.8	0.88	1.86	0.83	1.54	3.02	1.86	7.27
13.37	14.31	9.73	4.94	7.29	8.48	12.97	10.26	7.9	25.97	14.59	7.98	3.65	15.37	11.67	7.6	4.86	4.24	16.21	2.66	10.94	13.25	11.02	19.76		5.14	15.5	4.31	5.4	1.94	3.47	1.22	3.27	1.54	5.92	1.33	4.26	0.97	44.04	7.45	38.48	1.03	2.39	11.33	13.3	0.57	1.95	1.01	4.57
4.86	7.95	22.04	9.5	6.69	4.77	3.24	3.42	7.9	11.66	4.21	6.08	3.65	7.95	3.89	10.26	7.9	10.07	113.14	32.3	1.82	0	3.24	3.8		4.68	6.62	3.51	4.73	6.51	24.32	5.69	13.87	1.71	29.17	6.28	27.84	1.6	13.17	1.81	15.63	2.45	7.37	3.62	8.47	1.26	2.77	3.72	16.93
11.55	5.3	3.89	1.14	11.55	11.66	4.21	4.18	7.9	7.95	5.51	12.54	3.04	11.13	17.51	15.96	3.04	9.01	15.56	5.32	1.22	0.53	0.32	1.14		2.4	5.86	2.29	5.45	2.51	5.42	1.76	4	4.97	32.26	11.97	25.55	0.51	4.35	1.49	8.26	2.34	6.11	11.91	13.4	1.66	1.7	3.46	11.58
0	2.12	1.3	1.9	12.16	20.67	11.99	9.12	4.25	22.79	13.94	14.44	5.47	18.02	27.56	37.61	4.86	0.53	1.3	1.14	0.61	2.65	13.29	9.88		6.96	23.82	7.98	35.94	6.39	24.45	3.94	24.51	3.54	16.32	8.19	20.98	2.23	9.64	1.81	10.65	0.8	0.5	1.54	1.87	1.2	9.51	7.5	38.9
10.94	13.78	10.05	9.12	20.06	24.91	13.62	16.72	10.94	7.95	81.7	8.36	8.51	6.36	8.43	6.84	7.9	3.71	15.24	4.18	1.22	9.54	51.87	24.32		2.57	3.02	2.13	1.19	3.65	23.57	4.31	16	2.8	22.05	4.63	14.02	2.23	9.33	2.23	12.57	2.11	3.59	5.64	8.57	0.68	4.22	3.72	24.62
2.43	2.65	6.16	3.04	10.33	6.89	7.46	2.66	1.22	5.83	4.86	4.18	1.82	3.71	3.89	1.52	1.22	5.83	13.94	3.04	1.22	2.65	4.21	4.18		5.31	16.51	8.4	17.81	2.34	17.52	3.24	11.32	4.22	38.18	9.89	22.23	1.77	11.22	2.13	11.48	3.88	10.33	9.95	17.29	2.17	3.84	12.55	35.58
8.51	6.36	15.24	3.8	6.69	6.89	6.81	2.28	2.43	6.36	3.89	10.64	0	5.3	1.3	2.28	1.22	4.24	5.51	3.04	3.04	17.49	14.59	24.7		6.05	34.03	8.94	3.9	6.45	24.95	4.52	16.31	1.43	8.38	1.76	6.7	1.71	7.81	1.44	8.1	2.45	4.54	6.75	8.1	2	2.39	2.87	5.3
5.47	5.83	24.96	6.08	12.76	8.48	33.72	9.88	6.69	9.01	17.51	13.68	1.82	2.65	3.57	6.46	16.41	14.84	50.25	16.72	3.04	4.24	65.16	36.09		3.65	5.17	2.5	2.08	3.82	15.44	3.51	12.26	2.4	19.79	3.08	25.71	1.31	4.54	1.06	5.45	1.37	1.76	3.35	3.53	1.6	2.71	5.48	16.57
4.86	2.12	5.19	2.28	10.33	11.66	11.99	14.44	3.65	4.77	12.97	4.94	8.51	6.36	15.89	11.02	1.82	1.06	19.13	2.66	4.86	6.36	14.59	26.98		3.14	2.08	1.81	1.92	1.88	5.86	1.54	3.95	0.51	3.65	0.69	1.87	3.71	60.74	16.81	73.7	2.63	22.5	8.4	29.92	2.57	17.14	8.94	34.17
10.33	7.95	14.26	12.54	13.37	10.07	20.1	7.22	3.65	9.54	2.92	4.18	1.82	3.71	2.27	10.26	0.61	0.53	2.27	2.28	0	2.12	5.51	7.98		4.28	13.23	7.23	17.35	4.28	22.43	2.45	11.74	2.57	15.69	4.1	15.89	1.48	14.24	7.45	23.58	3.37	2.96	4.2	3.32	1.66	4.35	4.2	9.87
6.08	7.42	3.24	3.42	15.19	27.03	26.58	10.64	1.82	12.19	29.18	11.02	1.82	2.65	4.86	3.8	1.82	2.12	8.1	3.04	0.61	3.71	2.92	2.66		2.45	2.9	2.34	2.7	5.77	18.78	5.69	20.41	3.6	12.79	2.77	7.12	1.26	9.7	3.35	12.57	3.08	9.39	7.02	16.1	0.63	2.21	1.91	7.32
0.61	1.06	1.62	0.38	26.13	18.55	30.8	17.48	9.72	18.55	53.82	19.38	3.04	4.77	0.32	3.04	8.51	5.3	41.82	10.64	1.22	5.83	2.92	4.18		2.34	1.2	1.76	0.62	3.54	9.64	4.36	6.54	4.62	29.68	5.85	9.45	1.37	13.86	3.35	16.05	4.51	17.83	7.77	9.5	1.77	11.15	11.54	26.9
9.72	7.42	5.84	1.52	5.47	7.42	4.54	3.42	4.25	1.59	7.13	4.56	0.61	2.65	2.59	3.04	5.47	4.24	4.21	4.56	1.22	2.65	2.27	3.04		4.68	2.58	5.8	2.7	3.82	13.48	1.97	2.34	0.97	6.11	1.76	5.92	2.57	20.6	4.31	30.9	2.34	4.28	9.2	7.69	0.4	5.04	8.78	32.25
7.29	11.66	22.04	6.46	12.76	13.25	12.32	12.54	2.43	13.78	3.57	3.42	4.25	20.67	19.78	19.76	7.9	12.19	17.83	17.48	0	4.24	3.24	5.32		2.34	3.34	2.82	3.01	4.79	20.6	5.48	18.13	7.19	24.57	11.01	29.86	1.2	14.24	3.99	29.19	1.26	1.2	3.67	3.06	0.63	0.63	0.96	0.88
11.55	6.89	12.32	6.46	6.69	16.43	6.16	4.56	3.65	14.31	3.89	9.5	3.65	5.83	16.86	21.28	2.43	2.65	11.67	1.14	1.82	14.31	6.81	11.02		2.74	6.11	4.15	7.79	3.77	10.77	6.33	14.65	1.71	9.7	1.91	5.92	0.68	6.55	1.86	11.84	1.83	2.96	11.49	7.58	0.97	1.26	0.53	1.71
6.08	6.89	8.43	7.6	30.39	36.04	39.88	13.3	9.12	11.66	86.23	52.81	1.22	3.18	1.95	5.7	2.43	0.53	37.61	6.46	1.82	2.65	7.13	17.48		4.51	13.8	6.75	13.4	2.45	7.69	1.76	1.14	1.08	6.36	1.54	2.44	1.31	6.55	1.86	9.56	3.2	6.49	10	19.22	1.6	3.78	4.63	15.32
5.47	4.77	0.97	2.28	9.72	12.72	1.95	5.7	21.27	15.37	66.46	33.05	6.08	9.54	11.35	10.26	9.72	11.13	107.63	27.36	3.04	3.18	13.29	20.9		1.26	1.45	1.17	1.14	7.82	29.99	10.53	25.97	0.57	5.1	1.06	2.8	1.08	5.42	2.29	12.46	3.08	3.53	8.51	8.83	0.91	2.27	1.81	9.87
16.41	17.49	23.99	17.1	12.16	24.38	33.07	21.66	0	4.24	1.95	2.28	3.65	7.42	26.26	11.4	40.11	18.02	624.71	157.3	4.25	9.01	3.24	2.66		2.91	5.36	3.03	6.08	2.85	11.66	2.61	7.32	0.91	8.19	2.61	8.31	0.91	3.78	0.69	4.36	1.31	4.54	5	8.98	1.6	5.36	1.76	7.37
11.55	3.71	5.84	1.52	9.72	11.13	6.48	11.4	1.22	10.6	2.59	1.9	4.25	19.61	24.64	26.6	3.65	5.83	10.05	6.84	0.61	3.18	3.89	2.66		4.68	3.34	3.56	2.75	1.77	9.01	1.49	3.43	1.31	7.62	1.06	4.83	1.14	3.72	1.01	3.01	3.08	2.08	7.13	4.93	3.42	21.36	8.3	34.8
1.82	0	3.24	0.38	9.72	9.01	7.13	7.98	4.25	5.83	5.84	4.56	4.25	6.89	5.19	14.44	1.22	0.53	114.11	30.4	1.22	3.18	3.89	10.64		2.34	9.58	4.25	12.98	2	6.68	1.06	4.88	1.6	8.44	3.14	7.27	5.19	23.88	5.9	38.48	0.91	1.2	7.77	3.9	2.74	15.75	9.79	35
1.82	0.53	2.27	0.38	4.25	3.18	4.86	3.42	3.04	12.19	3.57	4.94	0.61	4.24	1.62	1.9	4.86	0	2.92	0	1.22	6.89	7.78	11.4		3.65	19.53	7.77	25.86	3.77	16.32	4.1	6.54	2.57	19.91	3.35	7.27	0.97	5.8	2.61	16.41	2.97	5.42	6.33	9.45	4.85	17.52	24.62	70.94
2.43	4.24	1.62	1.9	6.69	6.36	2.59	4.18	4.25	18.02	59.65	19	1.82	7.42	47.66	15.96	4.86	10.07	92.72	26.22	6.69	12.72	24.96	14.82		4.22	7.56	2.55	2.18	6.16	31.13	7.92	14.39	4.51	20.73	5.16	16.93	0.74	39.82	7.55	31.63	2.34	8.32	5.96	15.43	2.74	13.61	6.17	34.38
7.9	9.01	51.87	11.02	8.51	16.43	15.89	9.12	4.25	7.42	1.95	5.7	1.22	4.77	0.65	1.9	6.08	5.83	60.62	6.46	1.82	7.42	7.46	7.22		1.43	5.1	1.33	4.57	4.45	13.8	7.87	22.38	3.48	21.68	2.87	6.7	2	10.08	4.52	22.02	1.48	3.34	1.7	2.54	2.34	7.94	2.61	10.59
7.9	3.71	5.51	5.7	4.25	16.96	7.78	10.64	10.94	19.61	31.45	34.57	1.22	7.95	1.62	9.88	1.22	1.59	14.26	11.78	1.82	1.06	10.05	19.38		4.85	11.03	5.11	8.67	4.74	19.16	4.84	23.48	4.22	24.95	12.45	26.23	1.48	21.8	5.05	37.55	6.11	13.48	17.66	35.06	1.2	3.78	1.7	4.21
10.33	1.59	4.21	0.76	11.55	19.08	13.94	11.02	7.9	14.31	2.27	3.42	1.22	8.48	2.27	4.56	1.22	0	10.05	6.46	4.25	7.42	10.37	6.84		3.71	5.17	2.82	5.45	3.88	11.53	2.55	8.83	2.17	49.53	3.56	9.14	0.91	17.01	3.4	20.46	1.83	11.97	3.35	12.05	3.42	12.85	8.88	23.37
4.86	2.65	2.27	5.7	6.08	10.07	5.51	4.56	6.69	4.24	4.21	4.94	0	11.66	8.75	15.2	1.82	2.65	9.73	5.32	3.04	5.83	11.02	12.54		4.45	10.08	2.61	6.6	3.2	8.13	1.38	1.51	1.88	12.67	2.5	6.86	0.8	5.36	1.17	4.52	2.97	1.13	5.21	2.44	1.37	5.92	2.61	8
9.12	24.38	31.77	16.72	10.94	6.89	57.06	1.9	9.12	16.43	70.67	31.16	5.47	20.67	15.56	17.1	2.43	0.53	5.19	3.42	9.72	7.95	7.46	12.54		2.51	0.95	1.12	0.62	2.11	6.62	1.54	2.96	1.66	5.92	1.76	4.15	4.4	14.43	5.74	16.93	1.71	1.89	7.87	10.49	2.11	8.95	6.12	32.77
5.47	4.77	9.08	1.52	3.04	0.53	1.95	1.52	3.04	12.72	3.89	3.42	4.86	48.76	98.88	113.98	0	3.18	31.77	3.8	4.25	8.48	53.49	45.21		3.37	3.15	4.95	3.58	7.31	21.86	6.7	17.87	2.17	8.19	2.23	7.22	0.63	8.7	0.9	7.89	1.94	4.1	13.83	7.53	0.51	4.91	2.66	8.88
6.69	4.77	9.73	6.08	7.9	6.89	3.24	5.7	5.47	18.02	6.48	11.78	6.69	19.61	36.96	19.76	5.47	7.42	12.32	7.22	0.61	1.59	8.1	10.64		5.77	14.56	4.47	16.88	2.63	9.26	2.23	7.06	1.43	6.81	2.13	2.65	0.8	3.34	1.22	13.5	0.57	0.95	1.44	1.92	0.51	1.51	0.48	1.77
13.37	9.54	2.92	6.46	28.57	55.12	57.71	72.95	3.65	6.36	6.48	6.08	1.82	7.95	16.86	13.68	7.29	9.54	53.17	28.88	4.25	11.66	17.18	8.74		5.54	15.31	3.67	5.04	2.11	6.55	2.71	6.75	1.54	9.33	3.62	12.1	1.31	5.23	1.54	7.79	1.77	1.26	8.67	4	1.37	6.99	3.24	12.88
6.08	2.65	6.48	6.46	7.9	9.01	12.64	4.18	0.61	2.12	2.27	3.42	4.86	11.66	2.92	9.12	0.61	1.06	1.95	2.28	3.65	2.65	7.78	8.74		2.4	3.4	1.7	2.75	2.23	32.39	2.13	7.89	4.05	24.13	11.59	26.49	1.14	6.36	1.86	12.78	0.97	2.08	2.82	2.86	2.4	6.24	3.83	14.65
9.72	14.84	12.97	6.84	7.29	12.72	11.35	4.56	4.86	6.89	3.57	6.84	0.61	1.59	0.97	3.04	1.82	1.59	7.46	2.28	1.82	6.89	1.3	4.94		0.91	2.14	1.86	1.71	7.48	31.13	8.08	25.19	1.43	17.71	1.7	9.92	3.82	53.81	23.4	42.8	2.11	4.6	4.36	8.98	2.23	9.51	1.7	10.59
1.22	2.65	1.95	0.38	6.08	2.65	4.86	3.8	3.04	1.59	4.86	4.18	8.51	14.84	19.45	15.58	2.43	2.12	34.36	16.72	1.82	3.71	1.62	2.66		4.34	10.96	4.73	10.34	5.48	18.9	8.51	25.34	1.48	12.22	2.23	9.04	2.4	15.88	7.98	25.6	1.88	2.84	7.82	5.97	0.91	1.39	1.22	7.79
12.76	20.14	20.42	16.34	26.74	16.43	11.99	10.64	3.65	10.07	8.1	4.56	3.04	3.18	35.01	24.32	4.86	4.24	7.13	2.66	4.86	4.24	11.02	7.22		7.88	11.85	5.48	3.95	3.14	8	2.18	6.08	1.66	5.36	0.9	1.51	2.8	17.33	5.96	22.12	1.66	1.45	4.73	5.82	1.26	5.23	2.82	4.47
8.51	6.89	6.16	4.18	6.08	9.54	9.08	2.28	4.86	9.01	3.24	16.72	3.04	12.72	10.37	12.54	3.04	1.06	10.37	3.04	5.47	6.89	18.15	21.28		8.62	28.29	7.29	12.05	1.94	4.66	1.54	2.18	1.6	7.75	2.02	7.89	1.08	7.56	2.82	15.43	1.77	0.88	10.64	7.63	0.57	1.64	1.01	6.75
6.69	11.66	13.29	2.28	3.04	7.42	4.21	3.8	14.59	21.73	19.45	21.28	4.25	5.83	39.88	14.44	4.86	6.89	74.24	30.4	3.65	10.6	9.73	10.64		1.88	3.34	1.44	1.51	7.59	40.08	16.06	44.35	2.05	14.37	2.71	7.06	1.66	13.36	3.62	14.75	1.03	1.13	6.59	3.22	2	3.84	2.07	6.44
11.55	18.02	11.02	7.6	13.98	16.43	11.35	9.5	7.9	10.6	10.05	10.26	2.43	10.6	8.1	7.98	0	1.06	49.92	8.74	1.22	0.53	7.13	8.36		4.85	13.36	7.23	9.92	5.48	44.42	6.97	15.37	1.48	13.67	3.99	35.42	2.23	14.56	5.27	22.18	1.71	4.22	7.82	2.86	0.86	4.66	3.03	7.74
0.61	0.53	4.21	1.14	3.65	9.01	1.95	4.56	10.33	5.3	16.86	14.06	6.08	6.36	7.78	9.88	1.82	1.06	5.51	1.9	7.29	17.49	127.41	66.11		6.39	14.11	3.78	11.17	5.42	24.01	8.35	19.16	3.42	31.82	2.87	18.39	1.6	16.76	5.32	19.89	1.71	2.65	12.76	18.75	4.62	18.34	10	37.65
1.22	3.18	3.24	1.9	15.19	27.03	19.45	22.8	6.69	6.89	3.24	7.22	0.61	2.12	0.32	2.28	0.61	1.06	3.89	0.38	1.82	2.65	3.57	0.38		3.03	8.38	3.83	5.97	7.31	38.56	8.08	26.95	2.28	12.16	2.61	7.01	0.74	3.47	1.7	8.47	1.94	8.51	11.97	15.63	2.17	1.76	1.65	4.99
4.86	10.6	5.19	4.94	12.76	12.72	10.37	14.44	6.69	10.07	11.99	3.8	8.51	8.48	6.81	9.5	3.04	0.53	55.11	5.32	3.65	5.3	2.92	3.8		2.51	4.47	1.44	1.56	4.22	12.67	3.94	11.84	4.51	23.5	9.63	29.24	0.97	4.66	1.76	2.29	0.91	2.77	6.28	17.61	1.14	1.58	1.49	2.44
26.74	29.68	43.12	25.46	3.04	9.54	7.13	6.08	1.82	4.24	1.62	3.04	2.43	12.72	7.13	5.32	4.25	6.89	30.47	24.32	2.43	4.24	7.46	13.3		3.77	3.09	1.38	2.03	5.14	13.67	3.03	9.04	2.28	20.86	7.71	18.39	0.74	6.55	2.18	11.27	1.03	1.26	1.86	1.4	1.14	4.47	2.77	9.24
0	1.59	3.24	0.76	4.86	2.12	7.78	1.14	3.65	9.01	15.24	13.68	3.04	11.13	10.37	15.2	6.69	18.55	100.5	27.74	3.65	4.77	9.4	9.5		2.23	1.07	0.64	1.09	3.31	18.9	5.21	20.46	3.37	13.55	4.31	17.29	2.23	10.52	1.81	14.59	0.86	2.08	1.97	2.18	1.37	11.03	13.19	43.47
1.82	2.65	13.62	0.76	5.47	3.71	2.59	3.42	1.22	8.48	1.3	3.42	3.65	2.65	4.21	5.32	3.04	5.3	73.91	7.22	2.43	4.77	2.92	4.56		2.91	3.65	1.6	1.61	4.05	14.18	3.94	7.95	0.74	26.53	5.69	6.28	1.48	21.49	3.24	32.36	3.2	16.32	14.36	23.48	1.37	7.81	5.8	24.25
3.04	1.59	0.32	0	24.31	39.75	32.74	25.46	13.98	11.66	50.25	23.56	1.82	8.48	6.16	15.2	3.04	0	9.08	1.52	0.61	5.3	9.4	14.06		2.74	4.47	2.45	5.82	1.88	3.09	1.49	3.27	0.4	6.81	2.02	5.56	0.97	9.2	4.84	13.76	7.36	22.18	24.31	60.14	1.77	8.19	4.52	16.98
2.43	5.3	8.43	3.42	0	5.83	3.24	1.9	1.82	14.84	4.21	9.5	3.65	15.37	10.05	23.94	7.29	4.77	30.47	11.78	6.69	1.59	16.53	10.64		4.28	7.88	7.29	4.26	5.19	17.27	7.13	16.1	2.68	21.23	8.67	32.72	1.03	6.62	1.65	7.37	3.37	12.16	11.49	17.92	3.14	9.2	2.45	7.79
3.65	3.18	2.92	2.28	23.1	37.63	29.5	24.32	5.47	9.54	6.48	15.58	3.04	11.66	5.84	7.98	2.43	1.59	95.31	23.94	1.82	1.59	5.51	6.46		2.45	9.14	2.02	5.51	7.08	31.38	7.61	32.62	2.05	14.3	2.29	15.37	1.2	10.02	2.13	14.96	2.28	1.26	4.15	1.35	0.34	0.5	0.43	1.82
5.47	2.65	4.21	0	5.47	11.66	5.19	6.08	17.02	23.85	18.15	22.04	5.47	13.25	11.99	16.34	0	2.12	4.86	0.76	2.43	1.06	6.48	1.9		4.34	5.04	2.34	1.61	2.23	7.62	2.77	6.18	2.34	16.07	3.14	16.46	0.57	5.29	1.44	4.62	4.05	9.14	6.59	12.15	1.48	2.33	2.93	12.26
6.08	3.71	7.13	0.76	9.12	13.78	11.02	7.6	6.08	5.83	6.48	6.84	5.47	6.89	2.92	7.98	1.22	2.12	16.86	4.94	6.08	26.5	46.36	33.43		0.51	0.5	0.27	0.88	6.68	28.73	8.78	23.68	1.66	16.7	1.49	6.44	0.46	13.04	0.8	8.93	3.6	4.6	8.88	13.3	0.97	1.01	5	11.95
4.25	4.24	6.81	3.42	4.86	12.72	7.46	6.46	12.16	19.08	20.75	9.88	2.43	4.77	2.59	8.74	3.04	7.95	13.62	12.54	1.82	2.65	10.37	7.98		2.51	5.99	2.34	8.52	7.31	30.18	7.77	17.92	1.83	20.29	5.9	33.71	1.43	9.7	1.81	15.22	2.05	2.08	2.66	1.92	1.94	24.89	32.34	57.39
4.25	3.71	4.54	3.8	7.29	15.37	9.08	10.26	5.47	6.89	5.51	4.18	4.86	13.78	28.2	22.8	0	0.53	2.92	1.14	3.65	1.06	21.07	4.56		3.94	14.24	3.88	10.91	2.23	4.91	1.65	3.38	3.42	19.41	8.46	30.07	3.42	28.86	13.83	47.11	3.48	19.41	13.99	24.46	1.26	4.73	2.34	9.24
9.12	16.43	11.67	3.8	8.51	3.71	7.13	2.66	6.69	7.42	33.72	6.46	1.22	4.77	4.54	4.94	7.29	15.9	17.83	7.6	1.22	1.06	2.92	3.42		1.31	5.29	1.12	3.9	5.37	34.28	12.29	48.87	0.86	3.78	0.43	2.6	1.31	7.5	1.44	9.24	0.8	0.76	4.41	2.6	2.23	5.55	7.92	31.53
11.55	9.01	69.7	2.66	14.59	11.66	11.67	11.78	5.47	8.48	8.1	7.6	12.76	13.25	250.27	54.71	5.47	12.72	6.48	13.3	1.22	2.65	4.54	2.28		3.25	10.9	2.61	4.52	4.62	19.66	4.63	16.26	0.8	4.1	1.44	4.93	2.11	20.42	7.18	31.53	3.42	10.21	5.16	6.7	2.4	6.43	4.84	17.24
16.41	13.25	21.07	23.56	16.41	12.72	11.02	9.12	10.94	17.49	22.04	28.5	2.43	2.12	1.95	4.94	3.04	4.77	8.75	4.94	13.98	20.14	7.46	14.44		0.91	1.58	0.69	1.45	5.88	22.12	10.16	25.14	1.2	11.03	2.18	3.58	0.91	8.88	3.08	9.92	2	11.03	5.58	21.4	1.43	4.66	1.54	8.05
3.65	5.3	0.97	4.18	12.16	9.54	6.48	4.94	8.51	10.07	27.88	9.12	1.22	4.77	0.97	12.92	0.61	1.59	0.97	1.52	6.69	3.71	12.32	6.08		5.65	19.34	5.9	20.77	9.93	31.44	5.8	13.87	2.97	32.51	4.15	24.57	0.97	3.53	1.49	2.7	2.51	7.44	7.45	23.89	0.74	4.91	1.01	12.83
4.86	4.77	4.54	7.22	10.33	22.79	13.62	7.6	1.22	10.6	4.86	0.76	4.25	6.89	3.24	4.18	0.61	1.06	2.92	1.14	2.43	6.89	6.16	4.56		2.28	6.18	2.66	5.66	5.82	38.31	5.11	26.64	2.74	20.48	5.16	22.85	2.4	19.85	5.58	21.66	2.11	2.14	6.12	4.26	1.43	3.78	6.01	21.03
1.82	1.06	2.27	2.28	3.65	3.71	1.62	0.38	6.08	14.31	3.57	9.5	1.82	5.83	0.97	2.28	13.37	20.67	75.86	34.57	0.61	4.24	3.89	1.9		4.17	13.23	5.69	8.41	2.28	9.26	2.77	6.86	1.94	21.3	1.86	8.83	0.91	13.8	1.54	10.59	2.05	9.89	14.36	31.32	2	8.44	2.18	13.3
6.69	5.3	2.27	7.6	10.94	21.73	13.94	9.88	3.65	8.48	10.05	4.94	4.25	15.37	5.84	12.92	0	0	10.05	1.14	7.29	0.53	5.19	7.98		1.31	3.28	1.65	3.79	6.56	41.15	6.38	40.3	2.8	39.76	9.84	30.9	1.88	10.59	6.12	25.19	2	1.83	9.2	6.18	1.31	3.53	5.96	23.27
2.43	3.71	3.57	0.38	9.72	18.55	19.45	16.72	3.65	8.48	11.02	6.46	1.82	5.3	17.83	13.68	1.22	1.06	52.52	17.48	2.43	2.65	3.57	1.14		3.08	2.27	5.32	4.62	5.42	19.03	5.11	11.01	3.03	18.59	3.14	11.79	1.14	7.88	1.01	5.76	1.43	2.71	5.85	9.92	2.23	8.51	2.82	6.44
1.22	1.06	0.97	0	4.25	3.18	2.59	1.52	2.43	18.02	20.1	27.74	0	8.48	27.56	15.96	0	3.18	13.62	2.66	2.43	1.59	4.54	3.42		2	4.91	1.7	3.17	6.96	29.11	10.37	28.05	1.71	8.88	1.91	13.82	1.26	12.73	4.52	24.57	6.62	21.86	14.84	34.69	1.83	5.48	2.87	11.01
12.16	3.18	31.77	4.18	8.51	26.5	9.73	15.96	4.86	11.66	3.89	8.74	3.04	12.19	19.13	20.9	6.69	7.42	182.84	31.92	1.82	3.18	13.29	10.64		1.37	2.02	1.22	2.08	2.91	8.32	4.1	10.7	3.2	12.85	4.25	11.17	1.48	8.13	1.76	7.17	2.34	2.14	6.28	6.49	1.2	5.17	6.17	20.88
4.25	4.24	3.57	2.28	3.65	6.89	16.21	6.84	4.25	5.3	1.95	0.76	12.76	14.31	15.89	7.22	7.9	12.19	35.34	20.14	3.04	1.06	1.95	2.28		1.6	4.35	1.17	2.23	3.94	9.07	2.98	4.21	2.23	10.02	2.34	5.66	2.68	19.66	5.58	21.87	3.2	4.1	12.34	11.69	1.14	2.21	1.44	3.74
5.47	12.19	13.62	7.22	6.08	10.07	6.16	3.04	1.22	2.12	2.27	1.14	2.43	5.3	5.19	3.8	7.29	6.89	22.04	2.66	14.59	9.54	8.43	14.82		1.71	4.22	1.97	2.8	5.37	27.73	12.76	41.13	2.74	14.56	3.3	11.43	1.54	17.71	6.7	28.67	4.51	24.76	15.9	28.93	0.51	2.65	1.33	7.27
5.47	0	3.57	1.14	4.86	6.89	3.89	1.52	5.47	13.78	2.92	7.6	5.47	11.66	3.89	9.12	1.82	1.06	27.56	8.74	1.82	6.89	6.81	4.94		4.45	5.61	2.23	2.54	2.11	10.08	1.91	4.21	1.66	6.93	1.86	4.62	0.8	5.17	0.69	4.15	3.08	9.7	10	18.9	5.54	20.48	12.18	38.12
3.65	3.18	1.62	1.9	3.04	4.77	5.84	2.66	6.08	6.89	9.4	6.84	3.65	18.02	4.86	24.7	0	2.12	0.32	1.14	1.22	4.24	16.21	14.44		2.11	1.26	0.8	1.45	1.66	10.9	3.35	11.74	0.86	4.98	0.96	4.41	1.54	19.09	4.31	27.84	2.4	3.47	8.35	9.24	1.2	1.76	1.01	2.91
2.43	3.18	1.3	2.28	27.35	45.58	44.41	12.54	6.69	13.25	25.61	13.3	2.43	3.18	11.02	7.6	4.25	0.53	6.16	4.56	6.08	13.25	27.56	25.08		4.62	5.73	4.31	0.88	3.31	7.81	2.02	4.52	2	5.99	1.12	4.47	2.17	16.13	7.13	28.93	6.51	15.75	19.31	30.85	1.37	3.78	1.49	8.67
5.47	9.01	14.26	5.32	3.04	6.36	5.19	3.8	16.41	30.21	36.63	22.8	12.16	19.08	15.89	36.47	1.22	4.77	95.31	44.07	0	3.71	2.59	10.64		6.68	12.29	4.95	9.61	7.53	20.67	8.14	27.27	2.85	15.75	3.94	15.37	2.68	11.85	2.61	13.61	8.22	44.86	31.75	87.3	1.14	2.77	1.86	7.58
3.04	0	2.59	0	7.29	9.01	2.59	3.8	3.65	18.02	16.86	26.98	1.22	2.12	0.32	3.42	1.22	4.77	2.27	3.04	1.22	1.06	1.62	2.28		6.68	18.08	3.35	8.52	7.76	41.78	9.04	37.5	2.4	11.53	1.91	10.34	1.08	5.67	1.38	7.43	3.03	3.97	7.29	1.92	1.94	3.91	1.01	3.32
2.43	4.77	2.59	2.66	6.69	7.42	6.48	6.46	1.82	10.07	3.24	7.98	1.22	5.83	3.57	5.7	3.65	1.59	30.15	9.88	1.82	2.12	9.4	15.96		4.74	11.53	4.52	4	6.05	15.19	2.77	4.73	2.74	15.31	2.77	32.51	1.88	53.69	14.47	33.34	0.8	0.32	3.72	1.3	3.31	11.91	5.27	22.33
6.08	3.18	7.78	4.56	3.04	1.59	3.57	3.8	17.63	20.14	3.57	12.16	3.65	5.3	2.27	8.36	3.65	2.12	80.72	18.24	5.47	16.43	38.9	31.92		2.85	4.54	1.6	5.09	2.91	17.96	6.38	18.7	3.71	24.01	5.11	17.09	2	9.26	4.47	26.95	0.68	1.01	2.18	2.18	0.74	2.08	1.22	5.56
21.88	15.9	41.5	11.4	3.65	9.54	5.19	5.32	8.51	12.72	18.8	27.74	7.9	8.48	5.51	23.94	0	1.06	5.84	5.32	0.61	3.71	6.16	3.42		2.74	6.81	1.7	2.8	2.4	9.77	0.85	7.89	1.71	7.37	2.13	4.05	3.42	60.36	9.57	32.72	0.63	1.13	9.41	6.65	1.26	6.3	2.71	11.32
7.29	2.12	4.86	1.9	4.86	15.9	4.86	5.32	4.25	8.48	8.75	4.94	3.65	6.89	19.45	10.26	4.25	5.83	6.48	4.94	6.08	9.01	9.4	7.6		7.53	27.79	10.42	23.94	2.74	18.71	2.71	15.68	2.34	8.51	3.08	5.51	1.31	11.47	1.76	15.74	2.8	2.9	8.4	13.14	0.86	2.33	2.45	6.08
10.94	10.07	15.24	8.36	4.86	7.95	7.78	4.94	3.04	6.36	8.75	6.46	0.61	3.71	2.27	7.6	0.61	2.12	6.16	2.28	0.61	1.59	34.69	19.76		2.05	2.77	1.01	0.52	6.11	22.05	4.52	3.27	3.14	9.7	6.06	13.09	1.71	9.96	3.08	9.14	1.83	5.86	3.83	4.93	1.94	9.39	3.35	21.19
2.43	7.42	4.86	3.42	3.65	9.01	1.3	6.84	3.65	4.77	12.32	6.46	7.9	29.15	41.17	43.31	4.25	0	5.51	3.8	4.86	6.36	7.13	22.04		1.54	2.77	1.86	2.29	2.34	8.19	2.71	4.93	1.43	32.07	1.86	10.65	0.57	6.68	1.86	12.41	1.08	1.13	5.96	3.27	0.4	5.23	2.55	11.17
7.29	5.3	9.73	4.18	37.07	59.36	33.72	45.21	16.41	25.97	87.21	40.65	1.22	6.36	1.95	4.94	1.82	1.06	3.57	4.94	0	3.18	1.62	3.42		5.14	6.43	3.62	7.17	7.19	51.17	13.35	54.79	2	10.4	1.22	6.02	0.97	6.74	1.81	14.23	1.31	1.32	3.83	1.82	3.48	9.26	6.06	28.36
8.51	14.31	4.54	4.18	6.08	10.07	6.48	12.92	4.86	4.24	3.57	3.42	0	8.48	2.27	9.12	2.43	0.53	11.35	7.22	0.61	3.71	3.89	3.8		4.17	6.62	2.23	1.87	5.77	26.65	7.55	16.98	2.63	18.71	5.37	23.99	1.08	4.22	1.7	4.36	1.77	4.16	8.51	6.34	2.4	40.77	21.54	91.2
0.61	2.65	20.75	0.76	9.72	12.72	16.53	6.84	8.51	11.66	13.62	17.1	6.08	13.78	12.97	15.96	4.86	3.18	6.48	3.8	6.08	7.42	7.46	7.22		3.42	3.65	1.44	0.57	5.02	16.57	4.15	13.66	3.25	14.68	4.79	16.57	3.42	25.83	3.94	15.43	4	8.38	6.33	11.32	1.94	1.83	2.82	9.35
4.25	11.13	9.4	6.46	10.94	12.19	12.32	15.58	3.04	15.9	5.51	6.84	0	7.42	1.95	3.42	6.08	3.71	48.95	8.74	4.86	16.43	36.31	45.59		3.88	9.7	6.65	14.02	2.4	8.51	2.02	5.4	1.66	12.54	2.45	8.36	3.03	24.26	10.48	29.14	1.14	1.95	2.23	1.87	2.4	3.84	2.5	8.36
10.33	10.6	27.23	7.98	3.65	9.01	17.83	9.88	3.65	10.6	4.21	4.18	1.22	3.18	4.21	7.6	3.65	3.18	12.32	5.32	1.82	1.59	11.35	12.92		2.57	7.37	2.61	3.95	2.34	10.08	1.33	4.83	1.03	11.53	1.38	9.61	0.68	4.66	1.44	3.64	1.08	0.88	3.24	0.78	1.31	1.26	1.54	3.17
3.65	5.83	10.7	1.9	4.25	5.83	1.62	4.18	1.22	2.12	1.3	0.76	1.22	13.25	11.99	13.68	18.84	30.21	53.82	31.92	3.65	2.12	1.62	2.66		4	12.16	3.94	23.11	4.34	20.35	7.34	23.53	1.26	11.09	1.7	13.04	1.66	11.78	1.91	18.54	3.71	6.11	5.9	5.4	0.74	2.08	1.49	6.34
7.29	3.71	2.59	1.52	4.86	7.95	4.21	7.6	7.9	10.6	7.13	12.16	4.86	6.36	5.84	6.46	7.9	21.73	38.25	20.14	3.04	1.59	0.97	2.28		1.14	0.82	0.64	0.78	9.25	33.46	11.97	29.66	1.2	6.36	1.86	4.26	2.11	13.8	3.56	28.2	1.43	1.39	2.23	2.08	1.71	3.78	3.03	12
3.04	4.24	1.95	0.76	4.86	14.84	17.83	9.88	3.65	5.83	3.57	4.56	1.22	11.13	17.18	9.12	10.33	9.01	47.33	17.1	3.04	7.42	20.1	11.78		4.11	4.54	2.39	3.06	4.91	17.2	6.33	19.32	1.77	51.98	7.39	37.97	0.8	12.79	2.5	22.07	1.37	2.02	6.01	9.66	2.4	6.11	3.24	9.09
4.86	11.13	14.26	15.96	5.47	8.48	3.24	4.18	4.25	1.06	7.78	11.78	0.61	5.83	11.67	18.24	1.22	0.53	4.21	1.52	0	1.59	1.95	3.8		5.31	10.52	5.58	5.45	1.31	6.36	0.85	1.45	1.43	6.49	2.82	10.54	0.68	8.7	1.17	11.95	2.28	9.51	4.63	8.21	1.48	5.55	8.4	24.77
3.65	1.06	3.24	1.14	9.12	11.13	6.48	5.32	3.65	3.18	6.16	2.66	10.33	23.32	29.18	38.75	3.04	3.18	2.59	1.52	1.82	6.36	5.51	9.5		3.54	5.04	3.88	5.87	3.14	9.14	2.39	9.35	2.28	31.06	3.72	11.79	4.28	25.77	13.46	63.21	1.66	8.7	5.32	12.31	1.2	4.1	1.28	3.64
10.94	15.9	9.08	10.64	5.47	9.54	7.46	10.26	5.47	6.89	2.27	2.66	3.65	11.66	10.7	11.02	0	1.06	18.15	1.9	1.82	1.59	25.29	14.06		7.42	8.38	4.52	4.62	2.23	10.96	2.71	12.05	3.25	18.65	1.91	14.23	2.05	8.95	3.67	8.05	3.42	3.84	8.03	4.67	1.2	2.08	1.01	12.67
5.47	10.07	12.32	4.18	2.43	18.02	23.02	20.14	3.04	3.71	1.95	4.56	4.86	7.42	2.92	7.22	17.63	13.25	37.28	12.16	6.08	13.25	19.45	21.66		5.02	3.65	3.88	1.3	2.34	3.09	2.87	3.84	3.71	73.53	6.86	12.52	1.88	8.25	2.45	10.85	1.77	3.53	7.61	5.4	2.51	29.74	16.33	50.17
2.43	4.77	5.51	3.8	7.29	18.02	8.75	16.34	3.04	2.65	0.65	0.76	3.04	6.36	6.48	12.54	1.82	0	5.51	2.66	0.61	5.3	1.95	3.8		3.37	3.21	1.49	1.45	3.31	13.42	3.19	12.1	4.28	25.14	8.3	30.49	0.91	5.48	1.01	4.15	1.77	4.28	9.41	10.49	2.51	5.23	2.61	6.08
7.29	3.71	6.16	2.66	3.04	4.24	8.75	0.76	10.33	19.61	12.32	23.18	3.04	4.77	4.86	5.7	6.08	5.83	14.91	9.5	1.22	10.07	13.94	12.92		4.17	1.95	4.79	1.97	4.34	13.11	4.25	8.15	2.57	15.5	4.2	15.43	1.26	5.48	1.76	10.44	4.11	43.92	22.07	56.97	2.34	6.36	1.91	4.1
1.22	3.71	5.19	3.42	12.16	8.48	5.84	4.56	3.04	15.37	4.86	9.88	4.86	7.95	4.86	8.36	3.65	2.12	59.65	12.16	4.25	13.25	21.72	22.42		3.71	9.2	5.16	4.62	8.56	42.66	8.4	38.33	1.48	13.93	2.93	16.05	0.86	2.84	0.59	1.87	1.6	1.58	3.3	2.49	2.11	3.4	2.77	7.43
7.29	5.3	1.62	1.9	3.65	6.36	2.59	3.8					3.65	17.49	4.86	13.3	3.65	9.54	26.58	8.74	1.22	6.36	5.51	14.06		1.66	2.39	1.86	2.34	5.59	20.1	7.77	26.49					2.23	14.24	1.86	18.23	1.6	3.97	10.69	5.56	1.03	1.2	1.28	4.99
3.65	4.77	8.75	1.52	16.41	43.99	3.89	15.96					1.82	7.42	5.84	7.22	4.25	6.89	66.46	19.38	1.22	3.18	5.51	5.7		1.94	2.02	2.23	1.3	7.71	35.92	13.56	31.37					2.17	13.17	4.2	20.77	1.08	2.21	1.7	6.6	2.97	6.74	3.35	10.8
5.47	2.65	4.86	2.66	14.59	19.08	16.86	11.02					2.43	10.07	6.48	7.98	1.22	2.12	34.69	6.08	0	1.06	1.95	3.04		1.66	4.6	1.97	1.19	3.88	11.09	4.1	9.24					3.2	14.68	6.22	24.25	1.37	2.08	6.49	5.4	1.08	0.57	0.53	0.47
1.82	0.53	7.78	1.14	9.72	12.72	3.24	5.7					0	11.13	17.83	21.28	3.65	6.89	2.92	5.7	0.61	4.77	3.24	6.08		1.94	2.96	2.66	1.82	2	5.67	1.91	2.08					3.48	24.89	7.23	28.46	2	1.7	3.99	1.97	1.94	5.36	1.91	8.67
10.94	19.08	6.81	4.18	2.43	5.83	0.97	4.94					3.04	3.18	1.62	3.8	15.19	18.02	480.45	102.96	7.29	12.19	25.61	11.02		4.68	9.51	2.98	4.36	3.88	10.65	2.13	5.51					1.83	3.47	2.13	4.26	4.57	18.4	12.13	27.73	0.51	1.76	0.85	5.25
3.04	2.12	3.24	3.8	2.43	8.48	1.3	3.8					7.29	33.92	15.89	28.88	7.29	7.95	35.66	7.98	3.04	7.42	13.62	5.32		2.85	1.83	1.33	0.99	7.99	26.53	5.69	8.21					1.54	8.51	2.39	7.95	1.71	1.7	3.19	1.77	1.54	2.39	2.07	8.31
0.61	1.06	4.21	0.38	8.51	7.95	5.84	4.56					3.65	5.83	13.94	10.26	9.72	10.6	44.41	13.3	1.22	1.06	0.32	4.94		1.6	3.84	1.06	2.8	2.97	10.59	2.98	9.04					1.14	6.62	3.19	12.62	1.54	2.33	10.8	10.96	0.86	6.99	1.54	8.98
3.65	3.71	2.59	1.9	7.29	15.9	10.37	10.64					2.43	2.12	4.86	4.94	1.22	2.65	4.86	2.28	15.19	15.37	15.89	15.96		1.37	2.71	1.44	2.29	2.8	11.47	2.71	4.15					0.46	10.4	2.77	21.03	3.65	12.04	15.8	28.62	1.08	2.27	1.33	3.43
5.47	2.12	4.21	2.66	16.41	4.77	2.92	1.52					4.25	7.95	35.66	25.46	8.51	3.71	14.59	7.22	3.65	3.18	4.54	4.18		1.88	2.39	4.31	4.83	3.37	15	3.83	10.28					0.51	9.51	5.69	14.54	1.66	3.09	2.93	4.57	0.46	0.88	0.69	0.93
3.65	2.12	3.57	3.8	18.23	16.96	25.29	14.82					0	8.48	1.62	9.12	1.22	1.06	34.36	15.96	3.04	1.06	0.32	1.14		3.08	3.97	2.71	5.66	7.36	27.66	5.42	12.21					2.05	11.03	4.25	18.59	0.74	1.45	1.86	3.01	0.29	0.76	0.85	5.56
2.43	3.71	2.27	3.42	3.65	4.77	2.59	2.66					4.25	12.72	12.64	7.98	2.43	0.53	36.31	8.36	4.25	4.77	5.51	4.18		1.48	4.98	2.23	3.22	4.22	19.53	4.52	15.89					3.71	19.47	6.44	34.75	2.23	5.23	3.78	4.21	5.31	22.5	10.85	58.12
9.12	6.36	9.08	3.42	7.29	11.13	7.46	3.42					3.04	8.48	4.86	14.06	0	1.06	9.08	1.14	2.43	7.42	6.16	11.4		2	3.21	1.22	2.08	7.65	54.95	17.76	65.44					0.97	7.25	1.6	7.17	1.26	1.58	6.97	7.79	0.74	0.76	1.33	3.64
4.25	5.3	2.27	3.42	9.72	11.13	5.51	2.66					1.82	1.59	4.86	3.8	4.86	7.95	45.39	6.08	0	3.18	0.97	3.42		6.56	20.6	2.98	12.36	2.63	9.77	1.54	8					1.48	7.12	1.81	12.78	5.14	26.65	31.49	78.58	1.26	2.58	5.21	18.18
6.69	7.42	5.51	2.28	4.25	8.48	3.24	1.14					0.61	1.59	2.27	3.04	3.65	7.42	20.42	6.46	8.51	10.07	39.23	39.13		3.65	8.76	2.77	5.19	4.51	30.31	6.97	27.32					1.31	45.56	9.36	55.47	6.11	11.28	8.08	11.27	2.28	7.06	2.71	9.35
3.04	2.12	0.32	0	13.98	18.02	20.42	11.02					5.47	10.6	13.62	14.82	3.04	9.01	6.16	2.28	2.43	6.36	12.64	11.4		1.2	2.27	1.6	2.86	1.14	2.46	0.53	1.4					0.57	2.71	2.45	7.53	3.25	7.25	3.14	6.54	0.86	10.02	6.44	14.91
0.61	2.12	2.92	2.28	5.47	3.18	1.95	1.52					4.86	11.66	9.73	6.84	0.61	5.83	3.57	4.56	0	3.18	9.4	3.04		3.82	24.13	8.83	34.17	2.68	10.84	1.49	7.17					0.8	3.4	1.17	4.21	1.6	3.53	3.62	3.95	1.77	2.14	1.81	3.74
3.04	3.71	2.92	0.76	14.59	25.97	15.56	15.58					4.86	5.3	11.02	7.22	16.41	5.3	105.69	11.78	1.22	5.3	6.16	6.84		3.6	8.13	5.85	10.08	2.97	10.9	2.98	5.82					1.88	17.77	4.63	23.84	1.08	1.7	5	5.14	2.68	11.53	4.63	12.46
1.22	1.59	2.59	1.14	11.55	15.9	7.46	7.6					1.22	9.54	6.48	3.8	3.65	5.3	61.27	8.74	4.86	5.3	15.56	12.92		5.37	6.43	3.51	3.32	4.62	7.44	2.39	1.77					1.03	2.52	1.33	3.17	0.8	0.63	1.38	0.31	1.54	1.51	1.86	6.6
6.08	3.71	11.99	2.28	6.08	9.01	5.19	6.08					0.61	4.24	4.21	5.32	18.23	50.88	246.38	58.13	8.51	16.96	15.24	9.88		3.14	2.39	1.6	1.45	3.6	19.85	3.67	30.43					0.97	3.21	1.76	6.18	2.34	11.53	6.75	10.59	2.63	6.93	4.52	13.04
2.43	1.06	0.32	0.76	12.16	26.5	75.21	45.59					1.82	3.71	3.24	4.18	3.65	3.18	2.92	1.9	3.04	9.54	36.31	6.46		2.8	6.74	3.3	4	1.31	7.37	1.33	2.13					2.28	9.2	2.66	5.09	2.11	2.21	6.17	4.05	0.91	0.63	2.07	5.09
4.25	3.71	4.21	0.76	21.27	30.74	21.4	9.12					0	4.77	4.86	3.42	7.29	3.71	11.35	9.5	1.22	1.06	3.24	2.28		2.05	3.97	1.49	2.44	3.25	16.64	2.77	7.53					0.97	13.67	3.08	12.72	2.57	2.52	4.41	8.26	3.94	20.86	28.67	65.7
9.72	4.24	3.89	2.66	3.04	3.71	3.89	4.56					0.61	7.95	1.3	8.36	9.72	9.01	3.57	4.18	5.47	5.3	5.19	1.14		3.48	5.86	4.04	6.49	4.22	11.41	7.23	16.26					0.63	3.72	1.7	16.36	2.05	3.84	6.44	11.37	1.26	6.24	3.51	11.32
1.22	0.53	1.62	0.76	15.8	22.79	21.72	13.68					3.04	10.07	5.51	9.88	1.82	2.65	3.57	3.8	3.04	4.24	1.95	3.8		0.74	0.38	0.21	0.16	4	15.94	7.29	9.87					1.37	47.32	3.35	24.31	1.26	2.46	7.13	4.73	1.37	2.39	0.85	5.09
6.08	6.89	16.53	6.46	4.86	5.83	7.13	3.04					1.82	2.65	0.97	2.66	1.22	3.18	55.11	18.24	3.04	1.59	0.97	2.28		4.97	11.09	7.98	12.46	3.77	17.14	3.83	7.84					2.51	10.21	3.03	15.27	1.03	1.89	4.1	6.34	0.86	8.82	6.28	50.01
5.47	7.42	4.21	7.6	3.65	6.89	4.54	9.5					4.86	21.73	6.48	13.3	1.82	1.59	2.27	3.04	4.25	5.83	12.97	19.76		3.77	3.09	3.99	3.79	2.45	8.13	2.13	3.58					0.63	11.78	4.1	14.02	2.8	10.14	19.15	20.88	1.6	3.34	2.71	6.44
3.04	1.06	4.21	2.66	6.08	12.19	4.86	10.26					3.65	4.24	4.54	11.4	6.69	2.12	144.26	35.33	3.65	9.54	17.51	19		1.54	2.08	2.23	2.6	3.71	20.04	3.51	22.12					0.97	11.91	1.81	19.94	1.88	8.25	11.01	10.96	2.23	5.23	2.55	5.51
2.43	2.12	1.95	3.8	7.29	16.96	12.97	5.7					3.65	23.85	24.64	9.12	3.65	3.71	15.89	5.32	4.86	9.01	5.84	7.98		2.63	7.5	2.55	9.35	4.17	20.6	9.41	20.2					2.11	13.93	5.48	25.5	1.48	3.09	2.07	3.95	1.77	6.81	1.54	7.48
17.02	28.09	9.4	12.54	14.59	9.54	2.59	5.32					1.22	4.77	1.3	3.8	4.86	6.89	8.1	5.7	12.76	12.72	20.75	19.38		2.97	4.35	2.34	3.17	3.03	9.7	5.11	10.75					1.54	18.65	3.03	14.54	2.34	2.58	7.23	9.24	1.54	10.02	3.24	18.96
4.25	3.18	4.86	5.32	7.9	11.66	9.73	8.36					0.61	3.18	5.51	7.6	3.65	1.06	37.93	2.66	3.65	3.18	1.95	1.9		1.83	12.85	1.76	4.52	10.56	46.44	20.05	51.11					1.31	3.53	1.38	3.32	1.26	4.66	7.87	12.88	2.17	6.3	2.34	8.21
1.22	5.83	6.48	3.42	10.33	14.84	10.37	11.02					0.61	7.95	0	5.7	3.65	5.83	10.7	5.7	1.22	5.3	7.78	4.56		2.05	2.39	0.43	1.71	3.25	9.7	2.98	8.93					1.08	3.65	1.76	5.09	1.54	4.16	5.96	6.08	2.28	6.18	3.56	5.51
4.25	10.6	9.08	6.46	9.72	11.13	8.43	11.78					0.61	2.65	3.57	5.32	4.25	10.07	17.83	9.88	1.22	3.71	35.34	8.36		3.03	7.62	4.31	10.28	7.08	33.52	7.34	16.88					0.74	4.47	1.01	3.95	2.11	6.87	3.56	9.04	1.2	3.34	3.72	13.35
1.82	3.71	2.92	1.52	4.86	12.72	6.81	10.26					3.65	5.3	5.51	6.84	10.94	12.72	71.97	18.62	1.22	1.06	2.59	6.08		3.77	2.39	10.48	11.43	2.23	5.55	1.22	6.02					2.11	12.54	4.57	17.5	3.48	16.64	21.11	27.68	0.68	0.57	0.37	2.39
6.69	2.65	2.92	1.14	6.69	10.6	9.4	6.46					3.04	7.95	2.92	5.32	2.43	0	1.95	1.14	0.61	3.18	1.3	3.04		4.91	14.05	6.59	15.17	3.88	6.24	1.44	1.71					3.08	27.79	7.07	50.38	2.63	5.92	3.14	5.97	0.8	2.71	1.6	5.04
6.69	10.07	4.54	2.28	17.02	24.38	36.31	27.36					2.43	7.42	7.46	4.18	0.61	2.12	1.95	1.52	0	3.71	2.59	0.76		2.23	4.73	2.18	3.43	6.16	11.59	2.55	5.92					1.77	12.73	2.07	11.58	1.31	3.09	5.64	6.23	0.8	10.14	1.86	3.12
5.47	1.59	7.78	1.52	7.9	5.83	4.54	2.66					0	6.36	4.86	10.64	19.45	15.37	244.11	60.03	1.22	1.06	3.24	5.7		2.8	3.21	1.7	2.7	3.2	12.85	4.47	15.63					3.08	10.9	2.98	14.44	3.71	4.66	11.22	10.7	1.6	12.92	5.8	20.57
7.29	3.18	14.59	3.04	4.86	3.18	1.95	5.32					3.04	7.95	12.32	10.64	2.43	2.65	5.84	6.84	1.22	4.77	3.57	2.66		0.8	1.39	0.74	0.57	1.77	7.81	1.06	2.39					1.48	5.61	1.54	5.56	3.37	18.21	10.26	21.81	0.91	2.27	2.55	15.32
5.47	5.83	1.62	1.14	3.65	7.95	18.48	14.44					0.61	2.65	0.97	4.56	3.65	7.42	12.64	4.56	1.22	0	1.95	3.8		1.83	8.25	3.14	7.53	1.77	10.71	2.93	10.18					0.97	4.98	1.49	7.48	1.71	1.83	9.41	6.39	0.68	3.09	1.22	3.58
4.25	3.18	4.54	1.9	6.69	18.55	11.67	8.74					2.43	5.3	11.02	10.26	11.55	9.54	97.9	27.74	1.22	4.24	9.73	8.36		5.94	10.52	7.07	16.46	3.54	11.28	3.88	9.19					0.4	4.98	1.49	10.23	0.8	1.07	3.94	4.67	1.26	2.58	0.96	6.18
5.47	2.65	7.78	2.28	1.82	3.71	1.3	0					10.94	17.49	6.48	23.18	1.82	2.12	15.56	1.14	6.08	4.77	8.75	8.36		0.86	1.26	0.9	0.62	3.65	30.62	5.9	20.2					0.97	13.93	1.7	6.8	3.82	4.79	25.32	47.57	2.11	8.19	6.97	19.63
3.04	4.24	4.54	4.56	4.86	4.24	1.3	0.38					3.65	4.77	8.75	4.18	1.82	7.42	116.71	31.16	1.22	1.59	3.24	3.04		3.31	3.78	1.44	2.03	2.17	9.77	3.3	8.62					4.22	23.31	8.72	29.34	3.31	7.31	4.52	12.72	1.43	1.51	2.87	11.53
2.43	6.89	9.08	3.42	7.9	14.31	4.54	7.6					0	2.65	0	1.52	2.43	4.24	39.88	6.84	2.43	9.54	3.89	4.94		2.05	1.95	1.06	1.04	1.88	6.3	1.49	2.86					0.68	47.83	1.86	21.97	3.54	7.31	10.58	16.46	3.03	11.72	6.75	43.57
5.47	5.3	2.59	3.8	7.29	12.19	4.54	5.32					6.08	7.42	4.54	7.98	1.82	1.06	2.27	2.66	2.43	4.24	6.48	9.5		1.54	3.02	1.17	1.09	10.9	49.97	13.4	36.15					1.88	11.91	5	17.66	7.31	21.74	22.28	32.93	1.6	6.93	3.83	12.67
6.69	13.78	11.35	3.04	12.76	15.37	18.48	9.12					0.61	4.77	10.05	11.4	1.22	2.65	19.78	9.5	0.61	2.12	3.57	2.66		4.51	17.2	7.13	16	2.74	5.73	1.91	5.66					1.37	10.08	2.39	12.41	5.59	14.81	15.05	60.92	1.08	8.13	3.4	24.31
12.76	14.31	24.64	14.06	1.22	6.89	2.27	0.76					0	5.83	8.43	15.96	5.47	12.19	24.96	11.02	2.43	5.3	2.59	1.52		1.54	1.95	0.85	0.57	2.91	15.5	2.93	9.4					0.4	3.47	0.9	3.32	6.62	44.17	26.22	55.42	0.63	2.14	1.33	3.69
9.72	10.07	11.67	7.98	4.86	11.66	7.13	6.84					4.86	11.13	0.97	9.88	1.82	1.59	19.78	2.66	3.04	2.12	5.19	1.9		2.4	4.28	2.71	4.1	7.59	24.83	6.22	19.27					1.77	44.68	12.76	43.11	1.26	1.07	7.82	6.44	2.4	17.71	7.98	68.87
7.29	11.13	6.81	6.08	21.27	29.68	17.18	14.06					0	0.53	1.3	3.42	3.04	11.13	34.69	6.46	6.69	4.24	7.13	6.08		4.05	6.36	4.73	7.17	4	14.68	5.53	23.79					0.68	12.6	4.63	16.62	1.71	3.97	2.02	6.13	2.74	9.14	3.3	19.94
6.69	3.71	8.75	1.52	12.16	22.79	14.91	17.1					2.43	3.18	1.3	1.14	4.25	4.77	20.75	7.6	2.43	10.6	10.37	14.44		3.77	5.55	2.98	4.26	4.45	20.73	4.95	14.65					4.79	28.61	12.29	48.56	2.17	4.6	5.27	9.45	1.83	5.61	2.45	9.4
1.22	1.06	3.89	2.66	13.37	28.09	40.85	34.95					3.65	11.13	12.32	9.12	3.04	1.59	17.51	8.74	1.22	0.53	9.08	42.55		2.17	1.26	1.01	0.42	3.08	15.44	3.3	10.23					3.48	24.07	6.44	39.73	2.8	3.09	4.89	7.12	1.03	3.4	1.54	2.6
6.08	2.65	2.92	0.76	10.33	11.13	5.51	6.46					3.04	3.71	1.62	5.7	8.51	1.06	250.6	20.14	4.25	2.12	1.95	3.42		3.77	4.73	2.55	3.95	2.4	8.95	2.61	5.14					0.4	9.51	2.61	16.88	5.02	16.95	12.98	22.75	0.91	2.52	0.96	12.15
6.69	6.89	7.78	4.18	9.12	23.32	21.07	20.14					1.22	3.18	3.89	6.46	6.08	6.89	11.67	6.84	7.9	19.08	34.69	19		4.97	14.56	9.89	18.59	6.39	40.45	17.02	75.98					0.97	6.74	1.6	6.23	4.85	6.43	18.24	26.75	0.86	9.51	7.5	14.65
3.65	3.71	4.21	1.14	8.51	7.42	10.7	7.98					13.37	27.56	17.18	30.4	4.86	4.77	7.13	11.78	0.61	0	2.59	1.14		2.23	1.32	1.38	1.19	2.11	5.42	1.91	2.34					1.14	7.69	1.22	6.7	2.97	8.19	8.03	18.85	0.68	1.39	0.85	5.19
3.65	0	0.32	1.52	13.98	27.03	27.88	24.7					1.22	5.83	1.3	2.28	1.82	2.12	78.45	13.3	0	1.06	0.97	2.66		2.8	1.13	0.96	0.78	6.05	35.54	11.17	39.63					1.6	11.34	2.29	9.76	2.63	2.27	7.45	7.89	0.63	2.84	1.01	6.08
3.04	1.06	4.54	1.52	4.25	6.89	2.59	1.9					2.43	9.54	5.84	5.32	4.25	4.24	3.57	4.56	5.47	14.31	35.01	22.8		3.14	5.48	2.07	4.57	1.66	3.4	0.74	2.96					2.68	23.5	6.91	39.73	0.4	0.88	2.39	2.49	0.57	1.58	1.06	1.87
0.61	1.06	11.99	4.56	16.41	32.33	44.41	11.02					7.29	12.72	7.13	14.06	3.04	4.77	19.13	8.36	1.82	4.77	27.88	14.82		4.45	5.61	3.99	4.05	2.17	9.33	2.07	3.01					1.03	11.41	5.58	19.63	3.08	12.22	8.62	14.23	4.51	17.08	7.02	33.24
7.29	7.95	8.43	3.8	4.86	6.89	2.92	1.9					1.22	8.48	6.16	7.22	4.25	5.83	7.78	3.04	5.47	3.71	16.21	32.3		3.94	6.49	4.63	4.52	3.08	10.46	2.18	4					1.14	3.84	0.74	3.79	8.51	24.01	22.28	33.76	1.08	1.26	1.01	2.29
4.86	3.18	18.48	3.42	17.63	13.25	11.99	13.68					2.43	11.13	7.78	8.74	2.43	4.77	21.4	5.32	8.51	11.13	76.18	37.23		1.66	1.76	1.86	1.51	2.28	24.2	5.27	6.8					1.08	7.81	1.86	9.76	2.28	15.19	7.18	10.08	1.08	3.21	1.49	6.8
2.43	6.89	7.13	5.32	37.07	51.94	42.14	41.41					3.65	11.13	12.32	5.32	4.25	12.19	40.52	18.62	2.43	12.19	31.12	20.9		3.2	7.25	4.73	3.74	3.08	8.51	2.77	3.69					3.08	12.29	3.88	15.37	2.05	2.46	9.36	5.4	0.68	2.9	1.76	2.29
3.65	6.36	15.89	3.8	21.27	27.56	53.17	19					10.33	21.2	72.29	63.45	2.43	3.18	197.43	93.85	3.04	5.83	3.89	11.78		4.28	7.94	3.03	5.66	1.83	7.56	1.33	3.64					0.91	1.51	0.48	1.56	2.68	4.1	6.54	6.96	0.91	2.02	2.29	11.53
17.02	16.96	8.75	8.74	12.76	34.45	45.39	29.26					8.51	17.49	10.7	23.18	1.82	1.59	0.65	2.66	5.47	6.36	5.51	8.36		5.65	5.1	3.3	3.12	1.31	6.49	2.55	3.74					1.03	32.45	6.86	25.55	3.54	14.05	14.09	9.97	3.25	16.32	10.74	37.5
0.61	5.3	2.59	3.8	1.82	3.18	4.21	1.52					3.04	10.07	2.92	3.8	9.72	7.42	124.49	6.84	4.25	9.01	11.35	13.68		2.28	2.9	2.5	2.18	2.63	11.09	2.23	0.93					2.63	16.95	8.3	28.98	1.94	5.55	5	8.57	1.31	4.66	1.7	12.05
6.08	7.42	17.51	3.42	23.7	32.33	35.98	34.19					2.43	7.42	12.32	11.78	0	2.12	6.81	4.18	0.61	1.59	48.63	36.09		2.97	4.85	2.13	3.01	4.4	21.3	7.29	17.92					0.74	6.68	1.22	5.87	1.6	1.76	3.19	2.39	1.66	5.36	3.56	14.8
13.37	10.07	16.86	7.22	6.08	5.83	7.46	5.7					1.82	0	2.27	3.8	4.86	7.42	92.72	23.56	1.22	3.18	1.3	4.18		6.34	20.6	10.16	28.62	2.11	5.86	1.65	5.45					3.14	27.03	3.94	39.84	5.14	9.45	12.6	12.36	5.14	35.54	10.42	55.26
3.65	3.71	6.16	1.52	4.25	9.54	3.57	5.32					0.61	4.77	36.96	25.84	4.86	6.89	24.96	4.56	3.04	4.24	0.97	6.08		3.6	8.7	2.39	3.84	10.45	49.21	14.25	50.95					1.03	4.85	1.06	5.09	6.05	23.76	13.72	27.47	1.43	7.31	9.57	23.68
7.29	14.31	11.67	11.4	18.23	34.98	39.88	18.24					2.43	12.72	144.59	26.22	1.22	1.06	1.3	0.76	6.69	3.18	22.04	13.68		0.86	2.21	0.69	2.29	5.59	16.19	5.64	9.66					1.08	7.44	2.5	13.76	4.22	6.43	11.75	16.36	1.43	7.94	5.21	21.97
7.9	4.77	8.43	0.76	3.65	6.89	4.21	6.84					9.12	16.43	28.2	12.54	0.61	6.89	63.22	9.12	3.04	1.59	4.54	5.7		2.85	1.13	1.86	1.56	2.57	9.89	3.14	4.31					1.14	6.81	2.55	13.35	5.65	5.55	22.82	42.95	1.43	3.02	2.77	15.58
6.69	10.07	11.35	4.56	16.41	14.84	16.86	7.22					1.22	10.6	27.56	11.02	9.72	15.37	13.94	8.74	2.43	5.3	38.9	30.78		1.88	2.33	1.65	1.97	4.34	11.78	4.47	11.48					1.6	47.26	6.54	11.79	1.43	1.01	2.87	1.61	1.03	8.07	1.86	6.34
10.33	10.6	7.78	9.12	4.25	7.42	2.27	5.32					2.43	12.19	8.43	34.19	1.22	1.59	27.88	1.9	1.82	0.53	0.97	4.94		0.51	0.57	0.32	0.31	5.19	14.68	4.04	8.21					1.03	16.57	6.22	24.36	1.77	5.42	8.3	8.1	2	6.43	8.19	28.67
4.86	7.42	5.19	8.74	4.25	5.83	6.16	4.56					3.04	3.18	2.27	9.12	0.61	1.59	52.52	7.22	3.04	0	2.59	2.28		3.54	4.22	2.39	2.44	8.05	42.41	16.7	51.83					0.68	4.1	1.81	6.7	2.4	4.85	9.84	13.14	0.74	1.26	1.01	3.79
7.29	6.89	12.32	6.84	15.19	14.31	23.34	8.36					1.82	4.77	1.62	7.6	0	4.77	21.4	13.3	4.86	0	2.27	1.52		3.65	7.62	2.34	3.06	3.42	16.13	5.21	12.57					0.91	5.04	1.49	5.76	1.54	2.9	5.21	11.79	1.6	7.75	2.66	11.84
4.25	3.71	10.05	7.6	4.86	4.77	7.46	7.22					1.82	6.89	4.86	2.28	9.72	10.07	66.78	24.32	0.61	1.59	20.75	30.78		2.4	23.88	6.12	20.62	1.54	6.11	2.02	7.01					1.26	7.69	3.56	9.45	0.8	0.82	2.61	1.87	2.8	3.84	2.82	5.56
4.86	5.83	0.97	3.04	13.98	23.32	8.75	8.36					1.22	5.83	3.24	6.46	0.61	4.24	65.49	17.48	4.86	4.24	21.4	26.6		3.71	3.09	1.65	2.18	5.71	27.91	8.78	28.15					0.74	7.94	1.76	9.45	1.14	1.07	6.54	1.61	0.68	1.45	0.48	1.04
2.43	6.36	1.3	3.42	9.72	15.9	15.24	7.22					3.65	3.18	8.1	11.78	0.61	1.59	2.27	3.04	3.04	9.54	6.81	8.74		5.02	3.47	6.75	6.28	3.88	21.3	5	14.75					0.8	10.9	2.34	12.78	0.74	0.69	2.66	1.77	3.77	11.53	7.55	24.25
3.65	5.83	3.89	3.8	10.33	6.36	4.54	9.12					1.82	4.77	6.16	12.54	3.04	1.06	6.81	2.66	2.43	0	0.97	0.38		3.37	6.05	2.66	3.74	3.65	20.23	6.54	20.57					0.91	7.25	2.07	17.71	0.63	0.44	1.97	2.34	1.54	2.65	2.87	11.79
6.08	2.12	10.7	7.22	8.51	5.3	3.24	1.9					0.61	4.77	7.46	6.08	12.76	8.48	12.32	8.36	9.12	14.84	25.61	17.86		2	6.18	2.45	2.75	3.48	16.82	7.61	21.92					2.05	14.11	6.22	12.62	2.23	4.22	3.35	3.95	2.17	6.81	2.13	7.01
12.76	6.36	34.04	5.32	11.55	18.02	11.02	6.46					1.22	7.42	16.86	9.88	6.69	2.65	19.13	7.6	5.47	10.07	14.26	12.16		4.97	2.96	2.66	3.06	10.56	31.44	10.58	21.81					0.68	5.17	2.07	10.02	2	3.59	8.46	8.15	1.03	1.2	0.64	2.8
0.61	1.06	3.24	2.66	16.41	18.02	18.15	17.1					1.82	6.89	6.81	14.82	9.12	12.72	384.49	68.39	2.43	7.95	22.69	17.48		5.42	11.97	4.04	1.77	4.85	20.73	6.17	19.32					2	11.59	3.51	10.7	1.94	2.65	0.85	1.71	0.97	1.89	3.56	6.23
1.82	0.53	0	1.52	9.72	7.42	18.48	7.22					0.61	3.18	2.92	2.66	2.43	9.54	7.46	8.74	0	1.06	2.59	3.8		1.94	2.77	2.34	1.4	2.34	8.95	2.71	7.69					0.97	2.84	0.64	4.67	2.34	7.44	12.02	20.36	3.03	17.83	8.4	32.67
9.72	15.9	7.46	6.46	7.29	1.06	2.92	1.14					3.65	13.25	6.81	14.06	3.65	6.89	5.51	1.9	4.86	14.84	24.64	21.66		3.08	3.34	2.23	2.6	1.48	4.16	1.33	3.27					0.91	6.87	1.38	10.49	1.77	4.85	5.9	8.21	0.97	2.14	2.18	4.67
7.9	4.77	5.19	0.76	7.29	3.71	4.21	4.56					6.69	15.9	133.89	34.19	1.82	2.12	9.4	2.28	3.04	7.42	6.48	11.02		3.48	7.31	3.24	8.05	3.65	13.36	4.63	13.92					1.6	5.67	1.49	8.52	1.77	2.71	5	4.78	1.31	2.46	2.66	7.22
6.69	4.24	23.99	6.08	7.9	3.71	6.81	3.8					0.61	0.53	0.97	1.9	3.04	3.18	29.5	11.78	0.61	0.53	5.19	3.42		2.23	3.65	1.86	1.35	5.65	17.2	7.29	19.22					0.63	5.86	0.74	7.43	2.68	1.07	4.89	1.77	2.34	17.96	9.31	38.59
10.33	3.71	47.01	6.08	10.33	15.9	24.31	13.68					0	1.59	3.24	2.66	0.61	1.06	5.51	2.28	1.22	5.3	4.21	4.56		2.4	1.51	1.49	0.73	8.28	36.42	8.19	31.47					3.08	31.32	3.4	30.49	2.28	3.97	9.15	9.4	1.54	9.96	13.93	34.17
5.47	6.36	9.08	4.18	9.72	17.49	9.73	12.54					7.29	2.12	4.86	3.42	0.61	1.59	15.24	6.84	3.04	3.71	8.1	18.24		2.68	1.95	2.02	1.45	1.83	3.84	2.02	2.23					0.91	1.95	1.86	9.24	2.34	10.84	12.07	28.41	0.34	0.88	1.06	2.49
23.1	39.22	67.76	25.84	6.69	22.26	16.21	10.64					20.66	19.61	60.95	26.22	0	1.06	7.46	1.9	1.22	3.71	1.3	0.76		2.4	5.17	2.34	4.52	6.74	17.01	3.99	7.89					1.77	6.36	2.77	12.93	0.63	0.44	1.28	0.93	0.97	3.15	1.65	9.66
6.08	8.48	5.19	3.04	5.47	14.84	8.43	13.68					3.04	8.48	6.48	8.36	6.08	5.3	134.54	29.64	1.82	7.95	19.13	15.2		3.25	2.46	1.54	1.4	1.43	10.33	2.07	14.91					2.23	12.22	6.22	22.23	0.91	2.14	4.68	5.76	1.71	1.76	1.81	8.78
2.43	0	2.59	0.38	4.86	9.54	6.48	5.7					1.82	6.36	29.83	20.9	1.82	1.06	24.31	2.28	2.43	7.42	30.15	19		3.71	15.25	4.89	15.06	3.2	9.58	1.97	4.73					1.43	15	8.99	32.88	2.8	9.51	11.7	10.75	2	10.4	6.54	26.38
4.25	3.18	7.78	2.66	14.59	18.55	11.02	12.92					4.25	7.95	2.27	5.7	1.22	0	13.29	1.14	0	1.59	1.62	1.9		5.48	5.55	8.56	6.02	3.37	6.24	4.15	7.22					1.43	4.47	0.96	11.17	1.54	2.02	9.31	13.04	1.43	2.08	1.49	2.8
10.94	5.83	20.1	3.04	13.98	13.78	29.5	11.02					4.86	10.6	11.35	11.4	1.22	2.65	7.13	2.28	4.25	6.36	4.21	5.7		3.37	9.33	6.01	8.93	4.51	24.07	3.83	11.43					1.54	10.9	2.07	11.01	1.2	1.13	2.82	1.09	0.68	1.01	2.82	10.13
3.65	4.77	3.89	0.76	4.25	2.65	0.65	3.04					1.22	0.53	1.3	0.76	6.69	13.78	141.02	34.95	2.43	4.24	16.86	18.24		6.45	10.71	2.93	3.79	1.43	4.16	1.49	4.21					2.17	7.25	3.03	11.11	1.54	1.51	2.87	2.18	1.54	16	5.58	30.75
10.94	12.19	8.43	3.04	8.51	6.36	3.89	4.56					2.43	3.71	2.59	3.42	1.22	2.65	16.21	1.9	11.55	9.01	61.92	24.7		0.63	1.83	1.22	2.39	2.34	14.56	2.77	8.73					0.74	7.18	2.55	10.13	2	14.3	4.63	8.52	0.68	1.83	0.43	2.86
1.82	3.18	3.24	1.14	1.82	1.59	2.92	1.52					1.82	10.07	6.16	13.68	6.69	14.31	63.54	22.04	3.65	7.95	34.69	17.1		4.4	13.67	5.48	8.47	2.11	10.4	2.77	7.17					2.28	19.6	3.94	13.92	3.2	2.21	6.54	1.51	3.2	14.43	6.44	21.55
4.86	3.71	3.89	0.38	13.98	25.97	26.58	24.7					2.43	11.66	12.64	14.06	9.12	15.37	17.83	10.26	0	0.53	1.3	2.66		1.66	1.89	1.76	1.97	6.28	17.08	7.5	20.46					1.43	5.73	1.97	8.15	4.79	7.37	15.53	20.2	3.2	5.04	5.48	27.58
0.61	1.59	4.21	0.38	4.86	5.3	3.89	2.28					2.43	2.65	2.27	7.22	1.82	0.53	21.07	4.94	2.43	9.54	16.21	16.34		3.54	10.52	3.51	13.09	2.68	9.33	1.91	6.18					3.14	10.21	3.56	12.57	2.05	2.58	4.68	6.08	1.2	3.15	2.55	14.44
7.9	1.06	16.53	1.14	17.02	31.27	32.42	22.42					4.25	12.19	8.43	7.6	4.86	5.83	30.15	17.1	1.22	6.89	1.3	6.84		2.51	3.02	2.13	2.23	9.48	42.6	13.93	39.21					2.11	10.21	6.06	28.2	2.17	3.59	5.64	7.95	1.77	5.86	2.87	11.37
4.86	1.06	3.89	0.38	7.29	4.77	12.32	3.8					8.51	24.38	58.35	36.09	0.61	3.71	17.18	7.6	1.22	2.65	2.59	6.08		5.08	7.44	2.13	3.58	2	4.35	2.02	1.97					1.03	7.25	2.34	19.68	2.4	6.87	4.15	10.02	2.05	14.3	8.56	36.41
4.86	2.12	25.94	3.04	10.33	10.6	8.43	9.12					10.94	18.55	23.99	17.1	0.61	1.59	5.51	1.9	2.43	7.42	7.78	6.46		3.2	6.62	2.55	3.74	4.91	11.47	3.72	12.57					1.14	5.86	3.08	12.98	0.97	1.2	4.68	2.29	0.91	0.63	6.75	9.97
12.76	5.3	11.99	5.7	15.19	20.14	63.22	34.57					6.08	23.32	15.24	22.8	10.33	7.42	273.29	77.13	9.12	13.78	31.77	31.92		3.48	5.92	3.46	7.32	1.71	15.12	2.45	3.53					1.26	10.4	1.65	16.57	2.68	1.7	8.14	5.56	0.8	1.64	1.7	7.37
1.22	2.65	0.32	1.14	15.8	32.33	15.24	14.44					0.61	3.18	3.57	8.74	3.65	3.71	28.85	3.42	4.86	0	0.65	0.76		10.16	30.62	5.74	15.84	3.08	10.84	4.89	9.09					2.63	9.83	2.18	9.3	3.65	11.15	11.38	22.18	1.54	13.86	10.74	49.65
6.08	6.89	7.46	6.08	13.98	14.31	8.43	9.5					2.43	2.65	9.08	4.56	0.61	3.71	23.02	2.66	0	2.12	1.62	2.28		8.05	37.68	16.7	32.77	3.42	10.02	3.24	7.53					1.08	16.82	7.61	31.42	2.91	14.49	12.07	18.7	1.03	8.88	5.9	23.58
80.83	91.15	56.73	65.35	13.98	14.84	49.28	14.82					1.82	8.48	8.1	11.4	3.04	0.53	14.26	6.08	1.82	2.12	2.92	1.14		2.91	12.29	3.46	9.87	1.31	3.47	1.76	3.01					1.71	19.09	5.37	27.37	1.77	2.84	2.39	4.31	0.63	1.01	0.53	1.61
10.94	14.84	6.16	6.08	1.22	7.95	5.84	6.84					3.65	9.01	3.24	13.68	13.98	18.02	52.52	28.5	6.08	12.19	17.51	15.58		1.2	0.57	0.74	0.73	5.14	22.24	4.73	13.4					7.59	49.15	22.34	80.92	1.37	0.95	1.44	1.45	1.66	4.28	1.22	4.57
0.61	1.59	3.57	1.9	25.53	7.42	71	10.26					7.9	9.01	6.48	10.26	4.25	5.83	45.06	15.58	4.86	4.24	20.75	14.82		2.74	3.53	1.01	1.92	7.19	22.43	9.68	32.98					1.26	7.62	6.01	14.75	3.54	10.02	5.11	7.32	2.34	10.84	4.2	17.45
1.82	8.48	12.32	7.98	9.12	8.48	5.19	4.18					1.82	6.36	2.92	4.94	2.43	0	11.35	1.52	3.65	6.89	11.35	7.6		1.26	1.45	1.06	1.82	2.4	10.71	3.51	5.76					4.11	13.99	3.67	15.17	3.08	6.43	9.31	17.09	1.26	1.58	1.44	4.88
4.86	9.54	4.86	2.28	5.47	2.12	1.95	3.04					3.65	13.78	2.92	7.98	0.61	0.53	32.42	5.32	1.22	3.18	13.94	7.98		5.37	13.74	9.57	17.81	3.2	19.09	3.24	8.67					1.66	12.6	2.29	7.89	2.11	4.22	3.56	5.92	0.97	4.1	1.6	5.19
20.66	30.74	45.06	28.5	19.45	41.87	18.48	20.14					1.22	10.6	14.59	14.82	3.65	2.12	4.86	2.66	0.61	1.06	25.61	12.54		5.65	6.36	2.77	2.8	4.05	20.86	5	15.17					0.86	9.89	3.3	25.34	2.4	4.03	1.6	2.44	0.51	4.28	1.76	4.31
6.08	5.83	1.3	4.18	11.55	9.54	17.18	6.08					17.02	15.37	10.05	15.96	1.22	3.18	4.54	8.74	1.22	1.59	2.27	4.18		5.31	5.55	2.93	2.29	1.43	8.7	2.02	7.48					1.48	13.17	5.16	25.5	4.74	16.13	17.13	47.16	1.03	2.27	1.81	6.13
4.86	7.42	3.89	2.66	13.98	6.36	9.4	4.56					0	4.24	1.3	3.42	3.04	4.24	42.47	19	0.61	2.12	44.09	12.16		2.23	2.21	2.18	2.29	2.45	7.88	1.97	3.9					1.54	56.02	5.05	26.8	12.39	51.54	42.23	102.47	1.2	0.69	2.45	6.02
7.9	13.25	3.24	8.74	15.8	15.9	25.61	6.84					4.86	15.9	14.91	12.92	0	0.53	6.81	5.32	3.04	6.36	4.86	2.66		2.4	8	3.03	4.41	3.88	13.67	5.11	16.46					0.8	6.05	0.85	10.54	1.37	1.76	9.89	13.5	1.48	7.81	4.47	16.41
2.43	0.53	2.27	1.52	18.84	33.39	53.82	54.71					3.65	11.13	6.48	21.28	6.08	12.72	16.53	11.78	9.12	20.67	24.64	17.86		4.57	10.08	3.35	7.58	1.71	6.43	2.39	6.91					3.54	16.95	7.71	26.85	2.85	4.54	8.51	18.02	2.17	3.59	3.3	7.12
3.65	4.24	6.48	5.7	12.76	7.42	5.51	1.52					2.43	12.19	7.13	11.4	1.22	1.59	0.97	1.52	3.04	17.49	12.32	12.54		4.74	21.17	4.73	17.81	8.39	28.8	9.25	13.04					2.74	25.77	3.67	35.11	3.03	2.39	7.13	4.73	2.45	7.12	4.95	13.76
4.25	3.18	8.75	2.28	3.65	11.13	2.59	4.56					4.25	2.65	6.81	4.56	0	1.06	3.24	0.38	7.29	28.09	39.23	58.89		1.31	0.88	0.74	0.57	2.51	9.01	2.39	10.02					2.34	11.47	3.4	14.59	2.11	4.22	2.98	4.83	1.31	8.38	6.97	19.63
4.86	5.83	7.78	7.22	1.82	3.71	0.97	0.76					0.61	7.42	3.57	6.08	7.29	6.36	42.47	12.92	7.9	5.83	47.98	37.99		2.23	3.91	1.91	2.29	6.22	27.41	8.03	30.33					0.86	5.55	1.44	13.09	1.54	1.58	5.16	2.8	1.6	3.34	1.49	3.64
8.51	6.89	15.56	6.08	13.98	13.78	18.48	12.16					7.9	20.14	11.67	12.54	5.47	1.06	16.21	6.84	1.82	4.24	16.53	17.86		3.14	2.84	2.23	1.04	5.54	20.48	4.41	19.42					1.48	5.67	2.39	6.39	9.93	44.68	34.73	56.61	1.66	3.78	2.61	13.24
6.69	7.42	18.15	9.5	7.9	10.07	13.94	4.18					7.9	15.9	11.99	18.24	12.16	16.43	20.1	13.3	2.43	12.72	4.21	7.6		3.42	11.53	3.72	11.17	4.11	17.64	6.12	13.45					0.86	3.78	1.12	2.91	1.77	2.08	3.3	3.74	0.91	1.45	0.8	0.93
12.16	10.6	7.78	4.56	7.29	9.54	7.13	8.36					0	2.12	1.3	5.32	0.61	1.06	1.95	2.28	1.82	9.54	7.13	15.2		3.37	12.1	4.47	10.39	0.8	3.59	2.07	4.99					2.17	9.51	4.47	16.15	1.03	1.95	3.51	3.58	1.26	4.66	1.33	4.52
1.22	2.65	5.51	0.76	17.02	17.49	36.31	13.68					1.82	4.24	5.19	14.06	2.43	0	4.86	1.52	0.61	9.01	3.89	16.72		2.8	4.85	2.66	4.15	1.54	6.11	2.13	7.22					1.26	5.8	1.81	6.8	1.83	2.77	7.82	8.67	2.45	7.81	3.72	13.04
1.82	2.12	1.62	1.14	15.8	23.85	21.07	7.98					1.82	13.25	30.8	40.27	1.82	1.06	5.19	2.28	6.69	7.42	11.35	12.92		4.51	7.12	3.4	3.64	7.82	27.98	8.99	24.57					2.17	11.59	2.34	8.62	3.42	0.88	5.58	4.05	1.43	4.22	3.14	5.3
1.22	2.12	4.86	3.8	1.82	5.83	4.21	2.28					1.22	3.71	0.97	1.52	11.55	8.48	40.85	27.74	0.61	1.59	2.92	3.8		2.23	2.14	1.44	1.56	1.94	8.19	1.28	7.22					1.48	8.13	4.47	18.02	2.51	1.51	5.64	3.95	1.71	5.29	1.6	6.7
6.69	5.83	4.86	6.46	13.37	12.19	9.4	14.06					0.61	1.06	7.13	6.84	13.37	4.24	214.61	67.25	0	6.89	3.24	6.08		3.37	7.94	5.11	7.69	1.77	6.49	1.81	4.78					1.43	3.84	1.22	4.47	1.94	4.66	5.37	5.04	1.03	3.84	1.81	11.53
7.9	7.42	11.02	3.04	21.27	4.77	23.02	5.32					4.25	4.77	3.57	1.52	11.55	12.19	21.4	16.72	20.66	43.46	39.55	35.71		1.14	2.77	0.8	2.18	2.57	7.75	1.97	6.34					1.6	11.91	3.35	29.97	2.23	1.76	3.51	2.18	1.14	1.7	2.66	17.76
6.69	6.36	4.86	2.28	18.84	22.79	59.97	32.67					1.82	5.83	4.54	7.22	3.04	3.71	16.86	4.94	3.04	5.3	4.86	16.72		3.54	6.24	1.86	2.44	2.97	10.52	2.55	8.62					0.74	3.97	1.33	3.43	1.88	3.21	5.96	9.14	0.74	6.05	1.28	7.53
9.12	3.71	27.88	3.8	18.23	14.84	24.31	14.44					1.22	12.19	16.86	23.94	2.43	5.83	18.15	7.22	1.82	0.53	10.05	4.18		5.37	18.59	5.42	10.18	2.4	6.55	2.18	9.04					0.51	2.71	0.69	6.28	2.63	4.66	9.31	8.21	0.74	0.82	1.91	3.58
11.55	9.01	12.64	4.18	10.33	19.08	10.05	14.06					1.82	3.18	3.89	4.18	1.82	2.65	16.53	5.7	0.61	5.3	4.86	3.04		4.45	11.72	4.84	8.73	3.2	9.07	1.22	7.22					1.83	6.68	2.13	12.46	0.97	0.63	2.98	1.25	1.6	26.53	10.05	77.8
1.82	3.71	3.24	1.14	12.76	12.72	10.37	15.96					1.82	9.54	8.1	6.08	2.43	1.06	89.48	13.68	3.04	3.71	8.1	9.5		5.88	7.94	4.25	8.31	2.68	5.99	2.13	4.21					1.71	18.02	3.51	21.14	1.2	2.65	4.68	4.21	1.26	1.58	5.74	12.83
7.29	3.71	8.1	3.8	8.51	7.42	5.84	6.08					1.82	6.89	4.21	4.56	0.61	0.53	95.64	4.56	2.43	1.59	4.21	3.04		3.37	9.01	3.51	5.35	5.08	11.59	2.18	5.87					1.88	9.64	1.6	10.34	1.54	1.76	3.14	3.01	2.05	6.49	5.21	16.93
2.43	0.53	3.89	0.38	22.49	19.61	41.5	18.24					11.55	11.13	11.99	19.76	3.65	9.54	24.64	15.58	1.22	0.53	2.59	0.76		3.88	8.32	3.72	7.32	3.08	16.95	4.41	14.7					3.14	28.23	10.48	54.95	1.94	3.34	2.82	3.84	1.37	2.02	2.13	20.26
4.25	0.53	1.95	1.14	4.25	5.83	4.54	3.8					1.22	8.48	11.99	24.7	0.61	3.18	4.86	1.14	3.04	8.48	13.62	14.06		4	7.31	2.13	3.12	2.68	16.76	3.99	18.39					2.68	28.8	7.55	46.9	1.2	3.97	2.71	4.41	1.43	5.48	3.03	12.31
5.47	1.06	4.21	2.28	10.33	22.79	15.89	6.08					6.08	4.77	6.81	5.32	8.51	10.07	33.72	17.48	0.61	0	0.32	1.9		5.42	23.44	10.58	26.07	3.94	19.53	8.88	25.34					0.8	3.28	2.71	10.54	1.88	3.28	6.86	4.88	1.03	4.54	3.94	14.96
10.33	9.01	17.18	7.22	7.29	11.13	8.75	7.6					2.43	2.12	4.54	10.64	3.65	3.18	12.97	2.66	1.82	5.3	5.19	5.7		6.91	21.49	11.17	23.01	5.08	14.74	4.73	7.37					1.43	5.67	1.49	9.61	1.88	5.17	5.8	5.87	1.03	3.02	1.06	7.95
8.51	4.24	5.51	2.28	20.06	22.26	13.62	6.84					6.69	19.08	85.26	49.01	0.61	4.24	3.89	0.38	10.94	23.85	20.42	23.56		9.88	42.34	21.86	69.08	8.79	37.24	20	67.62					1.08	6.36	2.87	9.09	2.17	4.03	3.67	2.8	1.54	3.28	2.18	13.09
4.86	8.48	6.81	3.42	6.08	1.06	1.62	0.76					6.69	15.37	32.09	22.42	2.43	6.89	7.78	3.04	3.04	2.12	5.51	6.84		1.48	0.76	1.49	0.73	3.88	15.82	3.78	13.92					2.8	12.98	3.78	16.2	3.48	9.7	4.47	14.49	1.2	3.09	3.72	18.18
4.86	6.36	2.27	2.66	7.29	4.24	1.95	3.8					4.86	7.95	11.35	11.78	3.65	8.48	127.08	28.88	9.12	14.84	35.98	29.26		2.85	2.39	1.12	2.34	6.05	26.53	6.86	21.97					0.63	5.67	0.74	7.01	2.51	2.52	6.06	5.14	1.94	5.48	3.62	8.83
2.43	1.59	2.27	0.76	4.86	7.95	5.51	3.42					10.33	11.13	20.1	22.8	2.43	1.06	90.45	14.82	3.04	1.06	8.75	11.02		3.88	10.9	2.34	1.82	6.62	55.83	10.9	60.3					0.68	14.37	3.24	9.92	1.48	2.58	8.19	11.69	1.6	7.06	1.7	17.14
3.04	4.24	3.89	2.28	32.82	37.1	154.96	56.61					1.22	6.36	3.57	6.46	1.22	1.59	5.51	2.66	0.61	1.59	2.59	4.18		2.17	5.29	3.88	4	2.68	6.11	1.33	4.05					0.91	10.9	2.87	16.2	2.34	10.84	6.97	24.05	2	3.47	3.99	16.46
2.43	1.59	4.54	1.9	10.33	13.78	10.7	3.04					8.51	16.96	10.7	27.36	4.86	3.18	49.28	23.18	1.82	2.12	3.57	2.28		5.42	8.57	2.98	3.95	2.23	3.47	1.76	1.77					2.34	24.32	8.62	43.16	2	1.45	5.58	3.64	2.05	4.6	6.65	18.33
7.9	2.65	6.16	4.94	1.82	10.6	3.89	3.42					1.82	10.07	6.81	6.84	4.86	7.42	12.64	6.84	4.86	10.07	3.89	11.4		4.62	11.09	4.79	11.43	4.28	28.8	7.87	27.47					2.05	15.25	3.88	25.14	1.6	3.65	2.82	4.31	1.14	12.16	5.74	37.19
2.43	11.66	8.43	4.56	4.86	15.9	1.95	6.46					7.9	21.2	2.92	11.78	3.65	3.18	17.18	4.18	6.69	7.95	3.57	4.56		3.08	1.39	1.38	1.77	1.6	4.6	0.96	1.56					0.68	1.89	0.69	2.29	0.91	1.07	6.01	4.21	1.26	2.65	4.79	15.84
3.65	5.3	4.86	3.8	3.65	3.71	1.95	3.8					7.29	5.3	16.86	14.82	2.43	1.06	1.3	2.28	1.22	4.24	13.29	20.14		1.66	5.61	2.61	4.41	4.05	16.95	5.42	15.11					0.97	9.89	2.07	9.61	0.91	1.58	4.2	3.38	1.83	6.49	6.28	18.07
2.43	1.06	1.95	3.8	5.47	4.24	1.95	1.14					15.19	17.49	27.23	16.72	10.94	10.6	23.02	5.7	1.22	1.59	4.21	5.7		1.83	2.71	1.76	3.01	5.02	21.68	3.51	11.79					2.34	17.01	4.73	21.92	0.46	0.95	2.93	0.83	0.57	2.96	2.13	16.15
2.43	1.59	0.65	1.14	4.25	7.42	4.54	3.8					1.22	7.42	12.64	7.6	2.43	3.18	11.67	6.46	3.65	3.18	7.78	5.32		3.08	1.64	1.6	1.19	3.42	7.31	2.18	2.91					1.88	22.43	4.68	19.42	1.54	1.26	1.06	2.65	0.57	1.07	1.91	6.44
9.12	7.95	3.57	3.04	4.25	6.36	9.73	3.42					1.22	10.07	7.78	14.44	12.76	20.14	21.72	13.68	1.22	2.12	7.78	12.54		1.54	3.21	1.12	1.77	5.77	10.33	2.87	5.4					0.46	11.91	1.97	13.61	3.03	10.9	15.96	12.36	0.91	2.33	1.28	2.65
2.43	3.18	3.24	1.52	9.72	19.08	20.1	7.22					6.08	6.36	5.51	11.4	1.22	12.19	11.67	6.46	3.65	7.42	10.37	16.72		3.71	7.94	4.63	10.8	5.14	14.37	5.27	9.19					1.31	8.13	2.55	7.69	2.11	5.04	2.55	7.01	2.45	11.09	4.31	17.29
6.69	3.18	8.1	3.04	4.25	12.72	5.84	8.36					0	5.83	3.89	6.08	3.04	4.24	13.62	8.36	2.43	5.83	9.73	4.56		5.08	13.99	5.48	13.92	2.51	5.99	1.91	5.76					1.66	4.79	2.29	5.66	3.2	10.65	8.3	17.4	0.97	2.71	1.6	11.69
2.43	2.12	1.62	1.9	17.63	19.61	20.1	16.34					2.43	2.12	1.95	6.08	1.82	3.71	16.53	3.42	3.04	2.12	1.95	2.28		1.31	1.76	1.28	4.41	1.77	7.18	2.93	8.31					1.77	18.08	4.84	18.33	1.88	4.73	7.45	14.49	0.68	13.3	6.54	20.41
7.29	5.3	3.89	3.04	3.65	3.71	3.89	1.9					3.04	4.24	2.92	4.94	4.86	1.06	119.3	23.94	10.94	16.43	17.51	20.14		3.71	6.87	1.65	1.71	3.2	19.09	6.91	24.93					1.26	5.42	1.49	9.14	6.45	16.32	18.03	27.11	0.86	2.9	1.54	3.79
7.29	3.71	12.32	3.04	0.61	6.36	1.3	1.9					22.49	44.52	550.8	189.97	3.04	0	17.83	2.66	0	21.73	33.39	30.02		2.34	0.5	1.33	0.62	2.8	15.31	5.53	13.04					0.17	4.28	1.06	5.51	2.28	6.3	7.82	8.73	0.63	1.7	2.39	6.8
1.82	1.06	1.95	1.52	5.47	8.48	12.64	5.7					0	5.3	1.95	2.66	1.82	2.12	32.74	6.08	0.61	4.77	3.57	6.84		4.74	13.99	6.06	7.63	3.03	8.7	1.7	5.92					1.71	11.03	2.13	24.51	1.71	3.15	7.82	2.7	0.86	1.58	3.35	12.26
11.55	10.07	8.1	2.28	7.29	1.59	7.78	2.66					8.51	6.89	7.46	9.88	3.65	2.12	8.1	0.38	8.51	12.19	21.07	14.06		5.99	30.56	14.57	44.87	4.79	15.69	5.64	14.91					2.45	17.83	9.04	33.24	0.68	0.88	5.48	4.83	0.57	5.04	4.2	9.82
10.94	11.66	31.12	14.06	6.69	4.24	4.54	3.8					3.04	8.48	5.19	11.78	0.61	0	3.57	0.38	3.65	11.13	11.99	7.6		2.74	4.79	2.39	2.29	2.45	8.38	2.61	6.86					1.2	15.94	3.03	9.09	1.31	2.33	4.47	6.18	0.8	2.08	1.49	4.31
5.47	8.48	11.35	2.28	6.08	9.54	9.73	6.84					3.65	9.54	4.21	7.22	1.22	1.06	10.05	3.8	1.82	5.83	8.75	6.46		3.08	5.73	1.65	1.19	3.25	14.56	2.87	7.48					1.94	8.25	2.61	10.65	4.05	12.54	6.49	12.46	2.05	2.71	1.06	3.84
12.16	12.72	23.02	15.58	2.43	1.06	2.92	1.14					0	1.59	1.95	2.28	0.61	2.12	43.12	6.46	3.65	1.59	3.24	6.08		4.62	7.44	2.71	4.05	3.2	14.56	4.52	14.07					1.14	19.09	2.82	18.07	0.86	2.9	5.53	4.31	4.97	19.97	10.05	53.39
3.65	8.48	34.04	11.78	4.86	7.42	5.51	3.8					0.61	6.36	4.21	5.7	2.43	2.65	59	17.48	0.61	9.01	30.47	15.96		2.68	3.02	3.46	2.54	2.11	5.73	2.02	4.1					1.08	1.7	0.69	1.66	2.34	5.99	4.2	8.93	1.43	2.84	3.19	13.5
10.94	18.02	3.89	8.74	13.98	15.9	10.7	9.12					2.43	12.72	9.4	11.78	1.22	5.3	20.75	10.26	3.04	4.77	30.47	14.82		2.45	4.98	3.83	4.36	3.82	11.22	1.81	6.02					2.8	23.06	9.31	28.82	0.8	4.98	1.86	4	0.57	3.21	2.98	13.97
6.69	0.53	2.59	2.66	6.69	11.13	7.78	5.7					1.82	3.18	2.27	2.28	5.47	0.53	2.92	0.38	12.16	6.36	56.41	14.06		2.45	1.13	2.23	1.09	7.48	42.09	12.87	56.04					1.31	5.73	2.82	12.31	3.65	10.21	8.83	13.66	0.74	3.15	1.22	9.14
10.33	10.6	20.42	6.84	21.27	34.45	17.83	19					7.29	12.19	3.89	6.84	4.86	3.18	8.75	9.12	8.51	11.66	41.17	20.14		1.77	1.83	1.22	1.66	1.03	6.24	1.12	4.15					1.66	8.07	2.61	26.33	0.8	1.58	4.15	1.56	0.51	8.32	4.68	18.18
3.65	3.71	2.92	2.66	17.02	20.14	7.78	11.02					0.61	2.65	3.24	10.64	12.76	14.31	76.51	37.23	3.04	0.53	4.54	6.46		2.63	7.75	5.16	12.62	6.96	29.8	9.04	21.24					1.43	82.8	8.94	33.03	1.2	0.69	2.34	0.93	1.08	2.77	6.12	19.74
12.16	7.42	21.07	9.5	11.55	10.6	7.13	7.6					3.04	1.06	0.65	4.94	5.47	11.13	16.21	9.88	1.22	4.24	13.94	9.12		4.57	8.32	3.51	7.12	1.88	6.49	2.02	4					0.57	7.5	2.5	13.4	0.68	0.95	1.12	0.78	1.54	3.15	2.18	11.43
1.82	1.59	2.27	0.38	8.51	4.24	6.16	1.52					4.25	14.84	18.8	17.1	0.61	0.53	13.94	2.28	1.22	3.71	4.54	4.56		6.96	23.63	7.87	17.09	8.45	36.61	10.37	33.29					0.91	5.29	1.65	5.09	0.86	0.82	2.5	2.96	4.17	12.98	8.14	26.07
1.22	0	1.3	0	6.08	6.89	3.89	7.22					6.08	3.18	16.86	6.08	4.25	3.71	82.99	4.18	2.43	4.77	10.7	5.32		1.37	5.92	1.6	6.44	10.56	44.23	7.18	23.94					2.74	15.75	4.2	27.37	1.08	2.08	2.61	2.54	2.8	8.7	3.3	11.01
4.86	3.71	1.62	2.66	4.86	12.19	2.59	6.08					5.47	11.13	2.92	7.98	8.51	11.66	78.45	26.98	1.22	17.49	7.13	12.92		3.77	8.76	3.08	7.12	4.79	20.86	6.33	16.72					0.97	7.18	1.86	7.79	1.54	1.32	5.32	3.53	1.37	7.44	3.14	23.32
1.82	2.12	2.27	1.14	9.72	11.13	15.56	4.94					1.22	5.3	0.65	1.9	1.22	5.83	90.12	31.54	1.22	5.83	11.99	9.5		1.83	1.95	1.01	0.78	1.71	5.8	2.5	3.64					0.74	4.03	2.02	10.08	1.77	1.39	6.54	3.22	1.37	2.27	0.9	2.29
4.25	4.24	11.99	1.9	15.8	18.55	9.4	9.12					7.29	9.54	6.16	11.02	6.08	4.24	4.54	7.22	6.69	6.36	11.67	4.94		5.54	19.97	9.09	19.11	2.28	10.96	2.55	13.19					1.94	6.05	3.24	14.49	3.31	14.24	10.37	28.67	2.23	7.5	2.93	8.15
18.23	24.91	36.31	13.68	4.86	1.59	3.89	1.14					4.86	4.24	11.02	8.74	11.55	22.79	204.89	78.65	0.61	4.77	10.37	7.6		3.2	5.17	2.5	4.05	4.34	19.91	5.48	15.84					2.68	20.73	7.45	33.6	3.77	8.13	6.28	9.76	1.6	3.59	1.6	7.74
3.04	2.12	0.97	0.76	6.08	5.83	13.94	3.42					2.43	4.77	8.1	9.88	1.22	0.53	3.89	2.66	11.55	11.66	27.23	7.6		2.63	3.02	1.81	2.44	3.48	12.73	3.72	9.71					1.08	5.17	0.74	5.71	0.91	1.32	2.18	1.82	0.91	6.49	3.56	12.05
9.12	7.42	19.45	8.36	3.04	5.83	4.54	3.8					3.04	9.01	2.27	3.04	7.9	8.48	54.79	30.02	2.43	11.13	8.1	8.36		5.59	13.61	5.8	12.57	1.88	7.88	1.81	3.32					0.86	4.91	1.97	8.41	2.23	7.81	3.08	4.99	0.63	2.33	0.96	4.73
3.04	2.65	8.1	1.14	3.65	11.66	33.72	17.48					1.82	3.18	12.32	11.4	1.22	5.83	12.32	3.42	2.43	3.71	6.16	6.08		1.31	1.51	1.12	1.97	7.59	42.09	10.96	32.46					4.51	31.32	18.83	63.83	4.05	5.36	7.87	11.84	1.48	7.94	6.81	28.82
2.43	0.53	3.57	1.52	11.55	22.26	23.99	23.94					0.61	1.59	1.95	6.46	2.43	1.06	7.78	3.8	3.65	4.24	8.1	7.22		3.48	6.18	2.71	8.67	11.53	42.72	16.49	48.56					0.91	12.48	2.77	19.27	1.54	2.46	2.61	5.35	0.86	2.02	1.33	4.93
6.69	10.6	14.91	8.74	5.47	4.24	5.51	3.42					3.04	7.95	10.05	6.46	7.29	11.66	141.67	33.81	0.61	0.53	0.97	5.7		1.43	1.07	0.9	0.68	1.37	5.61	1.06	4.05					0.91	17.33	1.97	12.52	2.05	9.14	3.83	7.27	1.43	3.21	1.49	2.54
14.59	7.42	31.45	13.68	14.59	16.43	9.4	6.84					3.04	11.13	11.02	22.8	1.22	9.01	13.62	3.04	2.43	2.65	14.91	3.8		8.22	23.88	13.4	17.19	2.17	9.39	3.19	6.91					1.43	17.58	2.45	14.54	2.45	2.21	5.96	4.78	2.17	3.72	3.35	13.66
1.82	2.65	0.97	0.38	9.72	7.42	4.21	1.14					2.43	1.06	2.27	3.04	5.47	5.3	58.03	12.16	6.69	12.72	30.47	11.02		4.85	8.82	7.45	7.01	2.23	3.78	1.7	1.87					0.91	6.11	2.34	7.53	3.94	8.38	8.88	20.77	0.97	8.82	2.39	17.87
2.43	2.12	6.16	3.8	14.59	34.45	38.25	25.46					0.61	3.71	2.59	3.04	0.61	0.53	44.41	1.52	0.61	2.12	6.16	2.66		2.34	1.51	1.38	1.04	5.88	18.9	4.63	10.49					0.91	8.63	1.91	16.1	1.43	3.09	1.49	1.45	1.37	12.85	9.04	26.7
6.69	5.3	16.21	6.84	10.33	12.72	7.46	7.22					2.43	3.71	6.16	7.98	6.08	5.83	124.49	27.74	1.22	8.48	8.75	12.92		1.88	3.47	1.01	1.71	5.02	16.76	3.46	12.41					0.86	4.98	1.44	4.67	2.17	5.17	6.7	4.36	0.11	1.45	0.64	3.22
2.43	2.65	2.59	0.76	16.41	12.72	18.15	9.88					0	3.71	1.3	3.42	6.08	5.83	16.21	18.24	0.61	4.77	3.24	3.8		4.74	5.67	3.14	5.71	2.17	4.73	1.22	2.7					1.26	35.54	3.83	27.06	0.17	0.5	2.66	4.99	2.23	7.75	7.45	25.03
9.12	11.13	16.53	4.94	24.92	40.81	59.33	22.04					1.82	6.36	15.56	7.6	3.04	3.71	8.43	3.8	6.08	17.49	29.18	33.43		1.71	2.46	1.28	3.58	2.8	9.26	2.77	5.92					1.2	4.22	1.44	4.99	1.43	5.55	10.53	8.21	2.45	6.43	1.81	8.31
7.9	10.6	26.91	9.88	17.63	18.55	21.4	9.12					6.08	4.24	7.13	10.26	3.65	7.95	13.29	9.5	1.82	4.24	3.24	5.32		3.03	7.56	3.08	7.53	1.48	12.85	3.56	9.45					1.54	13.17	3.3	23.89	2.74	18.9	20.05	46.59	2.11	14.11	7.07	35.68
3.65	1.59	2.92	2.28	15.8	24.91	13.62	19.76					9.72	22.26	27.23	23.94	4.25	1.06	28.2	6.46	2.43	3.71	6.81	6.84		2.45	5.23	2.29	7.84	8.11	27.98	8.4	18.18					0.97	2.46	0.9	7.48	0.8	5.55	5.27	4.83	0.97	1.83	1.7	6.23
4.25	0	1.62	0.76	9.72	24.38	21.07	19					1.82	6.89	2.92	7.6	0	1.06	23.34	1.52	0.61	3.18	2.59	8.36		2.85	2.02	0.9	0.99	6.62	32.58	10.85	35.68					0.51	6.24	0.9	12	0.4	2.71	1.28	2.08	0.74	15.25	11.38	34.17
3.04	2.12	7.13	3.04	11.55	3.18	9.73	4.18					3.04	7.95	3.24	3.8	7.29	7.95	29.83	9.88	7.9	5.83	8.43	7.6		2.4	3.78	2.13	1.45	4.57	15.88	4.1	9.97					1.03	11.09	4.41	13.71	7.36	34.72	42.34	95.82	3.6	12.35	10.53	41.29
3.65	11.13	5.19	7.98	9.12	9.54	9.73	6.46					3.04	2.65	3.24	7.22	8.51	14.84	58.03	20.14	1.22	15.37	11.67	10.64		3.2	4.47	2.82	2.49	2.57	9.7	3.08	4.93					0.86	54.19	7.87	24.93	4.11	12.41	3.88	11.89	1.54	4.6	3.56	8.62
8.51	12.19	8.75	11.4	10.33	26.5	17.83	13.68					0	2.12	2.59	7.6	9.72	13.78	24.64	16.72	2.43	3.71	21.4	20.9		2.51	4.16	1.76	2.13	5.42	29.24	7.61	18.96					1.66	13.99	3.56	25.4	2.51	2.58	6.06	11.11	1.31	6.49	1.7	8.73
8.51	9.54	11.35	3.04	7.29	19.61	13.94	10.26					4.25	2.65	3.24	7.22	1.22	1.59	4.21	1.52	0.61	6.36	7.13	17.1		3.6	3.84	2.07	1.87	2.68	11.72	4.15	11.58					1.6	17.39	4.89	28.25	0.86	0.38	0.8	1.25	0.86	0.76	0.8	3.64
9.12	7.95	8.75	1.9	30.39	45.58	70.02	47.87					2.43	4.24	1.62	5.32	1.82	2.12	59.97	10.64	0.61	2.12	2.27	1.14		1.31	2.39	1.12	4.36	7.88	35.29	8.35	31.89					1.6	8.32	1.91	8.83	1.88	1.01	5.05	2.96	2.4	6.68	2.02	9.09
3.04	3.18	0.97	0.38	8.51	9.54	10.7	2.66					2.43	7.95	4.21	7.22	0.61	1.06	25.61	2.66	6.08	15.37	17.18	17.48		4.17	7.56	4.1	2.65	2.68	12.54	2.07	3.64					0.46	10.84	2.39	19.37	2	7.94	12.87	19.11	2.34	10.46	7.5	27.32
14.59	14.84	31.77	14.82	3.04	2.12	2.92	1.52					1.82	3.18	1.3	1.9	3.04	4.24	27.23	10.64	1.22	3.18	7.78	6.08		3.42	7.06	2.5	3.43	3.2	21.3	6.12	13.92					1.43	7.5	4.31	18.44	3.25	8.19	8.35	16.31	2.34	39	12.98	32.3
15.19	6.36	20.75	6.08	6.08	10.6	10.37	9.5					3.04	7.95	3.24	6.46	1.22	2.65	10.05	6.46	1.82	7.95	8.75	4.94		2	3.65	1.49	1.97	4.79	15.69	6.01	16.36					1.31	2.96	1.65	4	2.68	3.47	12.18	19.74	1.66	5.73	4.31	17.35
4.25	3.71	5.84	3.42	5.47	8.48	24.64	9.88					4.25	7.95	8.75	17.1	0	0	7.13	0.76	5.47	7.42	13.94	14.82		1.77	4.28	1.86	4.26	3.71	22.05	4.15	17.09					1.94	77.44	14.41	69.28	2.8	2.39	3.14	2.13	4	12.98	10.85	35.73
4.25	3.71	7.78	3.04	21.27	23.85	44.41	26.98					8.51	11.13	66.78	17.1	44.98	42.93	357.26	137.16	0	2.12	2.59	2.66		3.2	3.84	2.07	1.82	2.4	11.09	1.76	3.06					0.97	19.79	4.15	22.96	1.6	1.07	4.84	2.18	1.54	4.16	5.8	19.89
1.22	1.59	0.32	1.14	15.8	19.61	21.07	19					10.94	9.01	32.74	14.06	3.65	7.42	9.73	4.18	4.86	7.95	4.86	8.36		2.11	4.35	1.38	4.15	8.68	29.24	8.56	34.64					0.97	3.28	2.82	11.27	1.54	4.6	8.51	12.52	0.97	2.39	1.06	2.6
3.04	9.54	7.13	10.26	7.29	12.72	10.05	8.36					21.88	15.9	37.61	25.46	1.22	3.71	5.84	3.04	1.22	2.12	1.3	5.7		3.03	6.99	5.8	14.13	5.42	25.2	6.54	22.8					0.86	3.15	2.45	8.57	2.4	3.59	8.62	9.82	1.66	9.77	5.32	19.11
7.29	4.24	0.97	2.28	7.9	14.31	6.16	6.46					2.43	5.3	2.59	9.5	1.82	1.06	11.35	1.52	1.22	9.01	65.16	59.27		2.68	7.12	1.33	2.49	13.47	56.9	28.03	98.89					1.6	10.14	3.4	14.07	2.4	3.47	2.07	5.82	1.2	5.04	2.13	6.75
14.59	5.83	48.63	4.18	6.69	6.89	6.16	2.28					2.43	4.77	2.27	6.08	23.7	32.33	514.81	151.22	5.47	5.3	5.84	3.8		3.6	4.16	3.83	2.13	2.11	7.12	1.44	2.86					2.85	6.68	3.72	14.07	2.05	2.52	3.19	3.64	2.91	3.78	2.34	4.73
0.61	2.12	1.95	0.38	13.37	24.38	6.48	11.4					1.82	7.95	6.48	7.98	9.12	13.78	13.62	13.68	0.61	0.53	1.95	1.9		1.48	1.01	1.12	1.56	7.82	30.88	6.81	25.55					4.28	26.46	6.59	38.48	2.28	5.29	4.95	11.06	0.97	1.39	1.7	4.1
4.25	2.12	5.84	3.42	10.33	15.37	23.99	5.32					15.8	29.15	17.83	14.44	3.65	5.3	366.01	63.83	4.86	5.83	3.24	4.94		2.85	2.96	3.83	4.1	4.57	23.38	7.02	39.68					0.97	16.76	7.87	23.58	2.91	5.48	6.81	12.46	3.31	14.87	6.17	30.17
1.22	0	5.84	1.52	21.27	19.61	21.4	12.54					4.86	5.83	5.84	7.6	3.04	7.42	277.18	88.15	1.82	4.24	2.92	5.32		5.94	27.79	13.72	37.71	1.66	3.15	1.28	1.14					1.08	10.33	2.55	16.36	2.11	1.01	4.63	2.08	2.17	27.47	15.26	39.06
3.65	3.18	9.4	3.04	6.69	11.13	4.54	6.08					32.21	40.28	237.63	121.96	0.61	1.06	21.72	5.7	9.12	11.13	33.07	34.19		1.54	2.77	1.49	2.8	6.34	25.65	7.71	22.49					0.68	4.66	1.17	8.52	3.82	6.55	20.42	40.72	4.57	27.79	17.44	47.89
5.47	12.19	9.73	4.94	5.47	9.01	8.1	3.04					11.55	32.33	16.53	22.42	1.22	4.77	28.53	5.7	4.25	11.66	43.12	21.66		3.03	2.96	4.52	2.54	5.99	30.31	9.57	26.75					1.2	48.01	7.07	38.23	2.8	5.55	15.1	6.91	0.97	3.97	2.45	7.22
10.33	14.84	10.37	4.18	18.23	24.38	24.96	19.76					3.65	4.24	4.54	3.04	6.69	13.78	34.36	10.26	1.82	4.77	0.65	1.14		6.85	13.61	11.17	10.23	7.08	33.65	11.59	20.62					1.26	6.74	1.17	3.69	3.71	9.07	17.71	18.13	1.14	9.2	11.86	26.33
6.69	3.71	3.57	1.14	7.29	9.01	10.37	7.6					1.82	11.13	23.99	26.22	0	2.65	2.92	6.84	1.82	0	1.3	1.9		2.74	2.33	1.86	2.03	4.17	14.81	4.25	14.54					1.94	10.65	2.07	9.87	1.03	1.2	4.68	2.7	2.8	9.26	9.57	28.36
10.94	7.95	30.47	5.7	4.86	8.48	4.21	5.32					1.82	10.07	24.96	10.26	3.65	1.59	158.53	11.02	1.82	1.06	99.53	16.34		2.68	3.47	1.7	2.08	3.48	16.57	2.71	9.56					1.94	9.96	1.76	6.18	1.88	1.95	9.2	9.5	1.26	8.63	4.63	22.02
4.86	4.24	10.7	3.8	5.47	3.18	1.95	3.42									1.82	2.65	7.46	1.52	5.47	3.71	6.48	3.04		4.28	16.51	7.98	22.38	2.74	7.56	3.14	3.84									6.68	16.26	17.23	16.26	0.63	1.32	2.82	13.3
5.47	0.53	3.24	2.66	8.51	9.54	18.48	8.74									0.61	2.12	28.85	4.18	1.82	3.18	4.21	2.66		2.4	2.9	1.76	2.39	4.62	10.96	5.96	11.79									2.11	11.72	6.28	17.92	1.43	24.32	27.55	39.47
1.22	0.53	7.46	1.14	12.16	19.08	35.34	31.92									0.61	0.53	36.96	2.66	4.86	1.59	8.43	2.28		4	6.74	4.31	9.56	2	5.61	0.96	1.56									1.14	1.89	6.06	9.04	2.57	15.44	12.18	39.94
12.76	11.13	13.62	10.64	7.29	11.66	12.97	15.58									20.06	7.95	142.32	36.09	1.82	4.77	82.02	32.3		9.13	15.75	9.31	9.76	4.11	12.29	3.99	9.19									1.54	4.16	2.61	6.54	0.63	2.58	1.65	2.29
[truncated: 740 more rows]

## Sheet: Figure 4c and b
Fig.4c	STAT3	LPS-stimulated						Fig.4g	STAT1	LPS-stimulated
[truncated: 405 more rows]

[truncated: 11 more sheets: Figure 5, Figure 6, Figure 7, Supplementary Figure 1, Supplemetary Figure 2, Supplementary Figure 4, Supplementary Figure 5, Supplementary Figure 6, Supplementary Figure 7, Supplementary Figure 8, Supplementary Figure 9]
